# Supplementary material for: Chemoproteomic profiling reveals that cathepsin D off-target activity drives ocular toxicity of β-secretase inhibitors
Source: Nat Commun. 2016 Oct 11;7:13042. doi: 10.1038/ncomms13042 (PMC5062570; doi:10.1038/ncomms13042)
Supplement: Supplementary Data 1 — Full SILAC chemoproteomics data of ARPE-19 cells enriched with PF-7802 [file ncomms13042-s2.xlsx]

## Sheet: 1. PF-9283 filtered proteins
Supplementary Data 1. Complete SILAC proteomic data. PF-9283 was pretreated in light cells in triplicate (replicates 1-3), and in heavy cells in singlicate (replicate 4). LY2811376, CP-108671, and LY2886721 were pretreated in light cells in duplicate. Replicates of inhibitor-pretreated samples were combined, and the list of identified proteins filtered to exclude those with less than 5 total quan…
Locus	Total peptide count	Standard Deviation	SILAC ratio (DMSO/PF-9283)	Description
P07339	153	1.94814	2.78466	CTSD Cathepsin D
P51149	12	1.43274	1.61776	RAB7A Ras-related protein Rab-7a
Q01650	6	1.50323	1.57366	SLC7A5 Large neutral amino acids transporter small subunit 1
Q96N66	7	1.82072	1.50791	MBOAT7 Lysophospholipid acyltransferase 7
P61916	9	1.09725	1.43616	NPC2 Epididymal secretory protein E1
Q9Y277	7	1.54221	1.40382	VDAC3 Voltage-dependent anion-selective channel protein 3
Q9P2E9	5	1.55332	1.35419	RRBP1 Ribosome-binding protein 1
P07858	10	1.34034	1.34769	CTSB Cathepsin B
P45880	43	1.30441	1.33339	VDAC2 Voltage-dependent anion-selective channel protein 2
Q56VL3	12	1.16898	1.31581	OCIAD2 OCIA domain-containing protein 2
Q05682	22	1.8003	1.26937	CALD1 Caldesmon
Q99536	12	1.56196	1.26545	VAT1 Synaptic vesicle membrane protein VAT-1 homolog
P10619	23	1.62337	1.24718	CTSA Lysosomal protective protein
P62736	43	1.55656	1.24583	ACTA2 Actin, aortic smooth muscle
P09382	12	1.29996	1.24375	LGALS1 Galectin-1
P07951	5	1.70413	1.23798	TPM2 Tropomyosin beta chain
Q12797	5	1.50084	1.22439	ASPH Aspartyl/asparaginyl beta-hydroxylase
Q13085	15	2.42067	1.21732	ACACA Acetyl-CoA carboxylase 1
Q14108	15	1.50043	1.21482	SCARB2 Lysosome membrane protein 2
Q92804	7	1.13383	1.21199	TAF15 TATA-binding protein-associated factor 2N
Q16891	5	1.83224	1.20431	IMMT Mitochondrial inner membrane protein
P35637	10	1.1131	1.19603	FUS RNA-binding protein FUS
P21796	25	1.30578	1.17894	VDAC1 Voltage-dependent anion-selective channel protein 1
P15311	11	1.74261	1.1728	EZR Ezrin
Q8NBX0	21	1.27132	1.15687	SCCPDH Saccharopine dehydrogenase-like oxidoreductase
Q07065	9	1.42862	1.15356	CKAP4 Cytoskeleton-associated protein 4
Q00325	15	1.73133	1.13541	SLC25A3 Phosphate carrier protein, mitochondrial
P55795	7	1.41037	1.12543	HNRNPH2 Heterogeneous nuclear ribonucleoprotein H2
P50454	10	1.33756	1.12046	SERPINH1 Serpin H1
P49748	206	2.48692	1.11628	ACADVL Very long-chain specific acyl-CoA dehydrogenase, mitochondrial
P40939	45	1.51892	1.10274	HADHA Trifunctional enzyme subunit alpha, mitochondrial
Q15417	10	1.26596	1.09944	CNN3 Calponin-3
Q9H0U4	5	1.35875	1.09158	RAB1B Ras-related protein Rab-1B
P50897	12	1.63737	1.09089	PPT1 Palmitoyl-protein thioesterase 1
P0CG48	16	1.63655	1.08757	UBC Polyubiquitin-C
P62987	16	1.63655	1.08757	UBA52 Ubiquitin-60S ribosomal protein L40
P62979	16	1.63655	1.08757	RPS27A Ubiquitin-40S ribosomal protein S27a
P05165	177	1.72646	1.08573	PCCA Propionyl-CoA carboxylase alpha chain, mitochondrial
P51148	9	1.60939	1.08149	RAB5C Ras-related protein Rab-5C
P68133	69	1.57417	1.07086	ACTA1 Actin, alpha skeletal muscle
P26038	15	1.42844	1.06904	MSN Moesin
P10809	49	1.37454	1.06357	HSPD1 60 kDa heat shock protein, mitochondrial
P16070	9	1.22855	1.05401	CD44 CD44 antigen
P32969	5	1.37725	1.03779	RPL9P9 60S ribosomal protein L9
P99999	9	1.1384	1.03433	CYCS Cytochrome c
Q5SSJ5	5	1.49609	1.03348	HP1BP3 Heterochromatin protein 1-binding protein 3
P60709	137	1.58071	1.02809	ACTB Actin, cytoplasmic 1
Q15907	6	2.00489	1.00278	RAB11B Ras-related protein Rab-11B
P62491	6	2.00489	1.00278	RAB11A Ras-related protein Rab-11A
P62937	12	1.62733	1.00003	PPIA Peptidyl-prolyl cis-trans isomerase A
Q9NQC3	9	1.33434	0.961649	RTN4 Reticulon-4
P37802	17	1.65247	0.961594	TAGLN2 Transgelin-2
Q16881	5	1.16919	0.952381	TXNRD1 Thioredoxin reductase 1, cytoplasmic
Q01518	7	1.32716	0.952317	CAP1 Adenylyl cyclase-associated protein 1
P09668	11	1.72104	0.951737	CTSH Pro-cathepsin H
Q92841	16	1.5544	0.950335	DDX17 Probable ATP-dependent RNA helicase DDX17
P26006	14	1.35119	0.943521	ITGA3 Integrin alpha-3
P04899	6	1.37159	0.938482	GNAI2 Guanine nucleotide-binding protein G(i) subunit alpha-2
P09211	11	2.17138	0.935183	GSTP1 Glutathione S-transferase P
P62913	5	1.52423	0.93241	RPL11 60S ribosomal protein L11
P06748	25	1.48736	0.924539	NPM1 Nucleophosmin
P23284	14	1.45566	0.924163	PPIB Peptidyl-prolyl cis-trans isomerase B
P60174	37	1.66522	0.92037	TPI1 Triosephosphate isomerase
Q7L7L0	30	1.43617	0.912725	HIST3H2A Histone H2A type 3
P27797	42	1.59505	0.898239	CALR Calreticulin
P62280	5	1.38471	0.895552	RPS11 40S ribosomal protein S11
Q99880	31	1.62085	0.882223	HIST1H2BL Histone H2B type 1-L
Q99879	31	1.62085	0.882223	HIST1H2BM Histone H2B type 1-M
P57053	31	1.62085	0.882223	H2BFS Histone H2B type F-S
Q5QNW6	31	1.62085	0.882223	HIST2H2BF Histone H2B type 2-F
P05141	14	1.3978	0.881834	SLC25A5 ADP/ATP translocase 2
P46779	9	1.2639	0.877116	RPL28 60S ribosomal protein L28
P07737	15	1.22508	0.876355	PFN1 Profilin-1
P48047	5	1.12089	0.873401	ATP5O ATP synthase subunit O, mitochondrial
P05556	15	1.31233	0.868923	ITGB1 Integrin beta-1
P14625	68	1.94636	0.867882	HSP90B1 Endoplasmin
Q15233	12	1.24648	0.860963	NONO Non-POU domain-containing octamer-binding protein
P08670	189	1.46727	0.851948	VIM Vimentin
P62805	42	2.42652	0.848911	HIST4H4 Histone H4
J3QS99	9	1.32578	0.844345	Uncharacterized protein
P62424	9	1.32578	0.844345	RPL7A 60S ribosomal protein L7a
P12236	6	1.89112	0.83999	SLC25A6 ADP/ATP translocase 3
P17844	8	1.3592	0.839398	DDX5 Probable ATP-dependent RNA helicase DDX5
P12814	106	1.38146	0.832494	ACTN1 Alpha-actinin-1
Q00839	22	1.50085	0.832071	HNRNPU Heterogeneous nuclear ribonucleoprotein U
Q96RQ3	45	1.22837	0.826692	MCCC1 Methylcrotonoyl-CoA carboxylase subunit alpha, mitochondrial
P68371	38	1.73808	0.821402	TUBB4B Tubulin beta-4B chain
P26373	17	1.6928	0.820136	RPL13 60S ribosomal protein L13
P00387	5	1.17223	0.818157	CYB5R3 NADH-cytochrome b5 reductase 3
Q02878	15	1.37356	0.816847	RPL6 60S ribosomal protein L6
P00505	11	1.51567	0.809841	GOT2 Aspartate aminotransferase, mitochondrial
P51991	21	1.56009	0.80722	HNRNPA3 Heterogeneous nuclear ribonucleoprotein A3
P25705	47	1.43896	0.801237	ATP5A1 ATP synthase subunit alpha, mitochondrial
P31943	19	1.25027	0.801166	HNRNPH1 Heterogeneous nuclear ribonucleoprotein H
P68104	29	1.74556	0.800416	EEF1A1 Elongation factor 1-alpha 1
P47914	7	1.3932	0.79776	RPL29 60S ribosomal protein L29
P05387	11	2.01911	0.792406	RPLP2 60S acidic ribosomal protein P2
Q15084	16	1.08324	0.790501	PDIA6 Protein disulfide-isomerase A6
P05388	15	1.65101	0.790251	RPLP0 60S acidic ribosomal protein P0
O00159	20	1.29876	0.789372	MYO1C Unconventional myosin-Ic
P07910	12	1.37464	0.788016	HNRNPC Heterogeneous nuclear ribonucleoproteins C1/C2
Q9BUF5	12	1.78828	0.783767	TUBB6 Tubulin beta-6 chain
P22626	25	1.4555	0.780665	HNRNPA2B1 Heterogeneous nuclear ribonucleoproteins A2/B1
P07237	68	1.54488	0.778374	P4HB Protein disulfide-isomerase
P19338	28	1.47052	0.778216	NCL Nucleolin
P16403	29	1.47319	0.777799	HIST1H1C Histone H1.2
P11021	63	1.54476	0.776874	HSPA5 78 kDa glucose-regulated protein
P02545	46	1.39132	0.77641	LMNA Prelamin-A/C
P26599	7	1.22004	0.776373	PTBP1 Polypyrimidine tract-binding protein 1
P16402	23	1.27172	0.775338	HIST1H1D Histone H1.3
P10412	23	1.27172	0.775338	HIST1H1E Histone H1.4
Q15149	152	1.66853	0.77388	PLEC Plectin
Q9ULV4	10	1.46993	0.772821	CORO1C Coronin-1C
P06576	40	1.28521	0.771611	ATP5B ATP synthase subunit beta, mitochondrial
P21333	189	1.74055	0.771504	FLNA Filamin-A
P09651	24	1.49338	0.767218	HNRNPA1 Heterogeneous nuclear ribonucleoprotein A1
P62888	5	1.80683	0.766771	RPL30 60S ribosomal protein L30
O75367	9	1.42284	0.764649	H2AFY Core histone macro-H2A.1
P05023	32	1.47644	0.760867	ATP1A1 Sodium/potassium-transporting ATPase subunit alpha-1
P20700	9	1.65222	0.759757	LMNB1 Lamin-B1
P11498	20	1.90363	0.756584	PC Pyruvate carboxylase, mitochondrial
P30101	37	1.44084	0.754888	PDIA3 Protein disulfide-isomerase A3
O00469	11	1.33735	0.748212	PLOD2 Procollagen-lysine,2-oxoglutarate 5-dioxygenase 2
P23246	15	1.58924	0.748044	SFPQ Splicing factor, proline- and glutamine-rich
Q99623	10	1.36606	0.746174	PHB2 Prohibitin-2
P38646	19	1.40026	0.745001	HSPA9 Stress-70 protein, mitochondrial
P35232	10	1.3944	0.739984	PHB Prohibitin
Q9UHD8	12	1.14264	0.731968	SEPT9 Septin-9
P36578	10	1.45943	0.727035	RPL4 60S ribosomal protein L4
O94925	11	1.98648	0.725832	GLS Glutaminase kidney isoform, mitochondrial
P22695	6	1.91972	0.725579	UQCRC2 Cytochrome b-c1 complex subunit 2, mitochondrial
P61978	12	1.24549	0.725295	HNRNPK Heterogeneous nuclear ribonucleoprotein K
P11166	10	1.51607	0.724617	SLC2A1 Solute carrier family 2, facilitated glucose transporter member 1
P11142	60	1.60132	0.722888	HSPA8 Heat shock cognate 71 kDa protein
O43707	141	1.70684	0.722486	ACTN4 Alpha-actinin-4
P23634	7	1.37699	0.721001	ATP2B4 Plasma membrane calcium-transporting ATPase 4
O14773	7	1.44375	0.715984	TPP1 Tripeptidyl-peptidase 1
P07437	50	1.7162	0.714801	TUBB Tubulin beta chain
P50914	6	1.7038	0.708356	RPL14 60S ribosomal protein L14
P84098	15	1.8181	0.707334	RPL19 60S ribosomal protein L19
Q53FA3	17	1.84274	0.700251	HSPA1L Heat shock 70kDa protein 1-like variant
P08107	10	2.21789	0.690784	HSPA1B Heat shock 70 kDa protein 1A/1B
Q14974	5	1.38358	0.677929	KPNB1 Importin subunit beta-1
Q00610	27	1.78189	0.677608	CLTC Clathrin heavy chain 1
P00558	24	1.74559	0.675808	PGK1 Phosphoglycerate kinase 1
P23396	8	2.19189	0.672527	RPS3 40S ribosomal protein S3
P07900	30	1.77443	0.67008	HSP90AA1 Heat shock protein HSP 90-alpha
P08238	36	1.57564	0.659892	HSP90AB1 Heat shock protein HSP 90-beta
P06733	52	1.49716	0.650385	ENO1 Alpha-enolase
P14618	50	1.77205	0.649308	PKM Pyruvate kinase isozymes M1/M2
Q9NRV9	12	2.42923	0.637507	HEBP1 Heme-binding protein 1
Q9UHL4	8	1.7056	0.635191	DPP7 Dipeptidyl peptidase 2
P62070	5	1.34509	0.630581	RRAS2 Ras-related protein R-Ras2
P62241	7	1.36071	0.629977	RPS8 40S ribosomal protein S8
P27816	10	1.79678	0.623745	MAP4 Microtubule-associated protein 4
P00338	37	1.85323	0.620436	LDHA L-lactate dehydrogenase A chain
O14950	11	1.67293	0.612539	MYL12B Myosin regulatory light chain 12B
P46940	6	1.53819	0.602704	IQGAP1 Ras GTPase-activating-like protein IQGAP1
P35579	248	1.90932	0.597172	MYH9 Myosin-9
P04075	16	2.28593	0.59688	ALDOA Fructose-bisphosphate aldolase A
P04406	36	1.63842	0.596737	GAPDH Glyceraldehyde-3-phosphate dehydrogenase
P12956	5	1.45825	0.592944	XRCC6 X-ray repair cross-complementing protein 6
P06744	10	1.5259	0.5787	GPI Glucose-6-phosphate isomerase
P09493	6	1.08647	0.577818	TPM1 Tropomyosin alpha-1 chain
P24844	10	1.71882	0.571749	MYL9 Myosin regulatory light polypeptide 9
P13639	5	2.42697	0.568634	EEF2 Elongation factor 2
P61313	6	1.30339	0.56358	RPL15 60S ribosomal protein L15
P63104	15	2.0223	0.554979	YWHAZ 14-3-3 protein zeta/delta
Q71U36	46	1.7814	0.554902	TUBA1A Tubulin alpha-1A chain
P60660	9	1.21582	0.542276	MYL6 Myosin light polypeptide 6
P68366	15	1.13121	0.538454	TUBA4A Tubulin alpha-4A chain
P29401	14	1.74874	0.487617	TKT Transketolase

## Sheet: 2. LY2811376 filtered proteins
Locus	Total peptide count	Standard Deviation	SILAC ratio (DMSO/LY2811376)	Description
P07339	57	1.31568	3.17541	CTSD Cathepsin D
Q99536	7	1.39446	1.78769	VAT1 Synaptic vesicle membrane protein VAT-1 homolog
P10619	9	1.17212	1.5519	CTSA Lysosomal protective protein
P45880	18	1.42626	1.52616	VDAC2 Voltage-dependent anion-selective channel protein 2
P21796	8	1.23074	1.46218	VDAC1 Voltage-dependent anion-selective channel protein 1
Q15417	5	1.49207	1.40833	CNN3 Calponin-3
Q14108	11	1.52379	1.36702	SCARB2 Lysosome membrane protein 2
Q07065	6	1.85413	1.35371	CKAP4 Cytoskeleton-associated protein 4
P05141	9	1.43246	1.2717	SLC25A5 ADP/ATP translocase 2
P23284	10	1.54729	1.2696	PPIB Peptidyl-prolyl cis-trans isomerase B
Q92804	6	1.05613	1.25072	TAF15 TATA-binding protein-associated factor 2N
P35637	6	1.05613	1.25072	FUS RNA-binding protein FUS
P05165	84	1.32212	1.21225	PCCA Propionyl-CoA carboxylase alpha chain, mitochondrial
P49748	79	1.50048	1.17574	ACADVL Very long-chain specific acyl-CoA dehydrogenase, mitochondrial
P52272	6	1.4694	1.12139	HNRNPM Heterogeneous nuclear ribonucleoprotein M
P27797	23	1.46311	1.10385	CALR Calreticulin
P62805	20	1.27782	1.05874	HIST4H4 Histone H4
P68133	37	1.34549	1.04185	ACTA1 Actin, alpha skeletal muscle
P09668	6	1.06281	1.01383	CTSH Pro-cathepsin H
P26038	5	1.21539	0.952036	MSN Moesin
P14866	6	1.27185	0.951122	HNRNPL Heterogeneous nuclear ribonucleoprotein L
P26373	7	1.20589	0.949055	RPL13 60S ribosomal protein L13
P84098	8	1.21659	0.943138	RPL19 60S ribosomal protein L19
P24752	7	1.12084	0.942312	ACAT1 Acetyl-CoA acetyltransferase, mitochondrial
P07237	46	1.37049	0.941478	P4HB Protein disulfide-isomerase
P05783	19	1.18506	0.931159	KRT18 Keratin, type I cytoskeletal 18
P09651	13	1.22573	0.916095	HNRNPA1 Heterogeneous nuclear ribonucleoprotein A1
P21953	5	1.14039	0.904445	BCKDHB 2-oxoisovalerate dehydrogenase subunit beta, mitochondrial
Q9NRV9	8	1.63058	0.902315	HEBP1 Heme-binding protein 1
Q7KZF4	5	1.38404	0.892833	SND1 Staphylococcal nuclease domain-containing protein 1
Q9UHD8	8	1.1085	0.892061	SEPT9 Septin-9
O14950	9	1.09512	0.885685	MYL12B Myosin regulatory light chain 12B
P23634	7	1.2679	0.863498	ATP2B4 Plasma membrane calcium-transporting ATPase 4
P24844	10	1.09059	0.859365	MYL9 Myosin regulatory light polypeptide 9
Q9Y277	5	1.17807	0.853942	VDAC3 Voltage-dependent anion-selective channel protein 3
P21333	116	1.73304	0.852006	FLNA Filamin-A
P00387	7	1.20227	0.841036	CYB5R3 NADH-cytochrome b5 reductase 3
P08670	105	1.3322	0.839447	VIM Vimentin
P62424	5	1.27684	0.83568	RPL7A 60S ribosomal protein L7a
P08729	6	2.01593	0.832702	KRT7 Keratin, type II cytoskeletal 7
P35579	157	2.03653	0.832231	MYH9 Myosin-9
P05787	43	2.4657	0.830275	KRT8 Keratin, type II cytoskeletal 8
Q02878	6	1.16504	0.826829	RPL6 60S ribosomal protein L6
P04899	5	2.10676	0.817568	GNAI2 Guanine nucleotide-binding protein G(i) subunit alpha-2
Q96RQ3	41	1.16134	0.815162	MCCC1 Methylcrotonoyl-CoA carboxylase subunit alpha, mitochondrial
P36578	10	1.19368	0.813709	RPL4 60S ribosomal protein L4
Q99879	12	1.03398	0.811155	HIST1H2BM Histone H2B type 1-M
Q99880	12	1.03398	0.811155	HIST1H2BL Histone H2B type 1-L
P57053	12	1.03398	0.811155	H2BFS Histone H2B type F-S
Q5QNW6	12	1.03398	0.811155	HIST2H2BF Histone H2B type 2-F
Q8N257	12	1.0864	0.811076	HIST3H2BB Histone H2B type 3-B
Q16778	12	1.0864	0.811076	HIST2H2BE Histone H2B type 2-E
P14625	44	1.37883	0.810399	HSP90B1 Endoplasmin
P06748	14	1.24235	0.809546	NPM1 Nucleophosmin
P60660	12	1.24381	0.80514	MYL6 Myosin light polypeptide 6
Q9NZM1	7	1.12445	0.802858	MYOF Myoferlin
Q7L7L0	11	1.11893	0.797664	HIST3H2A Histone H2A type 3
Q16777	10	1.07618	0.797664	HIST2H2AC Histone H2A type 2-C
P15311	5	1.10924	0.794287	EZR Ezrin
P05556	10	1.38189	0.793764	ITGB1 Integrin beta-1
P63096	5	1.13854	0.790914	GNAI1 Guanine nucleotide-binding protein G(i) subunit alpha-1
P16403	17	1.42291	0.790576	HIST1H1C Histone H1.2
P16402	17	1.42291	0.790576	HIST1H1D Histone H1.3
P10412	17	1.42291	0.790576	HIST1H1E Histone H1.4
P06576	24	1.15145	0.787774	ATP5B ATP synthase subunit beta, mitochondrial
P35232	6	1.3565	0.78742	PHB Prohibitin
P26006	10	1.76966	0.781397	ITGA3 Integrin alpha-3
Q01082	30	1.53308	0.781317	SPTBN1 Spectrin beta chain, non-erythrocytic 1
Q12906	7	1.31532	0.781073	ILF3 Interleukin enhancer-binding factor 3
P00505	9	1.16536	0.779606	GOT2 Aspartate aminotransferase, mitochondrial
P14314	6	1.13291	0.778798	PRKCSH Glucosidase 2 subunit beta
P25705	29	1.19947	0.778234	ATP5A1 ATP synthase subunit alpha, mitochondrial
P34897	8	1.11946	0.777061	SHMT2 Serine hydroxymethyltransferase, mitochondrial
P07910	5	1.10222	0.776271	HNRNPC Heterogeneous nuclear ribonucleoproteins C1/C2
Q8NBX0	15	1.53343	0.775837	SCCPDH Saccharopine dehydrogenase-like oxidoreductase
Q13813	40	2.28334	0.774797	SPTAN1 Spectrin alpha chain, non-erythrocytic 1
P05023	27	1.33249	0.774431	ATP1A1 Sodium/potassium-transporting ATPase subunit alpha-1
O00159	19	1.45093	0.770951	MYO1C Unconventional myosin-Ic
Q14697	14	1.31282	0.770582	GANAB Neutral alpha-glucosidase AB
P12814	66	1.1808	0.769995	ACTN1 Alpha-actinin-1
P11166	7	1.07228	0.768746	SLC2A1 Solute carrier family 2, facilitated glucose transporter member 1
Q00610	29	1.33323	0.763569	CLTC Clathrin heavy chain 1
P02545	31	1.21523	0.762224	LMNA Prelamin-A/C
P40939	17	1.44571	0.762178	HADHA Trifunctional enzyme subunit alpha, mitochondrial
Q71UI9	11	1.1712	0.761481	H2AFV Histone H2A.V
P0C0S5	11	1.1712	0.761481	H2AFZ Histone H2A.Z
Q9NQC3	7	1.51348	0.759117	RTN4 Reticulon-4
P78527	16	1.68261	0.757892	PRKDC DNA-dependent protein kinase catalytic subunit
P30044	5	1.15423	0.757662	PRDX5 Peroxiredoxin-5, mitochondrial
Q9BUF5	8	1.07257	0.75687	TUBB6 Tubulin beta-6 chain
O43707	104	1.25581	0.75635	ACTN4 Alpha-actinin-4
Q15149	116	2.0287	0.754637	PLEC Plectin
P68366	18	1.177	0.751727	TUBA4A Tubulin alpha-4A chain
P63104	13	1.1126	0.750903	YWHAZ 14-3-3 protein zeta/delta
Q9Y490	12	1.09346	0.741966	TLN1 Talin-1
P22626	16	1.23191	0.741142	HNRNPA2B1 Heterogeneous nuclear ribonucleoproteins A2/B1
P11498	13	1.16419	0.740023	PC Pyruvate carboxylase, mitochondrial
Q09666	53	1.72033	0.739984	AHNAK Neuroblast differentiation-associated protein AHNAK
Q14204	8	1.25306	0.737012	DYNC1H1 Cytoplasmic dynein 1 heavy chain 1
Q15084	14	1.08914	0.736437	PDIA6 Protein disulfide-isomerase A6
P00338	8	1.03214	0.735008	LDHA L-lactate dehydrogenase A chain
Q14525	18	1.18458	0.734171	KRT33B Keratin, type I cuticular Ha3-II
Q71U36	30	1.08633	0.733692	TUBA1A Tubulin alpha-1A chain
P07437	29	1.54316	0.729134	TUBB Tubulin beta chain
P68371	25	1.10076	0.729134	TUBB4B Tubulin beta-4B chain
P49327	6	1.05293	0.724911	FASN Fatty acid synthase
Q15323	10	1.50464	0.72415	KRT31 Keratin, type I cuticular Ha1
Q6KB66	7	1.23094	0.72415	KRT80 Keratin, type II cytoskeletal 80
P50454	6	1.49423	0.723547	SERPINH1 Serpin H1
P26599	8	1.14928	0.721548	PTBP1 Polypyrimidine tract-binding protein 1
P18206	11	1.29167	0.718344	VCL Vinculin
P40926	9	1.13842	0.7182	MDH2 Malate dehydrogenase, mitochondrial
P38646	16	1.24882	0.716872	HSPA9 Stress-70 protein, mitochondrial
P46940	10	1.34433	0.716548	IQGAP1 Ras GTPase-activating-like protein IQGAP1
P50990	10	1.27802	0.715968	CCT8 T-complex protein 1 subunit theta
P35221	6	1.10626	0.712017	CTNNA1 Catenin alpha-1
P30101	22	1.43718	0.709819	PDIA3 Protein disulfide-isomerase A3
P62070	6	1.1588	0.709195	RRAS2 Ras-related protein R-Ras2
P60709	74	1.33396	0.705507	ACTB Actin, cytoplasmic 1
Q9ULV4	7	1.43787	0.703844	CORO1C Coronin-1C
P42704	6	1.0789	0.700388	LRPPRC Leucine-rich PPR motif-containing protein, mitochondrial
P62241	6	1.08021	0.699854	RPS8 40S ribosomal protein S8
P35659	6	1.2041	0.698441	DEK Protein DEK
O94925	5	1.11356	0.698192	GLS Glutaminase kidney isoform, mitochondrial
P39023	7	1.23431	0.698071	RPL3 60S ribosomal protein L3
P27824	8	1.11686	0.69315	CANX Calnexin
P19338	11	1.42475	0.688274	NCL Nucleolin
P23246	6	1.19861	0.68703	SFPQ Splicing factor, proline- and glutamine-rich
Q00839	19	1.40364	0.684233	HNRNPU Heterogeneous nuclear ribonucleoprotein U
P11021	31	1.41713	0.681905	HSPA5 78 kDa glucose-regulated protein
P06744	9	1.21657	0.681227	GPI Glucose-6-phosphate isomerase
P08107	11	1.22766	0.681134	HSPA1B Heat shock 70 kDa protein 1A/1B
P61978	9	1.29427	0.678021	HNRNPK Heterogeneous nuclear ribonucleoprotein K
P11142	25	1.30405	0.677713	HSPA8 Heat shock cognate 71 kDa protein
Q53FA3	10	1.1215	0.677709	HSPA1L Heat shock 70kDa protein 1-like variant
P31943	11	1.18036	0.676801	HNRNPH1 Heterogeneous nuclear ribonucleoprotein H
P52597	7	1.13197	0.676801	HNRNPF Heterogeneous nuclear ribonucleoprotein F
P51991	8	1.32299	0.674268	HNRNPA3 Heterogeneous nuclear ribonucleoprotein A3
P30837	9	1.31299	0.664916	ALDH1B1 Aldehyde dehydrogenase X, mitochondrial
P10809	30	1.44916	0.66469	HSPD1 60 kDa heat shock protein, mitochondrial
P17066	8	1.10315	0.662195	HSPA6 Heat shock 70 kDa protein 6
P07355	29	1.25074	0.650944	ANXA2 Annexin A2
P49411	6	1.22672	0.647593	TUFM Elongation factor Tu, mitochondrial
P61981	7	1.28897	0.645295	YWHAG 14-3-3 protein gamma
P20700	6	1.21428	0.643575	LMNB1 Lamin-B1
P27348	8	1.13821	0.64331	YWHAQ 14-3-3 protein theta
P0CG48	5	1.39221	0.641396	UBC Polyubiquitin-C
P62979	5	1.39221	0.641396	RPS27A Ubiquitin-40S ribosomal protein S27a
P62987	5	1.39221	0.641396	UBA52 Ubiquitin-60S ribosomal protein L40
P04406	9	1.17568	0.63837	GAPDH Glyceraldehyde-3-phosphate dehydrogenase
P50991	5	1.09945	0.638362	CCT4 T-complex protein 1 subunit delta
P06733	25	1.24464	0.6317	ENO1 Alpha-enolase
P55072	11	1.2234	0.625281	VCP Transitional endoplasmic reticulum ATPase
P07900	17	1.19579	0.620301	HSP90AA1 Heat shock protein HSP 90-alpha
P08238	25	1.37837	0.616321	HSP90AB1 Heat shock protein HSP 90-beta
P30510	5	1.09918	0.60947	HLA-C HLA class I histocompatibility antigen, Cw-14 alpha chain
P30504	5	1.09918	0.60947	HLA-C HLA class I histocompatibility antigen, Cw-4 alpha chain
P68104	18	1.2307	0.589772	EEF1A1 Elongation factor 1-alpha 1
P10319	5	1.046	0.587903	HLA-B HLA class I histocompatibility antigen, B-58 alpha chain
P18464	5	1.046	0.587903	HLA-B HLA class I histocompatibility antigen, B-51 alpha chain
P18465	5	1.046	0.587903	HLA-B HLA class I histocompatibility antigen, B-57 alpha chain
P30685	5	1.046	0.587903	HLA-B HLA class I histocompatibility antigen, B-35 alpha chain
P30492	5	1.046	0.587903	HLA-B HLA class I histocompatibility antigen, B-54 alpha chain
P30484	5	1.046	0.587903	HLA-B HLA class I histocompatibility antigen, B-46 alpha chain
Q29940	5	1.046	0.587903	HLA-B HLA class I histocompatibility antigen, B-59 alpha chain
P78371	6	1.1044	0.580916	CCT2 T-complex protein 1 subunit beta
P08195	5	1.16011	0.572629	SLC3A2 4F2 cell-surface antigen heavy chain
P49368	5	1.19264	0.568618	CCT3 T-complex protein 1 subunit gamma
P60842	5	1.1756	0.537513	EIF4A1 Eukaryotic initiation factor 4A-I
P29401	15	1.50249	0.536368	TKT Transketolase
P26641	5	1.13943	0.513806	EEF1G Elongation factor 1-gamma
P04075	12	1.34279	0.48868	ALDOA Fructose-bisphosphate aldolase A
P07195	6	1.17697	0.439005	LDHB L-lactate dehydrogenase B chain
P08727	5	1.82075	0.43376	KRT19 Keratin, type I cytoskeletal 19
			0.758504

## Sheet: 3. CP-108671 filtered proteins
Locus	Total peptide count	Standard Deviation	SILAC ratio (DMSO/CP-108671)	Description
P07339	46	1.26748	3.61847	CTSD Cathepsin D
P52272	7	1.46468	1.33264	HNRNPM Heterogeneous nuclear ribonucleoprotein M
P21796	5	1.14142	1.30046	VDAC1 Voltage-dependent anion-selective channel protein 1
Q00325	8	1.27425	1.23528	SLC25A3 Phosphate carrier protein, mitochondrial
Q14108	6	1.62989	1.16237	SCARB2 Lysosome membrane protein 2
P21589	5	1.25342	1.15879	NT5E 5'-nucleotidase
P78527	14	1.40034	1.1416	PRKDC DNA-dependent protein kinase catalytic subunit
P06748	13	1.14553	1.09666	NPM1 Nucleophosmin
P27797	13	1.28203	1.06199	CALR Calreticulin
P24752	5	1.3171	1.04131	ACAT1 Acetyl-CoA acetyltransferase, mitochondrial
P26599	8	1.74722	1.03661	PTBP1 Polypyrimidine tract-binding protein 1
P06576	8	1.11071	1.00781	ATP5B ATP synthase subunit beta, mitochondrial
P08670	69	1.09812	0.998622	VIM Vimentin
P42704	6	1.12809	0.977938	LRPPRC Leucine-rich PPR motif-containing protein, mitochondrial
Q71UI9	7	1.10174	0.976143	H2AFV Histone H2A.V
P0C0S5	7	1.10174	0.976143	H2AFZ Histone H2A.Z
P09668	6	1.11232	0.971543	CTSH Pro-cathepsin H
P23246	5	1.10635	0.96826	SFPQ Splicing factor, proline- and glutamine-rich
Q12906	9	1.1621	0.963707	ILF3 Interleukin enhancer-binding factor 3
P62805	19	1.07639	0.96043	HIST4H4 Histone H4
O94925	5	1.08531	0.958203	GLS Glutaminase kidney isoform, mitochondrial
P27824	5	1.15079	0.956681	CANX Calnexin
P57053	20	1.05317	0.956544	H2BFS Histone H2B type F-S
Q5QNW6	20	1.05317	0.956544	HIST2H2BF Histone H2B type 2-F
Q99879	20	1.05317	0.956544	HIST1H2BM Histone H2B type 1-M
Q99880	20	1.05317	0.956544	HIST1H2BL Histone H2B type 1-L
Q16778	18	1.05578	0.949379	HIST2H2BE Histone H2B type 2-E
Q8N257	18	1.05578	0.949379	HIST3H2BB Histone H2B type 3-B
P49748	42	1.40555	0.948677	ACADVL Very long-chain specific acyl-CoA dehydrogenase, mitochondrial
P26006	10	1.21655	0.945841	ITGA3 Integrin alpha-3
P30101	17	1.42159	0.941389	PDIA3 Protein disulfide-isomerase A3
Q96QV6	10	1.03408	0.940787	HIST1H2AA Histone H2A type 1-A
P16104	10	1.03408	0.940787	H2AFX Histone H2A.x
Q16777	10	1.03408	0.940787	HIST2H2AC Histone H2A type 2-C
Q00839	12	1.22013	0.940451	HNRNPU Heterogeneous nuclear ribonucleoprotein U
Q92841	5	1.28072	0.938078	DDX17 Probable ATP-dependent RNA helicase DDX17
P22626	14	1.15931	0.9374	HNRNPA2B1 Heterogeneous nuclear ribonucleoproteins A2/B1
P14625	26	1.28201	0.935953	HSP90B1 Endoplasmin
Q09666	29	1.90855	0.935664	AHNAK Neuroblast differentiation-associated protein AHNAK
P00387	7	1.27443	0.928479	CYB5R3 NADH-cytochrome b5 reductase 3
Q15084	10	1.1225	0.927455	PDIA6 Protein disulfide-isomerase A6
Q9NZM1	10	1.2666	0.916893	MYOF Myoferlin
P31943	11	1.04984	0.914428	HNRNPH1 Heterogeneous nuclear ribonucleoprotein H
P52597	8	1.04859	0.914077	HNRNPF Heterogeneous nuclear ribonucleoprotein F
P11021	25	1.27295	0.914002	HSPA5 78 kDa glucose-regulated protein
P05165	37	1.24546	0.911436	PCCA Propionyl-CoA carboxylase alpha chain, mitochondrial
P84098	6	1.25392	0.908273	RPL19 60S ribosomal protein L19
P25705	22	1.11554	0.907614	ATP5A1 ATP synthase subunit alpha, mitochondrial
Q15149	106	1.32749	0.906084	PLEC Plectin
P20700	6	1.18738	0.905969	LMNB1 Lamin-B1
P38646	18	1.12223	0.905313	HSPA9 Stress-70 protein, mitochondrial
P00505	10	1.16573	0.896781	GOT2 Aspartate aminotransferase, mitochondrial
Q08211	7	1.10809	0.896668	DHX9 ATP-dependent RNA helicase A
P12956	7	1.27471	0.895271	XRCC6 X-ray repair cross-complementing protein 6
P10412	12	1.14971	0.894943	HIST1H1E Histone H1.4
P16402	12	1.14971	0.894943	HIST1H1D Histone H1.3
P16403	12	1.14971	0.894943	HIST1H1C Histone H1.2
P07237	32	1.23109	0.894662	P4HB Protein disulfide-isomerase
P45880	12	1.25158	0.891544	VDAC2 Voltage-dependent anion-selective channel protein 2
O00469	5	1.07099	0.891488	PLOD2 Procollagen-lysine,2-oxoglutarate 5-dioxygenase 2
P05556	10	1.15041	0.886745	ITGB1 Integrin beta-1
P17844	7	1.18288	0.885128	DDX5 Probable ATP-dependent RNA helicase DDX5
P62070	6	1.20166	0.884314	RRAS2 Ras-related protein R-Ras2
O75367	5	1.0452	0.88262	H2AFY Core histone macro-H2A.1
O14773	7	1.26908	0.881034	TPP1 Tripeptidyl-peptidase 1
P08195	9	1.23556	0.879616	SLC3A2 4F2 cell-surface antigen heavy chain
P09651	7	1.08061	0.875434	HNRNPA1 Heterogeneous nuclear ribonucleoprotein A1
Q99798	7	2.27839	0.872616	ACO2 Aconitate hydratase, mitochondrial
P23284	7	1.21436	0.869406	PPIB Peptidyl-prolyl cis-trans isomerase B
P11166	8	1.23338	0.865194	SLC2A1 Solute carrier family 2, facilitated glucose transporter member 1
Q96RQ3	30	1.17504	0.861304	MCCC1 Methylcrotonoyl-CoA carboxylase subunit alpha, mitochondrial
O00159	20	1.22324	0.858384	MYO1C Unconventional myosin-Ic
P05023	23	1.20146	0.858362	ATP1A1 Sodium/potassium-transporting ATPase subunit alpha-1
P63096	5	1.27233	0.855798	GNAI1 Guanine nucleotide-binding protein G(i) subunit alpha-1
P02545	28	1.17484	0.854474	LMNA Prelamin-A/C
P60709	70	1.23861	0.851992	ACTB Actin, cytoplasmic 1
Q14697	15	1.14216	0.85152	GANAB Neutral alpha-glucosidase AB
Q01082	33	1.14763	0.849914	SPTBN1 Spectrin beta chain, non-erythrocytic 1
P10809	22	1.09889	0.846554	HSPD1 60 kDa heat shock protein, mitochondrial
P61978	8	1.10842	0.845909	HNRNPK Heterogeneous nuclear ribonucleoprotein K
P19338	11	1.2226	0.837353	NCL Nucleolin
P40939	11	1.1863	0.836211	HADHA Trifunctional enzyme subunit alpha, mitochondrial
Q15746	5	1.15742	0.835771	MYLK Myosin light chain kinase, smooth muscle
P0CG39	14	1.0663	0.83382	POTEJ POTE ankyrin domain family member J
P49411	8	1.23315	0.829126	TUFM Elongation factor Tu, mitochondrial
P07355	19	1.06989	0.822673	ANXA2 Annexin A2
P35221	7	1.0549	0.822423	CTNNA1 Catenin alpha-1
P68133	19	1.02611	0.809317	ACTA1 Actin, alpha skeletal muscle
P40926	5	1.13129	0.804822	MDH2 Malate dehydrogenase, mitochondrial
Q16643	5	1.71828	0.800006	DBN1 Drebrin
Q6KB66	12	1.45717	0.799917	KRT80 Keratin, type II cytoskeletal 80
P30510	6	1.22751	0.791252	HLA-C HLA class I histocompatibility antigen, Cw-14 alpha chain
P30504	6	1.22751	0.791252	HLA-C HLA class I histocompatibility antigen, Cw-4 alpha chain
P10319	6	1.17835	0.791252	HLA-B HLA class I histocompatibility antigen, B-58 alpha chain
P18464	6	1.17835	0.791252	HLA-B HLA class I histocompatibility antigen, B-51 alpha chain
P18465	6	1.17835	0.791252	HLA-B HLA class I histocompatibility antigen, B-57 alpha chain
P30685	6	1.17835	0.791252	HLA-B HLA class I histocompatibility antigen, B-35 alpha chain
P30492	6	1.17835	0.791252	HLA-B HLA class I histocompatibility antigen, B-54 alpha chain
P30484	6	1.17835	0.791252	HLA-B HLA class I histocompatibility antigen, B-46 alpha chain
Q29940	6	1.17835	0.791252	HLA-B HLA class I histocompatibility antigen, B-59 alpha chain
Q9UPN3	8	1.52189	0.787737	MACF1 Microtubule-actin cross-linking factor 1, isoforms 1/2/3/5
Q14525	18	1.16116	0.786275	KRT33B Keratin, type I cuticular Ha3-II
Q00610	21	1.25298	0.762224	CLTC Clathrin heavy chain 1
P50991	6	1.10623	0.762102	CCT4 T-complex protein 1 subunit delta
Q15417	7	1.15588	0.755487	CNN3 Calponin-3
P50990	9	1.20004	0.753858	CCT8 T-complex protein 1 subunit theta
P23634	8	1.15165	0.745779	ATP2B4 Plasma membrane calcium-transporting ATPase 4
tr|Q53FA3|Q53FA3_HUMAN	11	1.28278	0.732123	HSPA1L Heat shock 70kDa protein 1-like variant
Q8NBX0	10	1.27301	0.730861	SCCPDH Saccharopine dehydrogenase-like oxidoreductase
P08107	10	1.31884	0.721121	HSPA1B Heat shock 70 kDa protein 1A/1B
P30837	7	1.16411	0.714592	ALDH1B1 Aldehyde dehydrogenase X, mitochondrial
Q9ULV4	5	1.26594	0.706709	CORO1C Coronin-1C
P11142	22	1.20222	0.701828	HSPA8 Heat shock cognate 71 kDa protein
P17066	8	1.28513	0.698749	HSPA6 Heat shock 70 kDa protein 6
Q02878	5	1.16787	0.685129	RPL6 60S ribosomal protein L6
P49368	7	1.29934	0.681845	CCT3 T-complex protein 1 subunit gamma
Q9UHD8	6	1.14297	0.667156	SEPT9 Septin-9
P78371	7	1.25583	0.666622	CCT2 T-complex protein 1 subunit beta
P68104	6	1.26505	0.659005	EEF1A1 Elongation factor 1-alpha 1
P36578	8	1.13282	0.658428	RPL4 60S ribosomal protein L4
P46940	13	1.13726	0.655557	IQGAP1 Ras GTPase-activating-like protein IQGAP1
P21333	116	1.785	0.652397	FLNA Filamin-A
P12814	65	1.2547	0.652141	ACTN1 Alpha-actinin-1
O43707	87	1.33407	0.646835	ACTN4 Alpha-actinin-4
P55072	6	1.1542	0.64135	VCP Transitional endoplasmic reticulum ATPase
P35580	12	1.13145	0.580683	MYH10 Myosin-10
Q9NRV9	6	1.81937	0.559603	HEBP1 Heme-binding protein 1
P35579	134	2.45591	0.546123	MYH9 Myosin-9
P04406	9	1.23395	0.538694	GAPDH Glyceraldehyde-3-phosphate dehydrogenase
P08238	13	1.6848	0.520235	HSP90AB1 Heat shock protein HSP 90-beta
P07900	5	1.06475	0.520235	HSP90AA1 Heat shock protein HSP 90-alpha
P63104	8	1.41107	0.515618	YWHAZ 14-3-3 protein zeta/delta
P00338	5	1.46883	0.514808	LDHA L-lactate dehydrogenase A chain
P60660	7	1.07611	0.500561	MYL6 Myosin light polypeptide 6
P06733	13	1.67583	0.50015	ENO1 Alpha-enolase
P62258	5	1.55808	0.496672	YWHAE 14-3-3 protein epsilon
P27348	7	1.44257	0.496672	YWHAQ 14-3-3 protein theta
P29401	14	1.87704	0.493908	TKT Transketolase
Q71U36	19	1.34755	0.454719	TUBA1A Tubulin alpha-1A chain
P68371	16	1.27596	0.448603	TUBB4B Tubulin beta-4B chain
P68366	10	1.20511	0.446504	TUBA4A Tubulin alpha-4A chain
P07437	19	2.10386	0.424749	TUBB Tubulin beta chain
P61981	6	1.52374	0.406395	YWHAG 14-3-3 protein gamma

## Sheet: 4. LY2886721 filtered proteins
Locus	Total peptide count	Standard Deviation	SILAC ratio (DMSO/LY2886721)	Description
P10619	7	1.18546	1.70855	CTSA Lysosomal protective protein
P21796	6	1.10938	1.64739	VDAC1 Voltage-dependent anion-selective channel protein 1
P51148	6	1.07513	1.61329	RAB5C Ras-related protein Rab-5C
P07339	89	1.13221	1.59129	CTSD Cathepsin D
Q07065	7	1.66493	1.46953	CKAP4 Cytoskeleton-associated protein 4
Q14108	8	1.1942	1.4573	SCARB2 Lysosome membrane protein 2
P45880	23	1.15421	1.45174	VDAC2 Voltage-dependent anion-selective channel protein 2
Q09666	28	1.34626	1.42937	AHNAK Neuroblast differentiation-associated protein AHNAK
P10412	12	1.21376	1.4282	HIST1H1E Histone H1.4
P16403	12	1.21376	1.4282	HIST1H1C Histone H1.2
P16402	12	1.21376	1.4282	HIST1H1D Histone H1.3
P05556	6	1.4298	1.41275	ITGB1 Integrin beta-1
Q562R1	20	1.07516	1.40857	ACTBL2 Beta-actin-like protein 2
P62736	28	1.083	1.40572	ACTA2 Actin, aortic smooth muscle
P05141	5	1.03654	1.38808	SLC25A5 ADP/ATP translocase 2
P68133	38	1.37576	1.38089	ACTA1 Actin, alpha skeletal muscle
P50454	7	1.27448	1.36683	SERPINH1 Serpin H1
P14625	26	1.30229	1.30995	HSP90B1 Endoplasmin
P49748	96	2.29442	1.30465	ACADVL Very long-chain specific acyl-CoA dehydrogenase, mitochondrial
Q8NBX0	11	1.12591	1.26995	SCCPDH Saccharopine dehydrogenase-like oxidoreductase
P50897	12	1.04507	1.25387	PPT1 Palmitoyl-protein thioesterase 1
P07910	5	1.17316	1.25302	HNRNPC Heterogeneous nuclear ribonucleoproteins C1/C2
P10809	13	1.22179	1.2459	HSPD1 60 kDa heat shock protein, mitochondrial
Q9NRV9	13	1.29863	1.24516	HEBP1 Heme-binding protein 1
P05165	84	1.55197	1.21102	PCCA Propionyl-CoA carboxylase alpha chain, mitochondrial
Q05682	9	1.20715	1.18869	CALD1 Caldesmon
P60709	81	1.16826	1.17725	ACTB Actin, cytoplasmic 1
P22626	10	1.22095	1.16988	HNRNPA2B1 Heterogeneous nuclear ribonucleoproteins A2/B1
P23284	6	1.15716	1.16822	PPIB Peptidyl-prolyl cis-trans isomerase B
P40939	15	1.22547	1.14851	HADHA Trifunctional enzyme subunit alpha, mitochondrial
P84098	6	1.04699	1.12821	RPL19 60S ribosomal protein L19
P62805	13	1.08028	1.10022	HIST4H4 Histone H4
P09668	6	1.0783	1.09905	CTSH Pro-cathepsin H
P07237	23	1.20718	1.09874	P4HB Protein disulfide-isomerase
P27797	21	1.18505	1.09161	CALR Calreticulin
Q92841	6	1.17556	1.08356	DDX17 Probable ATP-dependent RNA helicase DDX17
P14618	11	2.24664	1.07353	PKM Pyruvate kinase isozymes M1/M2
P11021	28	1.25865	1.05955	HSPA5 78 kDa glucose-regulated protein
Q00325	8	1.40432	1.05545	SLC25A3 Phosphate carrier protein, mitochondrial
P31943	7	1.10676	1.0415	HNRNPH1 Heterogeneous nuclear ribonucleoprotein H
P06576	7	1.15325	1.03892	ATP5B ATP synthase subunit beta, mitochondrial
P26373	6	1.10027	1.0343	RPL13 60S ribosomal protein L13
P19338	18	1.30321	1.02109	NCL Nucleolin
P08670	77	1.1944	1.01396	VIM Vimentin
O00159	6	1.99051	1.01377	MYO1C Unconventional myosin-Ic
Q96RQ3	41	1.10045	1.01286	MCCC1 Methylcrotonoyl-CoA carboxylase subunit alpha, mitochondrial
P30101	17	1.40088	1.00981	PDIA3 Protein disulfide-isomerase A3
P21333	63	1.13737	1.0097	FLNA Filamin-A
P61978	6	1.04803	1.0043	HNRNPK Heterogeneous nuclear ribonucleoprotein K
P38646	8	1.16632	0.990599	HSPA9 Stress-70 protein, mitochondrial
P25705	21	1.24284	0.987264	ATP5A1 ATP synthase subunit alpha, mitochondrial
Q7L7L0	6	1.55259	0.983807	HIST3H2A Histone H2A type 3
P57053	11	1.17993	0.980738	H2BFS Histone H2B type F-S
Q5QNW6	11	1.17993	0.980738	HIST2H2BF Histone H2B type 2-F
Q99879	11	1.17993	0.980738	HIST1H2BM Histone H2B type 1-M
Q99880	11	1.17993	0.980738	HIST1H2BL Histone H2B type 1-L
P05023	13	1.33111	0.980421	ATP1A1 Sodium/potassium-transporting ATPase subunit alpha-1
P07355	25	1.20905	0.974706	ANXA2 Annexin A2
Q15149	38	1.99784	0.965176	PLEC Plectin
P12814	42	1.30956	0.964116	ACTN1 Alpha-actinin-1
O43707	74	1.8044	0.961816	ACTN4 Alpha-actinin-4
O75369	10	1.40999	0.961372	FLNB Filamin-B
P02545	18	1.23157	0.960532	LMNA Prelamin-A/C
P05387	8	1.13144	0.95869	RPLP2 60S acidic ribosomal protein P2
P09651	14	1.10739	0.957735	HNRNPA1 Heterogeneous nuclear ribonucleoprotein A1
Q13813	5	1.1929	0.950408	SPTAN1 Spectrin alpha chain, non-erythrocytic 1
Q00839	6	1.34774	0.93755	HNRNPU Heterogeneous nuclear ribonucleoprotein U
Q15084	7	1.28964	0.933323	PDIA6 Protein disulfide-isomerase A6
Q16778	9	1.19444	0.924445	HIST2H2BE Histone H2B type 2-E
Q8N257	9	1.19444	0.924445	HIST3H2BB Histone H2B type 3-B
P60660	9	1.25916	0.921209	MYL6 Myosin light polypeptide 6
Q14315	15	1.72078	0.920929	FLNC Filamin-C
P08238	15	1.38426	0.908538	HSP90AB1 Heat shock protein HSP 90-beta
P11142	22	1.15116	0.903914	HSPA8 Heat shock cognate 71 kDa protein
P35579	119	2.05907	0.892969	MYH9 Myosin-9
P0CG48	5	1.13324	0.859431	UBC Polyubiquitin-C
P62979	5	1.13324	0.859431	RPS27A Ubiquitin-40S ribosomal protein S27a
P62987	5	1.13324	0.859431	UBA52 Ubiquitin-60S ribosomal protein L40
J3QRK5	5	1.13324	0.859431	UBBP4 Protein UBBP4
P11498	13	1.15474	0.854547	PC Pyruvate carboxylase, mitochondrial
P06733	10	1.29713	0.848522	ENO1 Alpha-enolase
P62701	5	1.17158	0.840541	RPS4X 40S ribosomal protein S4, X isoform
P60174	8	1.38579	0.824409	TPI1 Triosephosphate isomerase
P04075	5	1.1896	0.780013	ALDOA Fructose-bisphosphate aldolase A
P68104	5	1.11924	0.76643	EEF1A1 Elongation factor 1-alpha 1
P04406	9	1.19226	0.763534	GAPDH Glyceraldehyde-3-phosphate dehydrogenase
P68371	28	1.63162	0.746832	TUBB4B Tubulin beta-4B chain
Q71U36	20	1.20104	0.734856	TUBA1A Tubulin alpha-1A chain
P23246	5	1.21753	0.731203	SFPQ Splicing factor, proline- and glutamine-rich
P07437	28	1.60013	0.712748	TUBB Tubulin beta chain
P00338	11	1.30069	0.683088	LDHA L-lactate dehydrogenase A chain
P29401	5	1.07912	0.644276	TKT Transketolase
P63104	6	1.32463	0.609073	YWHAZ 14-3-3 protein zeta/delta

## Sheet: 5. all peptide quantitations
Description	Locus	Peptide counts										Median SILAC Ratio (Heavy/Light)										All SILAC Ratios (Heavy/Light)
		PF-9283 R1	PF-9283 R2	PF-9283 R3	PF-9283 R4	LY2811376 R1	LY2811376 R2	CP-108671 R1	CP-108671 R2	LY2886721 R1	LY2886721 R2	PF-9283 R1	PF-9283 R2	PF-9283 R3	PF-9283 R4	LY2811376 R1	LY2811376 R2	CP-108671 R1	CP-108671 R2	LY2886721 R1	LY2886721 R2	PF-9283 R1	PF-9283 R2	PF-9283 R3	PF-9283 R4	LY2811376 R1	LY2811376 R2	CP-108671 R1	CP-108671 R2	LY2886721 R1	LY2886721 R2
ACAA2 3-ketoacyl-CoA thiolase, mitochondrial	P42765	1				1		1				1.48391				1.41597		1.34517				1.48391,				1.41597,		1.34517,
ACACA Acetyl-CoA carboxylase 1	Q13085			7	8	2				1				2.40811	2.44195	1.06185				0.82478				1.44052,1.10787,3.1067,2.40811,3.1067,2.40811,2.52706,	1.21731,1.86705,1.22968,2.50747,2.39171,3.36847,3.36847,2.49219,	1.00975,1.11395,				0.82478,
ACADM Medium-chain specific acyl-CoA dehydrogenase, mitochondrial	P11310	1										2.33702										2.33702,
ACADVL Very long-chain specific acyl-CoA dehydrogenase, mitochondrial	P49748	34	71	44	57	35	44	23	19	27	69	1.39066	0.84476	1.10428	1.59827	1.67355	0.77434	1.63968	0.85264	1.04554	0.75219	1.322,1.39066,1.39066,1.39109,1.41557,1.41557,1.54804,1.31733,1.31733,1.36623,1.09153,1.36623,1.38731,1.38731,1.23172,1.23172,1.80958,1.39432,1.39432,1.50829,1.47517,1.50829,1.52772,1.33456,1.52772,1.33456,1.39843,1.55948,1.39843,1.55948,1.17856,1.02584,1.17856,1.02584,	0.84549,0.84549,0.82897,0.82897,0.81732,0.83298,0.83298,0.8269,0.84058,0.84058,0.83663,0.8668,0.89797,0.89797,0.8303,0.83672,0.83672,0.81202,0.67098,0.98617,0.874,0.80875,0.87321,0.7748,0.71823,0.79185,0.79134,0.7748,0.79185,0.79134,0.9124,0.94416,0.94416,0.91158,0.91158,0.92362,0.94949,0.82269,0.84476,0.85037,0.7757,0.7757,0.69881,0.96541,0.96517,0.81554,0.81554,0.83349,0.84598,0.84598,0.86866,0…	1.8375,1.03474,0.9943,0.97875,1.00799,0.98231,1.00799,0.98231,1.62163,1.62026,0.8348,1.07051,1.13824,1.06194,1.02319,1.05841,1.00143,1.02319,1.05841,1.00143,2.19167,1.28896,1.28896,1.10988,1.14598,2.24609,2.20341,2.24609,2.20341,2.07333,2.34026,1.01871,0.95715,1.01241,2.42717,2.46095,2.42717,1.09154,1.10428,1.09154,1.10428,2.17025,2.05407,2.17025,	1.51699,1.47862,1.47862,1.45,1.77048,1.45,1.77048,1.54296,1.39688,1.59236,1.59236,2.41324,2.41324,2.03811,2.03811,1.61784,1.57564,1.6778,1.60995,1.6778,1.60995,2.28994,2.22328,1.37692,1.37692,1.44217,1.52267,1.44217,1.52267,2.32398,2.32398,2.1681,2.26515,2.1681,2.14417,2.14417,2.19113,1.46546,1.46546,1.59827,1.59827,2.47313,1.37096,1.37096,2.507,1.51692,1.7348,1.51692,1.7348,2.21814,2.21814,2.593…	1.57535,1.67355,1.67355,1.84386,1.65015,1.7911,1.7911,1.61267,1.61267,1.70171,1.66236,1.66236,1.71271,1.71271,1.57417,1.57417,2.0192,2.0192,1.61584,1.61584,2.07535,1.76922,1.72195,1.76922,1.81453,1.63666,1.81453,1.63666,1.77308,1.68816,1.68816,1.34211,1.12309,1.34211,1.12309,	0.72218,0.89212,0.67006,0.89212,0.67006,0.78482,0.73195,0.74334,0.5893,0.58872,0.5893,0.76224,0.78963,0.83917,0.78963,0.83917,0.75799,0.77845,0.75799,0.77845,0.78819,0.74217,0.78819,0.74217,0.77841,0.78221,0.77434,0.78221,0.77434,0.7065,0.71292,0.68614,0.99011,0.97467,0.85053,0.65142,0.78869,0.77002,0.78869,0.77002,0.77705,0.77402,0.77665,0.77402,	1.69036,1.69036,1.83702,1.83702,1.63968,1.63968,1.60681,1.60681,1.68917,1.68917,1.42524,1.79084,1.82475,1.82475,1.82132,1.61229,1.94651,1.61229,1.60184,1.13823,0.95701,1.13823,0.95701,	0.76409,0.84473,0.84473,0.85264,0.85264,0.86308,0.97619,0.84349,0.84349,0.89875,0.89875,0.90545,0.90545,0.868,0.847,0.82157,0.92248,0.87639,0.69694,	1.04554,1.04554,1.03405,1.15566,1.15566,1.01552,1.01552,1.03508,1.03508,1.07695,1.07695,1.0446,1.0446,1.07428,1.07428,1.05362,1.05362,1.11022,1.11022,1.03939,1.03939,1.07513,1.07513,1.02528,0.67866,1.02528,0.67866,	0.70447,0.67365,1.06378,0.65129,0.70392,0.70379,0.70392,0.70379,0.69916,0.76245,0.75878,0.76245,0.75878,0.75626,0.76525,0.54762,0.57719,0.55953,0.54762,0.57184,0.57719,0.79736,0.78379,0.81481,0.76163,0.81481,0.76163,0.75219,0.75663,0.75219,0.75663,0.79762,0.79807,0.78925,0.77031,0.76649,0.78405,0.76649,0.78405,0.70041,0.84724,0.80956,0.79792,0.80956,0.79792,0.71252,0.74414,0.69775,0.74414,1.00463…
ACAT1 Acetyl-CoA acetyltransferase, mitochondrial	P24752	9				7		5				1.11328				1.06122		0.96033				1.42762,1.42762,1.3919,1.11328,1.02136,1.02136,1.67275,0.95531,0.95531,				1.31469,1.28656,1.31469,1.06122,1.06122,1.04891,1.04891,		1.16027,0.8853,1.75224,0.96033,0.96033,
ACLY ATP-citrate synthase	P53396					1										1.51243										1.51243,
ACO2 Aconitate hydratase, mitochondrial	Q99798	7				5		7		1		1.29208				0.66569		1.14598		0.49317		1.30849,1.30849,1.29208,1.29208,0.76972,0.76972,1.14097,				1.19003,0.08176,1.31213,0.66569,0.66569,		0.12519,1.14598,1.14598,0.64627,0.64627,1.21805,1.21805,		0.49317,
ACOT9 Acyl-coenzyme A thioesterase 9, mitochondrial	Q9Y305					2		6								1.6251		0.22429								1.6251,1.6251,		1.3848,1.3848,0.14716,0.1851,0.22429,0.22429,
ACTA1 Actin, alpha skeletal muscle	P68133	11	15	21	22	17	20	19		10	28	1.41303	0.8533	1.24337	1.55796	1.45955	0.82833	1.23561		1.02042	0.71138	1.41303,1.41303,1.39005,1.3837,1.48379,4.07301,4.07301,1.29318,1.29318,1.41366,1.41481,	0.95488,0.96015,0.82477,0.83174,0.82477,0.81236,0.8533,0.8533,0.85022,0.85022,0.9187,0.93235,0.93383,0.90859,0.82372,	1.94246,1.95155,1.24773,1.21658,1.24773,1.21658,1.16714,1.21394,1.22374,1.20995,1.22374,1.20995,1.27813,1.25682,1.27813,1.25682,1.19101,1.24337,1.92955,1.89448,1.22097,	2.23217,2.01518,2.23217,2.01518,1.52263,1.40063,1.52263,1.40063,1.52361,1.5951,1.40818,1.5951,1.40818,1.59232,1.35722,1.59232,1.35722,1.24582,2.55543,1.97918,1.97918,1.43049,	1.44659,1.44659,1.45921,1.45921,1.48247,1.48247,1.42983,1.42983,1.39765,1.51197,1.45955,1.51197,1.45955,1.48852,1.48252,1.48852,1.48252,	0.95983,0.95598,0.97647,0.73145,0.73938,0.73145,0.73938,0.77236,0.75917,0.77236,0.75917,0.8387,0.82833,0.8387,0.82833,0.90275,0.92798,0.90679,0.92683,0.78883,	1.21132,1.21132,1.25856,1.21518,1.25856,1.20501,1.25995,1.25995,1.21922,1.21922,1.15752,1.15752,1.18356,1.24264,1.24264,1.23561,1.23627,1.23561,1.23627,		1.01267,1.01267,1.02818,1.02907,0.51319,0.51319,4.00871,0.99663,1.03639,1.03556,	0.84818,0.84412,0.85835,0.70692,0.70994,0.70541,0.70692,0.70994,0.70695,0.71282,0.67675,0.70695,0.71282,0.67675,0.7055,0.67412,0.7055,0.67412,0.72417,0.73255,0.72417,0.73255,0.70396,0.8324,0.83249,0.8324,0.83249,0.73384,
ACTA2 Actin, aortic smooth muscle	P62736			21	22						28			1.24337	1.55796						0.71138			1.94246,1.95155,1.24773,1.21658,1.24773,1.21658,1.16714,1.21394,1.22374,1.20995,1.22374,1.20995,1.27813,1.25682,1.27813,1.25682,1.19101,1.24337,1.92955,1.89448,1.22097,	2.23217,2.01518,2.23217,2.01518,1.52263,1.40063,1.52263,1.40063,1.52361,1.5951,1.40818,1.5951,1.40818,1.59232,1.35722,1.59232,1.35722,1.24582,2.55543,1.97918,1.97918,1.43049,						0.84818,0.84412,0.85835,0.70692,0.70994,0.70541,0.70692,0.70994,0.70695,0.71282,0.67675,0.70695,0.71282,0.67675,0.7055,0.67412,0.7055,0.67412,0.72417,0.73255,0.72417,0.73255,0.70396,0.8324,0.83249,0.8324,0.83249,0.73384,
ACTB Actin, cytoplasmic 1	P60709	32	32	33	40	46	28	52	18	32	49	1.39972	0.913645	1.27813	1.97918	1.47709	0.82833	1.21132	0.80074	1.00513	0.75267	1.41303,1.41303,1.39005,1.3837,1.48379,1.29318,1.29318,1.43868,1.43088,1.43868,1.22587,1.17791,1.13956,1.22587,1.17791,1.13956,1.40939,1.40939,1.35688,1.35688,1.34383,1.32692,1.34383,1.32692,1.41366,1.41481,1.41028,1.41921,1.41028,1.41921,1.43833,1.43833,	0.95488,0.96015,0.82477,0.83174,0.82477,0.81236,0.8533,0.8533,0.85022,0.85022,0.9187,0.86138,0.86138,0.86339,0.96248,0.96036,0.96248,0.96036,0.84361,0.93235,0.93383,0.90859,0.96338,0.92061,0.96338,0.97268,0.98729,0.98729,0.99951,0.82372,0.83739,0.80669,	1.94246,1.95155,1.24773,1.21658,1.24773,1.21658,1.16714,1.21394,1.22374,1.20995,1.22374,1.20995,1.27813,1.25682,1.27813,1.25682,1.26933,1.24337,2.00284,2.0785,2.00284,2.0785,1.92955,1.89448,2.04228,2.05043,2.02675,1.82467,2.02675,1.22097,2.26866,2.20891,2.22661,	2.23217,2.01518,2.23217,2.01518,1.52263,1.40063,1.52263,1.40063,1.52361,1.5951,1.40818,1.5951,1.40818,1.38237,1.59232,1.35722,1.59232,1.35722,1.5627,1.5627,1.52378,2.01437,2.01437,2.55543,2.16696,2.02684,2.02684,1.97918,1.97918,2.22146,2.00804,2.22146,2.14308,2.11173,2.14338,1.97781,2.11173,1.43049,3.1963,2.439,	1.44659,1.44659,1.45921,1.45921,1.58513,1.48247,1.48247,1.7745,1.42983,1.42983,1.39765,1.5651,1.50794,1.5651,1.43208,1.36685,1.2741,1.43208,1.36685,1.2741,1.29652,1.29652,1.51197,1.45955,1.51197,1.45955,1.55446,1.52388,1.55446,1.52388,1.47723,1.47723,1.42977,1.40518,1.42977,1.40518,1.48852,1.48252,1.48852,1.48252,1.54281,1.47695,1.54281,1.47502,1.48164,1.48164,	0.95983,0.95598,0.97647,0.73145,0.73938,0.73145,0.73938,0.77236,0.75917,0.77236,0.75917,0.8387,0.82833,0.8387,0.82833,0.77891,0.77891,0.88846,0.89443,0.88846,0.89443,0.90275,0.92798,0.90679,0.92683,0.78883,0.70409,0.77697,	1.21132,1.21132,1.25856,1.21518,1.25856,1.20501,1.25995,1.25995,1.21922,1.21922,1.28129,1.15752,1.15752,1.18356,1.24862,1.25037,1.24862,0.90189,0.90527,0.90189,0.90073,1.12157,1.12157,1.24264,1.24264,1.24069,1.22793,1.24069,1.22793,1.18484,1.18556,1.20531,1.16396,1.20531,1.16396,0.81351,0.81351,0.83033,0.71373,0.71373,1.23561,1.23627,1.23561,1.23627,1.26624,1.24652,1.26624,1.24652,1.18739,1.04477…	0.86158,0.71329,0.71329,0.73011,0.73011,0.67545,0.67365,0.72575,0.72575,0.86575,0.89872,0.89872,0.83141,0.83141,0.89477,0.89477,0.80074,0.80074,	1.01267,1.01267,1.02818,1.02907,1.00513,1.00513,0.99688,0.99688,0.99663,1.09937,1.09937,0.8438,0.85185,0.8438,0.85185,1.06685,1.06685,0.98582,0.98582,0.99091,0.97912,0.99091,0.97912,1.07202,1.03639,1.03556,1.09328,1.05074,1.09328,1.05074,0.96324,0.96324,	0.84818,0.84412,0.85835,0.70692,0.70994,0.70541,0.70692,0.70994,0.70695,0.71282,0.67675,0.70695,0.71282,0.67675,0.7055,0.67412,0.7055,0.67412,0.78224,0.75267,0.78224,0.75267,0.70396,0.74074,0.74074,0.85222,0.84944,0.85222,0.84944,0.8324,0.83249,0.66239,0.8324,0.83249,0.8328,0.8411,0.8328,0.8411,0.87547,0.86174,0.86014,0.85556,0.85556,0.73384,0.85497,0.85947,0.69089,0.67453,0.69089,
ACTBL2 Beta-actin-like protein 2	Q562R1										20										0.70994										0.70692,0.70994,0.70541,0.70692,0.70994,0.70695,0.71282,0.67675,0.70695,0.71282,0.67675,0.72058,0.70396,0.74074,0.74074,0.8324,0.83249,0.66239,0.8324,0.83249,
ACTN1 Alpha-actinin-1	P12814	51	22	16	17	56	10	62	3	24	18	1.43056	1.04984	1.1062	1.45056	1.30441	0.89992	1.54445	0.56442	1.06433	0.80162	1.38411,1.38411,1.32715,1.40574,1.40574,1.43412,1.42012,1.42012,1.38894,1.43035,1.43035,1.22488,1.39724,1.23681,1.39724,1.178,1.178,1.46377,1.46377,1.02438,1.02438,1.11123,1.5093,1.5093,1.55523,1.50433,1.55523,1.50433,1.24482,1.24482,1.57286,1.56561,1.57286,1.56561,1.4692,1.56066,1.56066,1.55898,1.55898,1.42937,1.42937,1.43165,1.43056,1.43052,1.43056,1.6638,1.2379,1.6044,1.6044,1.69413,1.4357,	1.00198,1.00198,1.05857,1.03702,1.03702,1.03309,0.87962,1.14001,1.14001,1.02147,0.98613,0.98613,1.00602,1.06108,1.04112,1.13813,1.16767,1.16767,1.09518,1.09518,1.12653,1.15583,	1.06516,1.00059,1.00059,1.1062,1.1062,1.05699,1.02279,1.05699,1.00932,1.92991,1.89718,1.89718,1.94151,1.98328,1.9062,1.98328,	1.35923,1.29981,1.29981,1.45056,1.46447,1.45056,1.46447,1.36752,1.47521,1.32532,1.47521,1.33488,1.41391,2.07179,2.06857,2.02893,2.08661,	1.30426,1.30426,1.30455,1.34482,1.34482,1.29802,1.39187,1.39187,1.46685,1.05017,1.05017,1.13911,1.13911,1.07807,0.88785,1.15013,1.2994,1.15013,1.2994,0.98757,1.31414,1.31414,0.98023,0.98023,1.38484,1.38484,1.38424,1.3544,1.38424,1.3544,1.41125,1.41125,1.34927,1.39065,1.34927,1.39065,1.2855,1.2855,1.41416,1.41416,1.30794,1.30794,1.34163,1.27052,1.27564,1.27564,1.28528,1.28528,1.30197,1.40675,1.406…	1.06807,0.89722,0.86292,0.79001,0.74139,1.08668,0.96975,0.89992,0.91957,0.89992,	1.52787,1.52787,1.54292,1.54599,1.54599,1.40845,1.40845,1.52613,1.69382,1.69382,1.27507,1.27507,1.61966,1.61966,1.32764,1.32764,1.42719,1.44912,1.49681,1.44912,1.49681,1.42241,1.42241,1.52619,1.52619,1.11686,1.11686,1.59917,1.59694,1.58633,1.59694,1.70693,1.61313,1.61313,1.76426,1.76426,1.70654,1.63012,1.70654,1.63012,1.92573,1.54816,1.63856,1.63856,1.70455,1.6515,1.6515,1.45401,1.45401,1.54893,1…	0.56442,0.4892,0.73572,	1.10103,1.10103,1.03631,1.22606,1.22606,1.06433,1.06433,1.05381,1.84582,1.07286,1.06254,1.07286,1.06381,1.06381,1.12655,0.96316,0.96316,1.04127,1.04127,1.03813,1.03813,1.07268,1.08138,1.08138,	0.7915,0.37613,0.37613,0.73317,0.73083,0.73317,0.81174,0.81174,0.77934,0.74382,0.78366,0.87659,0.93952,0.87659,0.92633,0.92367,0.94315,0.92367,
ACTN4 Alpha-actinin-4	O43707	73	28	18	22	84	20	81	6	47	27	1.441	0.97548	1.52648	1.45537	1.34667	0.770905	1.54893	0.566395	1.07286	0.7991	1.38411,1.38411,2.35,1.51691,1.51691,1.63261,1.63261,1.40574,1.40574,1.43412,1.53844,1.53844,1.42012,1.42012,1.57192,1.57192,1.31028,1.31028,1.21645,1.21645,1.50336,1.50336,1.50614,1.50614,1.39724,1.39724,1.4226,1.4226,1.46377,1.46377,1.14726,1.14726,1.66306,1.5093,1.5093,1.441,1.47667,1.441,1.47206,1.47206,1.55523,1.50433,1.55523,1.50433,1.48159,1.47358,1.48159,1.47358,1.47297,1.47297,1.50414,1.…	1.10128,0.96986,0.87962,1.10625,1.06188,0.90431,1.03382,0.97548,0.97548,0.98497,1.07484,0.95681,0.95681,0.99447,1.13813,1.16767,1.16767,1.12653,1.15583,0.64615,0.6898,0.91932,0.63817,0.63817,0.43249,0.05894,0.06346,10.01153,	1.20009,1.22167,1.20009,1.22167,1.20472,1.16318,1.20472,1.16318,2.09282,1.92991,1.89718,1.89718,1.94151,1.98328,1.9062,1.98328,1.83129,1.09194,	1.52535,1.38539,1.38539,1.59817,1.36752,1.61163,1.35298,1.61163,1.3141,1.3141,2.07179,2.06857,2.02893,2.08661,1.91883,2.23447,2.23447,1.22533,1.22533,1.21765,1.26735,1.21765,	1.30426,1.30426,2.29651,2.29651,1.42455,1.42455,1.51842,1.51842,1.34482,1.34482,1.29802,1.35638,1.35638,1.39187,1.39187,1.46685,1.37118,1.37118,1.1843,1.1843,1.33965,1.27939,1.33965,1.27939,1.53937,1.42609,1.42609,1.2994,1.2994,1.33374,1.33374,1.31414,1.31414,1.15529,1.15529,1.56569,1.56569,1.38484,1.38484,1.39269,1.39269,1.39256,1.39256,1.38424,1.3544,1.38424,1.3544,1.41125,1.41125,1.34851,1.367…	1.06807,0.74397,0.76313,0.74397,0.76313,0.77868,0.7824,0.75493,0.74641,0.75493,1.08668,0.96975,0.89992,0.91957,0.89992,0.91848,0.91848,0.66667,0.71771,0.71771,	1.52787,1.52787,2.60221,2.60221,1.58728,1.80753,1.80753,1.54599,1.54599,1.52613,1.60134,1.60134,1.69382,1.69382,1.68718,1.68718,1.42918,1.61227,1.42918,1.58777,1.51301,1.58777,1.51301,1.35244,1.35244,1.76146,1.6375,1.76146,1.6375,1.44912,1.49681,1.44912,1.49681,1.54032,1.54032,1.52619,1.52619,1.30624,1.80714,1.59694,1.59694,1.62454,1.62454,1.63409,1.63409,1.70693,1.61313,1.61313,1.76426,1.76426,1…	0.45293,0.45293,0.60839,0.56588,0.73572,0.56691,	0.97385,1.20561,1.20561,1.10103,1.10103,1.03631,1.19683,1.19683,1.22606,1.22606,0.90183,0.90183,1.0638,1.0638,1.06433,1.06433,1.04401,1.04401,1.05381,0.89312,1.39655,1.84582,1.08413,1.08413,1.09105,1.07286,1.06254,1.07286,1.10727,1.13782,1.10727,1.13782,1.08612,1.08612,1.09763,1.09763,1.00421,1.04127,1.04127,1.03813,1.03813,1.07268,1.01114,1.01114,1.24219,0.96764,1.07216,	0.82914,0.7991,0.82914,0.7991,0.74382,0.81504,0.67131,0.78065,0.75484,0.78065,0.75484,0.73746,0.87659,0.93952,0.87659,0.92633,0.92367,0.94315,0.92367,0.87157,0.70061,0.73276,0.69462,0.69462,0.04159,0.05052,8.15284,
ACTR2 Actin-related protein 2	P61160					1										1.21561										1.21561,
ACTR3 Actin-related protein 3	P61158					2		1								1.16752		1.54077								1.16752,1.16752,		1.54077,
ACTR3B Actin-related protein 3B	Q9P1U1					2										1.16752										1.16752,1.16752,
ACTR3C Actin-related protein 3C	Q9C0K3					2										1.16752										1.16752,1.16752,
ADAR Double-stranded RNA-specific adenosine deaminase	P55265	1										1.375										1.375,
ADCY5 Adenylate cyclase type 5	O95622			1										0.0092										0.0092,
AGPS Alkyldihydroxyacetonephosphate synthase, peroxisomal	O00116	1										0.89694										0.89694,
AHNAK Neuroblast differentiation-associated protein AHNAK	Q09666	59	9	14	13	46	7	29		12	16	1.4012	1.0021	1.48639	1.86886	1.40162	0.7516	1.06876		0.9388	0.638285	1.30711,1.30711,1.35042,1.35042,1.49505,1.49505,1.4098,1.50431,0.96973,1.41113,1.41113,1.42816,1.42816,1.2222,1.2222,1.66142,1.74157,1.74157,1.23337,1.23337,1.30436,1.30436,1.1718,1.1718,1.70837,1.70837,1.29345,1.29345,1.47911,1.40509,1.40509,1.33713,1.33713,0.75557,1.42537,1.32837,1.3656,1.3656,1.15319,1.15319,1.57077,1.57077,2.31783,1.4012,1.4012,1.45569,1.45569,1.68332,1.67753,1.68,1.68,1.4855…	1.11916,1.13912,0.48594,1.1285,1.1285,1.0021,0.98993,0.94331,0.82998,	1.48639,1.39704,1.48639,1.39704,0.75661,0.75661,2.295,1.83947,2.295,1.61537,1.59826,1.48378,1.50817,1.48378,	1.76617,1.75529,1.75529,2.54846,2.52088,2.05587,2.52088,1.13631,1.80816,1.86886,1.55456,2.69731,2.69731,	0.91456,1.35138,1.10189,2.16581,1.84687,1.84687,1.40162,1.40162,1.1287,1.1287,1.22386,1.22386,1.52107,1.77488,1.77488,1.34158,1.46146,2.01379,2.01379,1.06822,1.40764,1.30502,1.30502,1.19164,1.36314,1.36314,1.29487,1.29487,1.30832,1.16401,1.52893,2.12937,1.19137,1.89091,1.89091,1.65865,1.65865,1.82379,1.57712,1.57712,1.59666,1.59666,1.21753,0.15079,0.15079,4.18997,	0.76659,0.76659,0.76698,0.66667,0.70319,0.67412,0.7516,	1.15366,1.15366,1.06876,1.06876,0.88947,0.92505,1.0821,1.52964,0.63975,0.63975,1.13364,1.13364,0.7691,0.7691,0.91845,1.11803,1.17545,1.17545,0.9355,0.9355,0.50745,1.10775,1.10775,1.24715,1.24715,0.87056,0.16487,0.13039,0.13039,		0.9388,0.9388,0.84538,0.86365,0.86365,0.90385,0.87501,1.08318,1.2186,1.19891,1.16689,1.15013,	0.69552,0.67092,0.69552,0.67092,0.41996,0.4541,0.51436,0.68505,0.59029,0.59029,0.65344,0.53432,0.52677,0.70373,0.62313,0.8573,
AIFM1 Apoptosis-inducing factor 1, mitochondrial	O95831	2										1.06682										1.06682,1.06682,
AK2 Adenylate kinase 2, mitochondrial	P54819	1				1		1				1.79645				2.05008		2.18618				1.79645,				2.05008,		2.18618,
ALCAM CD166 antigen	Q13740	3				2		4				1.45288				1.17855		1.23381				1.68042,1.45288,1.45288,				1.07719,1.27991,		1.27645,1.27645,0.95899,1.19118,
ALDH18A1 Delta-1-pyrroline-5-carboxylate synthase	P54886	1				4		1				1.63957				1.74294		1.67632				1.63957,				1.53216,1.77065,1.71524,2.0226,		1.67632,
ALDH1B1 Aldehyde dehydrogenase X, mitochondrial	P30837	13				9		7		2		1.4738				1.50395		1.3994		0.899545		1.14028,1.4738,1.4738,1.98858,1.48497,1.21942,1.50597,1.45,1.50597,1.52922,1.52922,1.29895,1.29895,				1.40832,1.40832,2.4248,1.50395,2.60063,1.30584,1.30584,2.02906,2.02906,		1.3994,1.3994,1.7163,1.37036,1.64076,1.24383,1.10158,		1.12325,0.67584,
ALDH2 Aldehyde dehydrogenase, mitochondrial	P05091
ALDH4A1 Delta-1-pyrroline-5-carboxylate dehydrogenase, mitochondrial	P30038	2				1		4				1.72922				1.13442		0.993425				1.72922,1.72922,				1.13442,		1.3225,1.3225,0.66435,0.66435,
ALDOA Fructose-bisphosphate aldolase A	P04075	3	2	6	5	9	3	2		1	4	2.13447	2.12329	1.75223	1.68821	1.96193	3.30842	2.87052		0.88319	1.30056	1.99137,2.13447,3.51004,	1.57856,2.66802,	1.75223,1.60191,1.75223,1.60191,5.97203,6.63547,	1.68821,1.38912,1.68821,1.38912,2.77927,	1.62204,1.62204,2.04489,2.04777,1.96193,1.54054,1.54054,2.20901,2.20901,	3.3199,3.30842,3.30842,	1.90428,3.83676,		0.88319,	1.28203,1.3191,1.28203,1.3191,
AMY1C Alpha-amylase 1	P04745				1										0.63838										0.63838,
ANKRD1 Ankyrin repeat domain-containing protein 1	Q15327					1										0.20692										0.20692,
ANXA1 Annexin A1	P04083	1	4	1	10							1.75274	7.72791	5.15208	24.9245							1.75274,	8.76263,5.51971,55.63719,6.69319,	5.15208,	29.63157,16.81509,50.44143,24.80758,10.31197,25.04145,6.55171,28.69879,311.06758,5.52155,
ANXA2 Annexin A2	P07355	27	11	9	15	20	9	17	2	11	14	1.57568	1.42529	1.26821	2.05396	1.62369	1.05022	1.23856	1.11547	1.00383	1.07594	1.35843,1.35843,1.51373,1.73492,1.5941,1.58458,1.5941,1.58458,1.62875,1.57568,1.57568,1.48754,1.73351,1.73351,1.56383,1.56383,1.47404,1.68567,1.51149,1.68567,1.51149,1.44825,1.44825,5.31913,5.31913,0.11719,0.13573,	1.50616,1.42822,1.10461,1.23638,1.21923,1.23871,1.21923,2.18133,1.48356,1.42529,1.42529,	1.18357,1.25153,1.26821,1.25153,1.26821,2.73631,2.73812,2.73631,2.73812,	2.96556,1.76517,2.05396,1.71323,1.3808,1.71323,1.3808,4.69781,3.19933,4.69781,2.09117,2.09117,50.42707,0.12321,0.07236,	1.50133,1.79054,1.63231,1.63231,1.57413,1.69643,1.61507,1.61507,1.78635,1.78635,1.67063,1.67063,1.52056,1.52056,1.75279,1.53623,1.75279,1.53623,1.50489,1.50489,	0.92827,0.9445,0.92827,0.9445,1.40455,1.05022,1.16378,1.05022,1.16378,	1.081,1.07939,1.3592,1.25321,1.25321,1.21555,1.27994,1.24331,1.24331,1.31607,1.31607,1.14144,1.23856,1.18934,1.15395,1.16947,1.16947,	1.11547,1.11547,	0.79794,1.03436,1.03436,1.02595,1.29618,1.29618,0.89035,0.89802,0.89802,1.00383,1.00383,	1.33456,0.98925,0.93083,0.91372,0.93876,0.91372,0.93876,1.45203,1.76691,1.45203,1.07594,1.10011,1.07594,1.10011,
ANXA5 Annexin A5	P08758					2										1.3619										1.3619,1.3619,
AP2A1 AP-2 complex subunit alpha-1	O95782	1						1				1.46792						1.06353				1.46792,						1.06353,
AP2B1 AP-2 complex subunit beta	P63010
AP2M1 AP-2 complex subunit mu	Q96CW1	1				1						1.54293				1.7781						1.54293,				1.7781,
APMAP Adipocyte plasma membrane-associated protein	Q9HDC9	3										1.17332										1.28849,1.17332,1.17332,
APOB Apolipoprotein B-100	P04114						1										0.7525										0.7525,
ARF1 ADP-ribosylation factor 1	P84077			1	1									0.69047	0.76539									0.69047,	0.76539,
ARF3 ADP-ribosylation factor 3	P61204			1	1									0.69047	0.76539									0.69047,	0.76539,
ARF4 ADP-ribosylation factor 4	P18085			1	1									1.4327	1.60385									1.4327,	1.60385,
ARL6IP5 PRA1 family protein 3	O75915	1										0.16021										0.16021,
ASPH Aspartyl/asparaginyl beta-hydroxylase	Q12797	2	3			1		2				1.548	0.81673			1.53684		1.43687				1.39154,1.70446,	0.81673,0.81673,0.65111,			1.53684,		1.41732,1.45642,
ATAD3A ATPase family AAA domain-containing protein 3A	Q9NVI7	3										1.1156										1.1156,1.32879,0.73871,
ATP13A1 Probable cation-transporting ATPase 13A1	Q9HD20		1										0.65516										0.65516,
ATP1A1 Sodium/potassium-transporting ATPase subunit alpha-1	P05023	23	5	2	2	23	4	23		8	5	1.36696	0.75063	1.65865	1.87842	1.32681	0.65966	1.16501		1.12593	0.66545	1.31429,1.31429,1.39261,1.39261,1.22613,1.13224,1.13224,1.40561,1.40561,2.3314,2.3314,1.24391,1.24391,1.22798,1.22798,1.3862,1.36696,1.3862,1.36696,1.34203,1.34203,1.37062,1.37062,	0.48112,0.75063,0.75063,0.75299,0.66995,	1.10396,2.21335,	1.29394,2.4629,	1.44132,1.44132,1.3716,1.3716,1.23412,0.9298,1.51748,1.51748,1.28003,1.28003,1.16343,0.85785,0.95772,0.85785,0.95772,1.39672,1.34123,1.39672,1.34123,1.32681,1.32681,1.29127,1.29127,	0.59951,0.65966,0.65966,0.66927,	1.23088,1.23088,1.19803,1.19803,1.24147,1.24147,0.98689,0.98689,1.2542,1.87921,1.87921,1.08301,1.08301,0.97816,0.97816,1.16501,1.21852,1.16501,1.21852,1.1234,1.1234,0.90348,0.90348,		1.12741,1.01997,1.01997,1.31869,1.25734,1.08948,1.25734,1.12445,	0.58846,0.66545,0.72129,0.66545,0.72129,
ATP1A3 Sodium/potassium-transporting ATPase subunit alpha-3	P13637				2										1.87842										1.29394,2.4629,
ATP1B1 Sodium/potassium-transporting ATPase subunit beta-1	P05026	2				1		1				1.25703				1.22313		1.28075				1.38347,1.13059,				1.22313,		1.28075,
ATP2A1 Sarcoplasmic/endoplasmic reticulum calcium ATPase 1	O14983	2				2						1.37844				1.54763						1.37844,1.37844,				1.54763,1.54763,
ATP2A2 Sarcoplasmic/endoplasmic reticulum calcium ATPase 2	P16615	2	1			2		2				1.37844	0.62826			1.54763		1.00967				1.37844,1.37844,	0.62826,			1.54763,1.54763,		1.07538,0.94396,
ATP2B1 Plasma membrane calcium-transporting ATPase 1	P20020		1										0.63448										0.63448,
ATP2B3 Plasma membrane calcium-transporting ATPase 3	Q16720
ATP2B4 Plasma membrane calcium-transporting ATPase 4	P23634	6	1			7		8				1.43838	0.63448			1.15808		1.34096				1.03121,1.03121,1.49554,1.49554,1.38696,1.4898,	0.63448,			1.43275,1.03647,1.53145,1.15808,0.87057,0.87057,1.41263,		1.19587,1.417,1.417,1.35525,1.35525,1.31416,0.92462,1.32667,
ATP5A1 ATP synthase subunit alpha, mitochondrial	P25705	22	10	8	7	25	4	19	3	11	10	1.29109	0.98167	1.79271	1.76755	1.30269	0.82687	1.10799	0.85708	1.07446	0.85738	1.29784,1.29784,1.30758,1.30758,1.26794,1.26794,1.31844,1.31844,1.40303,1.40303,1.29109,1.29109,1.32738,1.32738,1.16528,1.16528,1.18601,1.18601,1.21284,1.21284,1.24807,1.24807,	1.0402,1.0402,1.06593,1.10706,1.08278,0.84717,0.84717,0.91887,0.92314,0.91006,	1.76663,1.76401,1.76663,1.76401,1.81879,1.90863,1.81879,1.90863,	1.76755,1.7089,1.76755,1.7089,2.26404,2.27557,0.97228,	1.39173,1.39173,1.36945,1.36945,1.31604,1.41152,1.41152,1.45493,1.45493,1.28496,1.28496,1.36572,1.36572,1.30269,1.30269,1.33441,1.20166,1.20166,1.15219,1.15219,1.23642,1.23642,1.01107,1.01107,1.20243,	0.86241,0.86241,0.79133,0.7762,	1.12072,1.12072,1.18929,1.18929,1.18202,1.18202,1.27954,1.27954,1.0837,1.0837,1.10989,1.07246,0.94592,0.94592,1.10179,1.10179,1.00944,1.00944,1.10799,	0.85708,0.85708,1.02689,	1.26993,1.26993,1.01917,1.01917,1.07446,1.07446,1.13912,1.13912,1.0129,1.04458,0.83843,	0.92362,0.84568,0.93646,0.84568,1.04697,0.86172,0.9215,0.57261,0.53633,0.85304,
ATP5B ATP synthase subunit beta, mitochondrial	P06576	36	1	2	1	24		7	1	7		1.29889	0.7347	1.30115	2.61572	1.2694		0.96465	1.02064	0.96254		1.42941,1.42344,1.42941,1.42344,1.26906,1.26906,1.41693,1.41693,1.14867,1.14867,1.29309,1.29309,1.33194,1.33194,1.36234,1.27607,1.28118,1.29889,1.28118,1.29889,1.58959,1.41949,1.17342,1.41949,1.17342,1.26928,1.26928,1.6036,1.5181,1.54512,1.20755,1.20755,1.37713,1.37713,0.96655,0.96655,	0.7347,	0.87266,1.72964,	2.61572,	1.36723,1.36723,1.4386,0.93191,0.93191,1.22311,1.22311,1.33864,1.20462,1.20462,1.2694,1.27998,1.2694,1.27998,1.40774,1.56031,1.23663,1.56031,1.23663,0.89982,1.24763,1.24763,1.37993,1.37993,		0.90863,0.90863,1.20213,1.11919,1.11919,0.96465,0.96465,	1.02064,	1.25105,1.14962,0.96254,0.96254,0.83942,0.90504,0.90504,
ATP5C1 ATP synthase subunit gamma, mitochondrial	P36542	2										1.27346										1.54607,1.00085,
ATP5F1 ATP synthase subunit b, mitochondrial	P24539	1										1.2909										1.2909,
ATP5H ATP synthase subunit d, mitochondrial	O75947	1										1.80008										1.80008,
ATP5J2 ATP synthase subunit f, mitochondrial	P56134		1										0.75634										0.75634,
ATP5L ATP synthase subunit g, mitochondrial	O75964		4										0.83024										0.78165,0.87883,0.78165,0.87883,
ATP5O ATP synthase subunit O, mitochondrial	P48047	4	1			3		3				1.21067	0.96589			1.08336		0.9626				1.14495,1.14495,1.2764,1.2764,	0.96589,			1.08336,1.08336,1.08925,		0.87859,1.14108,0.9626,
ATP6AP1 V-type proton ATPase subunit S1	Q15904	2				4						1.41407				1.39722						1.41407,1.41407,				1.06727,0.81026,1.72717,1.72717,
ATP6V1A V-type proton ATPase catalytic subunit A	P38606	2						2				2.05586						2.12776				2.05586,2.05586,						2.12776,2.12776,
ATPIF1 ATPase inhibitor, mitochondrial	Q9UII2		2										0.82147										0.83466,0.80828,
BASP1 Brain acid soluble protein 1	P80723		4										0.93158										0.73299,0.93158,0.93158,0.98147,
BCAP31 B-cell receptor-associated protein 31	P51572		3				1						0.73812				0.93782						1.19786,0.73812,0.73812,				0.93782,
BCKDHB 2-oxoisovalerate dehydrogenase subunit beta, mitochondrial	P21953	2				5		2				1.09676				1.10565		0.618605				1.09676,1.09676,				1.39902,1.10565,1.03892,1.03892,1.2637,		1.17205,0.06516,
BSG Basigin	P35613	2	1		1	2	1	4			1	1.07791	0.74207		2.70312	1.13244	0.8399	0.869145			0.82125	1.02585,1.12997,	0.74207,		2.70312,	1.13244,1.13244,	0.8399,	0.7952,0.7952,0.94309,0.94309,			0.82125,
C10orf54 Platelet receptor Gi24	Q9H7M9							1										0.93133										0.93133,
C1QBP Complement component 1 Q subcomponent-binding protein, mitochondrial	Q07021	2				2		1				1.34833				1.50221		1.22179				1.34833,1.34833,				1.50221,1.50221,		1.22179,
CA9 Carbonic anhydrase 9	Q16790	5				4		4		3		1.51277				1.47616		1.25685		1.28461		1.51799,1.51277,1.51277,1.40925,1.40925,				1.51761,1.51761,1.43472,1.43472,		1.34419,1.34419,1.16952,1.16952,		1.28461,1.28461,1.21574,
CALD1 Caldesmon	Q05682	2	4	10	6		3			1	8	0.72336	0.90854	0.991545	2.67629		0.876			0.55547	0.852235	0.70506,0.74166,	0.90854,0.90854,0.96408,0.63439,	1.02504,2.30286,2.44729,2.30286,2.44729,0.95805,0.82499,0.75227,0.82499,0.75227,	2.71345,2.67629,2.71345,2.67629,1.36524,1.36524,		1.06308,0.876,0.876,			0.55547,	0.84126,0.86321,0.84126,0.86321,0.67823,0.97653,0.67823,0.97653,
CALR Calreticulin	P27797	14	10	12	6	13	10	9	4	12	9	1.27049	0.781535	1.51514	1.75916	1.30803	0.7406	1.11096	0.69455	1.01157	0.746	1.36435,1.36435,0.59431,0.59431,1.39499,1.39499,0.98168,0.98168,1.11329,1.11329,1.52282,1.52282,1.27049,1.27049,	1.07647,1.07647,1.06456,0.70251,0.70251,0.58738,0.77837,0.7847,0.77837,0.7847,	2.38353,2.33571,2.38353,2.33571,1.54094,1.48934,1.37671,1.29198,1.54094,1.48934,1.37671,1.29198,	2.43302,2.43302,1.75916,1.72393,1.75916,1.73149,	1.37738,1.37738,0.49043,0.49043,1.32381,0.90592,0.90592,1.59033,1.24497,1.24497,2.25612,1.30803,1.30803,	0.87706,0.95809,0.87706,0.95809,0.7406,0.66285,0.7406,0.7252,0.70189,0.66285,	1.16037,1.16037,0.67297,1.14307,1.14307,0.94163,0.94163,1.11096,1.11096,	0.62354,0.62354,0.76556,0.76556,	1.0891,1.0891,0.75664,0.75664,1.01897,0.85941,0.85941,1.27338,1.00417,1.00417,1.02104,1.02104,	0.91608,0.9523,0.91608,0.9523,0.71956,0.746,0.71956,0.746,0.69052,
CANX Calnexin	P27824	8				8		5		4		1.36923				1.4427		1.04528		1.05462		1.36923,1.36923,1.14919,1.20797,1.20797,1.49755,1.49755,1.78987,				1.44309,1.44309,1.4423,1.16135,1.17227,1.17227,1.45233,1.45233,		1.31198,1.18305,0.95229,0.95229,1.04528,		0.98628,0.98628,1.12297,1.12297,
CAP1 Adenylyl cyclase-associated protein 1	Q01518			4	3	2								1.10651	1.05849	1.26763								1.05007,1.16294,1.05007,1.84084,	1.37297,1.05849,1.05849,	1.35856,1.1767,
CAPZA1 F-actin-capping protein subunit alpha-1	P52907	2		1		1		2				1.56652		0.93173		1.40385		1.36286				1.56652,1.56652,		0.93173,		1.40385,		1.36286,1.36286,
CAPZA2 F-actin-capping protein subunit alpha-2	P47755							2										1.36286										1.36286,1.36286,
CAPZB F-actin-capping protein subunit beta	P47756										1										1.25623										1.25623,
CASP14 Caspase-14	P31944										1										0.36395										0.36395,
CAT Catalase	P04040										3										5.22174										8.43699,5.22174,5.22174,
CAV1 Caveolin-1	Q03135	1										1.07034										1.07034,
CBX5 Chromobox protein homolog 5	P45973										2										0.708155										0.74594,0.67037,
CCDC158 Coiled-coil domain-containing protein 158	Q5M9N0
CCT2 T-complex protein 1 subunit beta	P78371	5				6		7				1.3273				1.72159		1.5001				1.3273,0.78475,0.82188,1.56135,1.86078,				1.52952,1.52952,1.74615,1.74615,1.99455,1.69704,		1.20924,2.42381,1.37615,1.5001,1.5001,1.2839,1.599,
CCT3 T-complex protein 1 subunit gamma	P49368	3				5		7		1		1.24322				1.75865		1.46661		0.96276		1.24322,1.24322,1.46626,				1.82117,1.82117,1.30637,1.30637,1.75865,		1.50875,1.48983,0.76922,1.17783,1.17783,1.66736,1.46661,		0.96276,
CCT4 T-complex protein 1 subunit delta	P50991	5				5		6				1.37696				1.56651		1.31398				1.49708,1.49708,1.24577,1.24577,1.37696,				1.56651,1.56651,1.28026,1.59565,1.59565,		1.43149,1.43149,1.1105,1.24489,1.24489,1.38307,
CCT5 T-complex protein 1 subunit epsilon	P48643	2						2				0.90062						0.97996				0.90062,0.90062,						0.97996,0.97996,
CCT6A T-complex protein 1 subunit zeta	P40227	2				3		3				1.47496				1.57954		1.43501				1.47496,1.47496,				1.37939,1.57954,1.57954,		1.43501,1.43501,1.37183,
CCT8 T-complex protein 1 subunit theta	P50990	10				10		9				1.56935				1.3969		1.32651				1.58628,1.62473,1.62473,0.96821,1.97118,0.9726,1.56935,1.56935,1.42641,1.43375,				1.4606,2.02625,1.19676,1.19676,1.69545,1.69545,0.95793,0.95793,1.42025,1.37356,		1.44624,1.66349,1.66349,1.01312,1.59316,1.11016,1.32651,1.15097,1.32619,
CD44 CD44 antigen	P16070	4	5			2		4		1		1.26989	0.85241			1.19734		1.04807		0.93326		1.14956,1.14956,1.39023,1.39023,	0.94876,0.94876,0.83471,0.83974,0.85241,			1.19734,1.19734,		0.98112,0.97441,1.11502,1.11502,		0.93326,
CD59 CD59 glycoprotein	P13987		6										0.85302										0.84025,0.85302,0.89869,0.78993,0.85302,0.89869,
CD63 CD63 antigen	P08962			2	4	1	2		1	1	2			2.49935	2.79904	0.65806	0.79017		0.90864	0.54846	0.76138			2.49935,2.49935,	2.98114,2.61694,2.98114,2.61694,	0.65806,	0.79017,0.79017,		0.90864,	0.54846,	0.74022,0.78254,
CDC42 Cell division control protein 42 homolog	P60953	1										1.68774										1.68774,
CDH2 Cadherin-2	P19022	1										1.26262										1.26262,
CENPF Centromere protein F	P49454				1										1.34297										1.34297,
CEP76 Centrosomal protein of 76 kDa	Q8TAP6					1										1.18629										1.18629,
CFL1 Cofilin-1	P23528	4	5	3	3	2	1			1	1	1.66114	0.55704	3.4425	6.61719	1.56797	18.8348			1.06607	16.5246	1.66114,2.07997,1.66114,1.48528,	0.55704,0.55704,0.53898,1.54876,1.54876,	0.35874,7.76356,3.4425,	6.61719,6.80268,1.44563,	1.63305,1.5029,	18.8348,			1.06607,	16.52464,
CFL2 Cofilin-2	Q9Y281						1			1							18.8348			1.06607							18.8348,			1.06607,
CKAP4 Cytoskeleton-associated protein 4	Q07065	6	2	1		3	3	1	2		7	1.27876	0.721855	0.74817		1.57355	0.66929	1.27718	0.86711		0.68049	0.82124,0.86688,1.27876,1.27876,1.63493,1.70357,	0.65725,0.78646,	0.74817,		0.81534,1.57355,2.93041,	0.66929,0.65278,0.66929,	1.27718,	0.86711,0.86711,		0.63577,0.68049,0.24709,0.24709,0.70062,0.70062,0.7772,
CLIC1 Chloride intracellular channel protein 1	O00299			2	2									0.51729	1.81591									0.5025,0.53208,	2.81261,0.81921,
CLIC4 Chloride intracellular channel protein 4	Q9Y696				4										2.02494										2.02494,1.33554,2.02494,3.91556,
CLINT1 Clathrin interactor 1	Q14677					1										1.39817										1.39817,
CLTC Clathrin heavy chain 1	Q00610	23	1	2	1	29		21		3	5	1.47578	0.78433	0.20652	0.40903	1.30964		1.31195		1.10296	0.20992	1.51622,1.43095,1.43095,1.56231,1.56231,1.47578,1.47578,1.29334,1.29334,1.42993,1.48421,1.48421,1.1682,1.64457,1.12929,1.12929,1.48958,1.48958,1.62168,2.77437,2.14069,1.42784,1.42784,	0.78433,	0.18893,0.22411,	0.40903,	2.75302,0.91964,0.91964,0.94533,1.30964,1.42107,1.42107,1.25769,1.32762,1.13577,1.13577,1.3851,1.3851,1.2016,1.39678,1.39678,1.29959,1.29959,1.14389,1.14389,1.13613,1.13613,1.3426,1.3426,2.85835,2.85835,1.47818,1.47818,1.10811,		1.19485,1.31195,1.26268,1.36871,0.79049,0.79049,1.32938,1.32938,1.19744,1.19744,1.33745,1.24495,1.52992,1.18609,1.18609,1.42381,1.42381,1.28385,2.4589,1.46716,1.46716,		1.10296,0.71679,1.49962,	0.13752,0.14171,0.23653,0.20992,0.23653,
CNN2 Calponin-2	Q99439			4				2						0.455825				1.32059						0.51544,0.39621,0.51544,0.39621,				1.38728,1.25391,
CNN3 Calponin-3	Q15417	2		4	4	2	3	7		2	1	1.3664		0.84222	1.23997	0.71006	1.31195	1.32365		0.96743	1.03807	1.3664,1.3664,		0.92509,0.75935,0.92509,0.75935,	1.09944,1.3805,1.09944,1.3805,	0.71006,0.71006,	0.54362,1.31195,1.31195,	1.38728,1.76526,1.76526,1.32365,1.32365,1.28061,1.28061,		0.96743,0.96743,	1.03807,
COBRA1 Negative elongation factor B	Q8WX92	1										0.38666										0.38666,
COMT Catechol O-methyltransferase	P21964		2		1								0.60776		0.83091								0.43879,0.77673,		0.83091,
CORO1C Coronin-1C	Q9ULV4	8		2		5	2	5		3	1	1.39792		0.85705		1.59555	0.82953	1.41501		1.24672	0.7513	2.20654,2.20654,1.29361,1.29361,1.50188,1.50188,1.29396,1.29396,		0.55183,1.16227,		1.95754,1.42077,1.95754,1.59555,1.20716,	0.82953,0.82953,	2.03153,2.03153,1.41501,1.41501,1.20864,		1.24672,1.24672,1.63997,	0.7513,
COX4I1 Cytochrome c oxidase subunit 4 isoform 1, mitochondrial	P13073	1										0.14692										0.14692,
COX7A2 Cytochrome c oxidase subunit 7A2, mitochondrial	P14406		2										0.89854										0.88944,0.90764,
CRYAB Alpha-crystallin B chain	P02511		1										1.44756										1.44756,
CS Citrate synthase, mitochondrial	O75390	2				1		1		2		1.11617				1.25805		1.05388		0.91483		1.11617,1.11617,				1.25805,		1.05388,		0.91483,0.91483,
CSRP2 Cysteine and glycine-rich protein 2	Q16527			1										1.66755										1.66755,
CSTA Cystatin-A	P01040				1										81.0715										81.07152,
CSTB Cystatin-B	P04080				2										56.1629										56.16294,56.16294,
CTNNA1 Catenin alpha-1	P35221	8				6		7				1.38894				1.40453		1.21592				1.46358,1.46358,1.36807,1.36807,1.60195,1.4098,1.28345,1.28345,				1.7373,1.32264,1.32264,1.41877,1.41877,1.39029,		1.21592,1.21592,1.11348,1.11348,1.24895,1.24895,1.12622,
CTNNB1 Catenin beta-1	P35222	8				2		4		1		1.33058				1.39777		1.20458		1.02062		1.22667,1.40224,1.11866,1.33058,1.33058,1.2319,1.43331,1.43331,				1.3337,1.46184,		1.17876,1.1802,1.22897,1.22897,		1.02062,
CTNND1 Catenin delta-1	O60716	4						1				0.9354						0.53951				0.62315,1.20943,0.9354,0.9354,						0.53951,
CTSA Lysosomal protective protein	P10619		6	9	8		9		1		7		0.87998	0.75792	1.66271		0.64437		0.65389		0.58529		0.99546,0.99546,0.95815,0.78494,0.78494,0.80181,	2.1221,2.14256,2.1221,2.14256,0.75792,0.7359,0.74014,0.7359,0.74014,	2.15825,2.29411,2.15825,2.29411,1.10953,1.16718,1.10953,1.16718,		0.80509,0.7604,0.80509,0.7604,0.64437,0.57997,0.56395,0.57997,0.56395,		0.65389,		0.75246,0.841,0.75246,0.56156,0.58529,0.56156,0.58529,
CTSB Cathepsin B	P07858	2		6	2	4		3		1		1.11209		0.74201	2.13718	1.14343		0.98323		0.80785		1.11209,1.11209,		0.74201,0.72568,0.81737,0.74201,0.72568,0.81737,	2.13718,2.13718,	1.3123,1.3123,0.97457,0.97457,		0.98323,0.80473,1.28266,		0.80785,
CTSC Dipeptidyl peptidase 1	P53634	2						1				1.15762						0.59583				1.15762,1.15762,						0.59583,
CTSD Cathepsin D	P07339	20	40	47	46	25	32	25	21	18	71	0.384	0.408015	0.31597	4.82997	0.32114	0.27978	0.28452	0.27607	0.73477	0.62119	0.40979,0.40979,0.36825,0.36825,0.384,0.384,0.38394,0.39267,0.37082,0.39296,0.37082,0.40677,0.35911,0.40677,0.35911,0.40236,0.40236,0.40398,0.36771,0.366,	0.28196,0.27609,0.23678,0.24687,0.27039,0.28332,0.27039,0.27476,0.28219,0.47699,0.47699,0.46454,0.50522,0.50522,0.49804,0.40275,0.39456,0.40275,0.40735,0.39612,0.41388,0.41861,0.41388,0.40868,0.41986,0.41986,0.40528,0.49231,0.49231,0.50633,0.47516,0.46703,0.29496,0.29751,0.37429,0.37429,0.38302,0.41392,0.41392,0.41591,	0.17821,0.19323,0.17821,0.19543,0.31421,0.31597,2.08744,2.05707,2.0672,2.0511,2.10938,2.11531,2.10938,2.11531,0.31808,0.31115,0.31622,0.30916,0.31295,0.34114,0.31445,0.31103,0.30474,0.31103,0.30474,2.06497,2.07451,1.96718,1.96718,0.6499,0.68572,0.64821,0.6934,0.31348,0.3147,0.2945,0.34957,0.29575,0.35339,0.30745,0.31008,0.31672,4.13952,0.13885,0.19377,0.13885,0.19377,	4.88885,5.07054,4.88885,5.07054,4.5536,4.57245,2.25526,2.24302,2.25526,2.17401,2.52278,2.36449,2.52185,2.36449,4.9481,4.82997,4.9481,4.82997,4.38121,4.49436,4.84379,4.90568,4.38121,4.86095,4.83887,4.90713,4.49843,4.90713,4.49843,2.39576,2.39576,2.08239,10.2294,9.65169,10.17502,9.80219,4.70517,4.46666,4.70517,4.46751,5.3881,5.18988,5.3881,5.04726,5.08163,5.07197,	0.35506,0.35506,0.31609,0.31609,0.30775,0.30775,0.3086,0.31598,0.32114,0.33397,0.32536,0.33397,0.33931,0.31492,0.33931,0.31492,0.35713,0.35713,0.34324,0.34344,0.31704,0.31704,0.29987,0.35665,0.29987,	0.13539,0.12543,0.13511,0.12543,0.27539,0.33326,0.32812,0.33326,0.32812,0.34208,0.33978,0.34208,0.33978,0.28414,0.28957,0.28414,0.28957,0.27978,0.28412,0.27978,0.28412,0.27556,0.27687,0.27556,0.27687,0.27253,0.27309,0.27253,0.36196,0.16157,0.16157,0.16997,	0.32236,0.32236,0.31088,0.27075,0.27075,0.26051,0.26051,0.26151,0.27458,0.29059,0.2663,0.29059,0.2663,0.28748,0.23336,0.28748,0.23336,0.28452,0.33731,0.28452,0.33731,0.28543,0.2544,0.2544,0.30101,	0.32015,0.32015,0.29714,0.29881,0.26542,0.26633,0.28215,0.27666,0.28215,0.27666,0.27607,0.27607,0.34204,0.34204,0.24864,0.24864,0.26228,0.26228,0.11826,0.11826,0.1179,	0.77167,0.73513,0.73441,0.60556,0.60556,0.59901,0.74284,0.71316,0.74284,0.71316,0.7529,0.71833,0.7529,0.71833,0.76392,0.76392,0.75701,0.66426,	0.50007,0.51229,0.49435,0.494,0.50007,0.51229,0.49435,0.494,0.62107,0.62119,0.62119,0.69525,0.69243,0.69525,0.69243,0.6999,0.69471,0.6999,0.69471,0.62934,0.63195,0.63327,0.63186,0.62059,0.61693,0.62158,0.61323,0.62129,0.61633,0.61693,0.61272,0.62763,0.63047,0.62763,0.63047,0.66599,0.74667,0.66599,0.74667,0.74006,0.7223,0.74006,0.7223,0.69753,0.69921,0.73165,0.73165,0.54812,0.54934,0.5443,0.54192,…
CTSH Pro-cathepsin H	P09668	6	2	2	1	6		6		6		1.23308	0.59597	0.41232	0.42694	0.986365		1.03042		0.90988		1.05071,1.05071,1.23308,1.26469,1.23308,1.26469,	0.5972,0.59474,	0.41232,0.41232,	0.42694,	0.98943,0.98943,0.9833,0.9833,1.09629,0.90498,		0.98199,0.98199,1.07886,1.07886,1.13696,0.84365,		0.85557,0.85557,0.90988,1.01075,0.90988,1.01075,
CTTN Src substrate cortactin	Q14247			1										0.68207										0.68207,
CYB5R3 NADH-cytochrome b5 reductase 3	P00387	4	1			7		7				1.35354	1.22226			1.18901		1.07703				1.14713,1.14713,1.55996,1.55996,	1.22226,			1.14756,1.14756,1.18901,1.18901,1.72102,1.39653,1.72102,		1.03217,1.03217,1.07703,0.72713,1.46215,1.46215,1.23298,
CYBRD1 Cytochrome b reductase 1	Q53TN4	1										194.384										194.38376,
CYC1 Cytochrome c1, heme protein, mitochondrial	P08574	2				2		1				1.42357				1.41972		1.52355				1.42357,1.42357,				1.41972,1.41972,		1.52355,
CYCS Cytochrome c	P99999	1	4	4			1				2	1.20085	0.824245	0.97743			0.79906				0.74988	1.20085,	0.81512,0.83337,0.81512,0.83337,	0.98805,0.96681,0.98805,0.96681,			0.79906,				0.74988,0.74988,
CYP51A1 Lanosterol 14-alpha demethylase	Q16850				1				2		3				2.76229				0.73947		0.45845				2.76229,				0.73947,0.73947,		0.45845,0.45845,0.58835,
CYTH1 Cytohesin-1	Q15438	1						1				1.61233						1.94803				1.61233,						1.94803,
DAZAP1 DAZ-associated protein 1	Q96EP5				1										0.24414										0.24414,
DBN1 Drebrin	Q16643	2				3		5		1		0.76348				0.71882		1.24999		0.62551		0.76348,0.76348,				1.45305,0.71882,0.71882,		1.24999,0.47861,0.47861,1.30326,1.30326,		0.62551,
DCD Dermcidin	P81605
DDB1 DNA damage-binding protein 1	Q16531	1						1				2.09149						1.6447				2.09149,						1.6447,
DDX1 ATP-dependent RNA helicase DDX1	Q92499	2				1		1				1.6031				1.37425		1.29081				1.6031,1.6031,				1.37425,		1.29081,
DDX17 Probable ATP-dependent RNA helicase DDX17	Q92841	7	5	2	2	6	1	4	1	2	4	1.29473	0.81558	2.00883	2.21456	1.20479	0.73124	1.09789	0.63353	0.98803	0.8163	1.05226,1.05226,1.03755,1.34879,1.34879,1.29473,1.29473,	0.71821,0.71821,0.87232,0.81558,1.28031,	1.78136,2.2363,	2.68558,1.74355,	1.20479,1.20479,1.62768,1.62768,0.17788,0.17788,	0.73124,	1.06601,1.06601,1.12978,1.12978,	0.63353,	0.98803,0.98803,	0.92288,0.92288,0.70972,0.69485,
DDX21 Nucleolar RNA helicase 2	Q9NR30	1				1						1.14578				0.08267						1.14578,				0.08267,
DDX39A ATP-dependent RNA helicase DDX39A	O00148					2		2								1.33688		1.31303								1.33688,1.33688,		1.31303,1.31303,
DDX39B Spliceosome RNA helicase DDX39B	Q13838					2		2								1.33688		1.31303								1.33688,1.33688,		1.31303,1.31303,
DDX3X ATP-dependent RNA helicase DDX3X	O00571	4				2		2				1.19334				1.20479		1.06601				1.05226,1.05226,1.33441,1.33441,				1.20479,1.20479,		1.06601,1.06601,
DDX5 Probable ATP-dependent RNA helicase DDX5	P17844	6	2			4		7		2		1.34879	0.71821			1.41623		1.12978		0.98803		1.05226,1.05226,1.34879,1.34879,1.52143,1.52143,	0.71821,0.71821,			1.20479,1.20479,1.62768,1.62768,		1.06601,1.06601,1.12978,1.12978,1.32526,1.32526,1.69479,		0.98803,0.98803,
DECR1 2,4-dienoyl-CoA reductase, mitochondrial	Q16698	2				1		1				1.36655				1.40884		1.32297				1.36655,1.36655,				1.40884,		1.32297,
DEK Protein DEK	P35659	3				6		4		2	6	1.20038				1.43176		1.06759		1.14005	0.60896	1.57445,1.20038,1.20038,				1.03209,1.03209,1.51683,1.51683,1.43176,1.43176,		0.88105,0.88105,1.25412,1.29662,		1.02232,1.25778,	1.05853,1.12465,1.11824,0.15939,0.1353,0.15856,
DHCR24 Delta(24)-sterol reductase	Q15392						1										0.41431										0.41431,
DHCR7 7-dehydrocholesterol reductase	Q9UBM7	1										1.51406										1.51406,
DHRS4 Dehydrogenase/reductase SDR family member 4	Q9BTZ2	1										1.50599										1.50599,
DHX15 Putative pre-mRNA-splicing factor ATP-dependent RNA helicase DHX15	O43143	2				1						1.42792				1.66713						1.42792,1.42792,				1.66713,
DHX9 ATP-dependent RNA helicase A	Q08211	5				4		7		2		1.47921				1.19881		1.11524		1.07718		1.52718,1.52718,1.17274,1.17274,1.47921,				1.31719,1.08044,1.08044,1.44307,		1.00839,1.11524,0.9755,0.9755,1.15221,1.22938,1.22938,		1.07718,1.07718,
DIP2A Disco-interacting protein 2 homolog A	Q14689									1										0.65821										0.65821,
DKC1 H/ACA ribonucleoprotein complex subunit 4	O60832	1										0.68723										0.68723,
DKK2 Dickkopf-related protein 2	Q9UBU2			1										445.665										445.6653,
DLD Dihydrolipoyl dehydrogenase, mitochondrial	P09622							1										1.02965										1.02965,
DLG1 Disks large homolog 1	Q12959	1										6.83426										6.83426,
DLST Dihydrolipoyllysine-residue succinyltransferase component of 2-oxoglutarate dehydrogenase complex, mitochondrial	P36957	4				3		2		1		1.17813				1.13836		0.90008		0.76248		1.10699,1.10699,1.24927,1.24927,				1.13836,1.13836,1.35632,		0.90008,0.90008,		0.76248,
DMRT3 Doublesex- and mab-3-related transcription factor 3	Q9NQL9
DNHD1 Dynein heavy chain domain-containing protein 1	Q96M86	1										1.33408										1.33408,
DPP7 Dipeptidyl peptidase 2	Q9UHL4	2		4	2	1		1			1	1.41135		1.79717	1.86742	1.27118		1.17234			0.9408	1.41135,1.41135,		1.83821,1.75613,1.83821,1.75613,	1.91576,1.81908,	1.27118,		1.17234,			0.9408,
DPYSL2 Dihydropyrimidinase-related protein 2	Q16555	1				2		2				1.35548				1.06638		1.92962				1.35548,				1.21179,0.92097,		2.52684,1.33241,
DSG1 Desmoglein-1	Q02413				4				4		5				58.8888				8.74719		28.1192				1.3539,71.84802,133.06964,45.92956,				10.43674,95.09728,7.05764,4.3944,		5.68478,47.15357,28.1192,26.14214,45.6537,
DSG2 Desmoglein-2	Q14126	1				1		1				1.67975				1.97878		1.29439				1.67975,				1.97878,		1.29439,
DSP Desmoplakin	P15924	2	3		13	1		1	5		5	1.35963	8.44483		12.3096	1.25925		1.3217	18.8801		10.7289	1.93988,0.77938,	8.44483,62.23732,5.84298,		1.27887,8.05405,29.59966,25.09844,7.29809,38.51147,188.58736,31.43277,7.50722,26.60785,5.36079,12.30962,0.08598,	1.25925,		1.3217,	18.88014,11.93265,38.45966,78.6356,12.35991,		30.04185,11.88927,8.53502,10.59227,10.72892,
DYNC1H1 Cytoplasmic dynein 1 heavy chain 1	Q14204	5				8		3				1.98662				1.35687		2.32976				1.26493,1.26493,2.04442,1.98662,2.43792,				1.51884,1.34608,0.87107,0.87107,1.38436,1.01514,1.36766,1.36766,		2.32976,1.9898,2.37097,
DYNLL1 Dynein light chain 1, cytoplasmic	P63167		2										0.92442										0.92442,0.92442,
DYNLL2 Dynein light chain 2, cytoplasmic	Q96FJ2		2										0.92442										0.92442,0.92442,
DYSF Dysferlin	O75923							1										1.1194										1.1194,
EBP 3-beta-hydroxysteroid-Delta(8),Delta(7)-isomerase	Q15125		2										0.49467										0.49467,0.49467,
ECH1 Delta(3,5)-Delta(2,4)-dienoyl-CoA isomerase, mitochondrial	Q13011	1										2.15354										2.15354,
ECHS1 Enoyl-CoA hydratase, mitochondrial	P30084	2				1						1.68342				1.22749						0.82539,2.54146,				1.22749,
ECI1 Enoyl-CoA delta isomerase 1, mitochondrial	P42126	1										1.75123										1.75123,
EDEM1 ER degradation-enhancing alpha-mannosidase-like 1	Q92611					1		1								1.32759		1.05398								1.32759,		1.05398,
EEA1 Early endosome antigen 1	Q15075	4				2		1				1.19081				1.18914		1.24745				1.06023,2.45965,1.19081,1.19081,				1.11538,1.2629,		1.24745,
EEF1A1 Elongation factor 1-alpha 1	P68104	7	5	7	10	15	3	6		2	3	1.62651	1.69267	1.24935	1.67728	1.8428	1.51011	1.52045		1.1939	1.47327	1.49577,2.10623,1.62651,0.49273,0.49273,1.99929,1.99929,	1.76701,1.69267,1.69267,1.54376,1.54376,	1.32267,1.24935,1.32267,1.24935,0.91858,0.91858,2.01171,	2.24846,1.40857,2.24846,1.40857,1.65691,1.65691,2.58078,1.69765,1.69765,1.63974,	1.4104,1.44208,1.4104,1.8428,1.8428,1.65942,1.7325,1.09736,1.09736,1.9174,2.04133,1.9174,2.04133,2.36872,1.90226,	1.49498,1.51011,1.58997,	1.42488,2.06759,2.06759,1.23584,1.23584,1.61602,		1.1939,1.1939,	1.51303,1.47327,1.30475,
EEF1A2 Elongation factor 1-alpha 2	Q05639		5				3				3		1.69267				1.51011				1.47327		1.76701,1.69267,1.69267,1.54376,1.54376,				1.49498,1.51011,1.58997,				1.51303,1.47327,1.30475,
EEF1D Elongation factor 1-delta	P29692	1										1.9946										1.9946,
EEF1G Elongation factor 1-gamma	P26641	2			1	5		2				2.44139			3.22193	1.94626		2.18363				2.96728,1.9155,			3.22193,	2.40839,2.40839,1.94626,1.94626,1.82896,		2.48779,1.87946,
EEF2 Elongation factor 2	P13639	2		1	2	4		1				2.06412		1.98279	2.46697	1.85007		2.00507				1.7586,2.36965,		1.98279,	2.72984,2.20411,	1.68926,1.68926,4.86503,2.01089,		2.00507,
EFTUD2 116 kDa U5 small nuclear ribonucleoprotein component	Q15029					1										1.44062										1.44062,
EGFR Epidermal growth factor receptor	P00533	7				4		2				1.54102				1.821		1.26493				1.62614,1.62614,1.45873,1.45873,1.54102,1.54102,1.5167,				1.89017,1.59977,1.7897,1.85231,		1.21259,1.31726,
EIF2S3 Eukaryotic translation initiation factor 2 subunit 3	P41091					1										1.29403										1.29403,
EIF4A1 Eukaryotic initiation factor 4A-I	P60842	1		1	1	5		3				2.27293		4.18335	4.90336	1.86042		2.50126				2.27293,		4.18335,	4.90336,	1.86042,1.86042,1.76415,1.83051,2.61677,		1.71111,2.50126,2.82356,
EIF4A2 Eukaryotic initiation factor 4A-II	Q14240	1		1	1							2.27293		4.18335	4.90336							2.27293,		4.18335,	4.90336,
EIF4A3 Eukaryotic initiation factor 4A-III	P38919					2										1.86042										1.86042,1.86042,
EIF5A2 Eukaryotic translation initiation factor 5A-2	Q9GZV4					2		1								2.47726		3.15676								2.47726,2.47726,		3.15676,
EIF5AL1 Eukaryotic translation initiation factor 5A-1-like	Q6IS14					2		1								2.47726		3.15676								2.47726,2.47726,		3.15676,
EIF6 Eukaryotic translation initiation factor 6	P56537					1		1								1.62926		1.01789								1.62926,		1.01789,
ENO1 Alpha-enolase	P06733	16	1	19	16	22	3	12	1	9	1	2.05268	1.28812	1.54756	1.31807	1.63093	0.91176	1.9994	0.32282	1.15516	1.50523	1.88917,2.12733,2.05268,2.12733,2.05268,2.06653,2.06653,1.65944,1.7954,1.7954,2.38909,1.4216,1.4216,1.91134,2.08591,2.08591,	1.28812,	1.6999,1.54175,1.6999,1.6086,1.56148,1.6086,1.56148,1.52076,1.50472,1.50472,1.55479,1.26889,1.72807,1.60577,1.26889,1.54756,1.53337,1.54756,1.53337,	1.3561,1.40534,1.3561,1.15762,1.25607,1.2697,1.40423,1.63812,1.40423,1.63812,1.4172,1.20134,1.28005,1.02795,1.25274,1.25274,	1.63093,1.63093,1.757,1.58303,1.757,1.58303,1.78524,1.78524,1.72542,1.48229,1.64567,1.48229,1.27231,1.27231,1.9031,1.9031,1.13381,1.3638,1.3638,1.55707,1.78009,1.78009,	1.29324,0.91176,0.79888,	2.23168,2.01385,2.23168,2.01385,1.99768,1.99768,1.67418,2.28831,1.47131,1.47131,1.9994,1.9994,	0.32282,	1.15516,1.5992,1.20236,0.90523,0.90523,1.26755,0.7818,0.7818,1.31432,	1.50523,
ENO2 Gamma-enolase	P09104					4										1.67001										1.757,1.58303,1.757,1.58303,
EPB41L2 Band 4.1-like protein 2	O43491	2				2		1				2.04725				2.04276		1.65456				2.04725,2.04725,				2.04276,2.04276,		1.65456,
EPB41L3 Band 4.1-like protein 3	Q9Y2J2
EPDR1 Mammalian ependymin-related protein 1	Q9UM22		1								1		0.52884								0.59718		0.52884,								0.59718,
EPHA2 Ephrin type-A receptor 2	P29317	9				4		4		1		1.44642				1.40935		1.23833		0.86766		1.37991,1.37991,1.41267,1.41267,1.61197,1.61197,1.44642,1.44642,1.44829,				1.39672,1.39672,1.42199,1.42199,		1.22741,1.22741,1.24926,1.24926,		0.86766,
EPHX1 Epoxide hydrolase 1	P07099						1				1						0.84316				0.96174						0.84316,				0.96174,
ERGIC1 Endoplasmic reticulum-Golgi intermediate compartment protein 1	Q969X5					1				1						1.26403				1.22567						1.26403,				1.22567,
ERH Enhancer of rudimentary homolog	P84090		2										0.76642										0.76642,0.76642,
ERO1L ERO1-like protein alpha	Q96HE7					2		1								0.49856		0.12656								0.80218,0.19494,		0.12656,
ERP29 Endoplasmic reticulum resident protein 29	P30040	3				2						0.90718				0.99789						1.13559,0.90718,0.90718,				0.99789,0.99789,
ESYT1 Extended synaptotagmin-1	Q9BSJ8	5				2		2				1.47845				1.90887		0.73324				1.72932,1.72932,0.64579,1.47845,1.47845,				1.90887,1.90887,		0.73324,0.73324,
ETFA Electron transfer flavoprotein subunit alpha, mitochondrial	P13804	6				2		1				1.37652				1.48515		1.26316				1.96097,0.69666,1.37652,1.37652,1.4558,0.96415,				1.48515,1.48515,		1.26316,
ETFB Electron transfer flavoprotein subunit beta	P38117	2										1.37567										1.37567,1.37567,
EWSR1 RNA-binding protein EWS	Q01844			2										0.42571										0.4918,0.35962,
EZR Ezrin	P15311	3		2	6	5		4				1.76071		1.29098	1.632	1.25899		1.59523				1.36939,1.76071,2.91181,		1.27819,1.30377,	2.09072,1.32136,1.1728,1.68013,1.58387,1.68013,	1.05038,1.39419,1.18486,1.25899,1.25899,		1.44212,1.74834,1.11173,1.83731,
F3 Tissue factor	P13726						1										0.4546										0.4546,
FAM162A Protein FAM162A	Q96A26		1										0.66552										0.66552,
FANCG Fanconi anemia group G protein	O15287			1	1									3.83258	7.83214									3.83258,	7.83214,
FASN Fatty acid synthase	P49327	2	1			6		2				1.10967	0.76758			1.37948		2.11708				0.23726,1.98209,	0.76758,			1.38763,1.38763,1.21637,1.3475,1.37948,1.37948,		1.97852,2.25564,
FAU 40S ribosomal protein S30	P62861
FBL rRNA 2&#039;-O-methyltransferase fibrillarin	P22087	1										1.17318										1.17318,
FBXO25 F-box only protein 25	Q8TCJ0
FBXW7 F-box/WD repeat-containing protein 7	Q969H0		1										0.26202										0.26202,
FH Fumarate hydratase, mitochondrial	P07954	3				2						1.64912				1.19141						1.26482,1.9697,1.64912,				1.68929,0.69353,
FKBP2 Peptidyl-prolyl cis-trans isomerase FKBP2	P26885		2										0.90286										1.0143,0.79142,
FKBP3 Peptidyl-prolyl cis-trans isomerase FKBP3	Q00688			1										0.23139										0.23139,
FKBP8 Peptidyl-prolyl cis-trans isomerase FKBP8	Q14318	1										1.29325										1.29325,
FLG2 Filaggrin-2	Q5D862			3	5				3		7			32.8145	64.2633				65.9483		26.3274			11.93343,32.81446,48.88582,	0.02,136.77119,64.26326,31.07363,405.86508,				65.94826,25.50186,276.61801,		8.78749,12.76275,26.32736,59.74746,172.30771,496.63876,0.02,
FLNA Filamin-A	P21333	103	8	41	37	106	10	116		41	22	1.69907	1.26347	1.17121	1.37518	1.17939	1.00351	1.53282		1.05035	0.931125	1.74952,1.74952,1.81988,1.81988,1.69907,1.69907,1.70095,1.70095,1.2936,1.71282,1.71282,1.62204,1.64714,1.64714,1.92255,1.68264,1.29298,1.29298,2.06383,2.06383,1.80897,1.80897,1.54431,2.06574,1.75997,2.06574,1.75997,2.07548,1.3566,1.95448,1.64455,1.95448,1.64455,4.85088,1.73507,1.70502,2.00792,1.94594,1.94594,1.3707,1.3707,1.79071,1.79071,1.56225,1.56225,1.67779,1.67779,1.54596,1.96743,1.61571,1.9…	1.26347,1.26347,1.30885,1.26842,0.11223,0.11223,0.11335,4.18942,	1.48435,1.0412,0.91175,0.91175,1.15571,1.11757,1.15571,1.11757,0.95687,0.95687,1.17121,1.17293,1.17121,1.17293,1.14984,1.24982,1.14984,1.24982,1.16396,1.09967,1.57318,1.35812,1.57318,1.35812,1.17804,1.07689,1.17804,1.06761,1.24539,1.1844,1.24398,1.17845,1.10052,0.83978,1.17924,1.12596,1.17924,1.12596,2.11873,2.23095,1.26053,	1.30363,1.30363,1.14281,1.41066,1.37518,1.41066,1.37518,1.19526,1.40529,1.62627,1.42043,1.38595,1.38595,1.41597,1.41597,0.9426,2.02269,2.02269,1.46208,1.18089,1.35472,1.37593,1.35472,1.37593,1.32007,1.78669,1.26668,0.9993,0.9993,1.28485,1.04373,1.28485,1.04373,1.2523,1.43988,1.43988,1.19069,	1.1749,1.1749,1.29761,1.29761,1.1737,1.1737,1.21453,1.21453,0.95896,0.95896,1.32661,1.32661,1.18283,1.18283,1.37192,1.17498,1.00694,1.00694,1.26715,1.26715,1.14209,1.14209,1.06972,1.06972,1.39663,1.24073,1.39663,1.24073,1.11876,1.11876,1.14484,1.39883,1.39883,1.19114,1.23452,1.38545,1.27568,1.27568,1.12573,1.12573,1.18462,1.18462,1.16802,1.16802,1.18469,1.18469,1.05344,1.32381,0.95849,1.32381,0.9…	1.02624,0.98789,0.97584,1.00351,1.00351,1.05534,1.03909,1.05534,0.94758,0.97769,	1.65555,1.65555,1.6348,1.6348,1.58103,1.58103,1.50188,1.5633,1.08667,1.62747,1.62747,1.56117,1.56117,1.61497,1.50761,1.61497,1.72458,1.50984,1.72458,1.31666,1.31666,1.72513,1.72513,1.63242,1.63242,1.43723,1.81489,1.63892,1.81489,1.63892,1.69513,1.14258,1.14258,1.1148,1.81582,1.81582,3.16585,1.62358,1.53792,1.53792,1.63572,1.63572,1.39707,1.39707,1.63071,1.63071,1.5204,1.5204,1.52772,1.52772,1.381…		1.14171,1.14171,1.07469,1.07469,1.03791,1.09412,1.09412,1.04132,1.06897,0.85035,0.85035,1.0864,1.05276,1.05276,0.9083,0.99252,0.99252,0.99222,0.99222,1.07268,1.07268,0.95968,0.76651,1.14688,1.14688,1.05035,1.10486,1.10486,0.79782,0.82789,1.04035,1.04035,1.08031,1.0489,0.84499,0.84499,0.82801,0.82801,1.09688,1.09688,1.0738,	0.78355,0.92612,0.90184,0.92612,0.90184,0.94566,1.01001,0.93593,0.951,0.94578,0.65257,0.77113,0.65257,0.94005,0.99039,0.94573,0.94715,0.94573,0.94715,0.92632,0.92632,0.88246,
FLNB Filamin-B	O75369	45		11	7	34	1	39		6	4	1.49577		1.18279	1.39597	1.11873	1.4782	1.3286		1.07469	0.804405	1.47701,1.47701,1.69907,1.69907,1.49577,1.49577,1.53029,0.72638,1.75859,1.58489,1.58489,1.508,1.508,1.19339,1.09226,1.00501,1.00501,2.75,2.75,1.71206,1.93757,1.93757,1.25542,1.01196,1.50345,0.84886,1.90225,0.84886,0.87616,1.43893,0.3882,1.67761,1.26723,1.26723,1.98274,1.98274,1.58818,1.58818,1.18913,1.18913,1.31851,4.01074,4.01074,0.17024,0.07511,		1.0412,0.9081,1.18279,1.18279,1.22486,1.38484,1.38484,4.69955,0.17963,0.01037,0.01385,	1.39597,1.55798,1.39597,1.55798,1.27004,1.99835,1.33888,	1.10356,1.10356,1.1737,1.1737,0.98153,0.98153,1.5152,1.5152,1.55108,1.55108,1.1339,1.1339,1.34175,0.99181,2.13513,2.13513,1.33229,1.33229,0.74605,0.74605,0.4383,0.66759,0.66759,0.85719,0.98435,1.068,0.89895,0.89895,4.80344,4.80344,0.24024,0.0204,5.98612,5.98612,	1.4782,	1.3286,1.3286,1.58103,1.58103,1.22734,1.22734,1.30206,1.30206,1.57037,1.31942,1.38969,1.38969,1.64325,0.95762,0.95762,2.15971,2.15971,1.58124,1.64857,1.64857,1.65953,1.20945,1.37675,1.38117,1.46921,1.17968,1.17968,1.25294,1.65406,1.65406,1.11458,1.11458,1.26188,0.20096,0.0256,0.07443,0.00949,5.99503,5.99503,		0.94243,1.07469,1.07469,1.00677,2.54117,1.12763,	0.76327,0.76327,0.84554,1.17435,
FLNC Filamin-C	Q14315	43	3	6	7	41		40		13	2	1.69842	0.07162	1.22338	1.9032	1.07489		1.58103		1.08586	1.14297	1.69907,1.69907,1.2316,1.84146,1.84146,1.96953,1.96953,1.04155,1.01316,1.23508,1.67138,1.67138,1.94409,1.98176,1.94409,1.98176,1.72709,1.72709,0.64093,1.79588,1.69842,1.69842,2.58655,2.58655,0.41342,0.41342,1.69115,1.37983,1.52696,1.37983,1.98274,1.98274,1.62165,1.62165,0.85265,0.85265,5.55491,13.63544,0.09764,0.08967,4.46162,0.15624,0.15043,	0.07162,0.0696,10.93163,	2.34102,2.34102,4.69955,0.10573,0.10254,0.10254,	1.35338,1.309,1.39397,1.9032,2.60921,1.9032,2.60921,	1.1737,1.1737,1.87896,1.29697,1.29697,0.94999,1.19717,0.79041,0.79041,0.85698,1.38646,1.38646,0.98372,0.98372,1.2213,1.19626,1.2213,1.19626,1.02397,0.66919,0.61182,0.60633,1.09093,1.7331,1.7331,0.41212,1.12589,1.03833,0.99592,0.83529,1.07489,1.07489,0.7125,0.7125,1.18478,0.228,0.00759,0.03273,11.28984,5.98612,5.98612,		1.58103,1.58103,3.5444,1.82516,1.82516,1.38343,1.8576,1.13746,1.13746,1.4317,1.56872,1.56872,1.76795,1.76795,2.16619,1.80377,1.73818,1.73818,0.93159,0.93159,1.17051,1.68487,2.41493,2.41493,1.62752,1.19322,1.19322,1.41215,1.45664,1.75597,1.75597,1.19991,1.19991,2.06263,0.01231,0.01231,0.18874,0.2061,5.99503,5.99503,		1.07469,1.07469,1.26604,1.26604,0.90958,0.90958,1.1025,1.08586,2.73421,0.30673,0.30673,1.11436,1.11436,	0.86151,1.42444,
FLOT1 Flotillin-1	O75955	2										1.47693										1.47693,1.47693,
FLOT2 Flotillin-2	Q14254	1										2.96271										2.96271,
FUS RNA-binding protein FUS	P35637		3	5	2		6		2		4		0.8361	0.82509	1.17298		0.79954		0.43606		0.86216		0.8361,0.8361,0.84052,	0.82509,0.65489,0.82509,0.65489,0.86927,	1.17298,1.17298,		0.79433,0.88569,0.79433,0.88569,0.79954,0.79954,		0.43606,0.43606,		0.94701,0.94701,0.77731,0.77731,
G3BP2 Ras GTPase-activating protein-binding protein 2	Q9UN86	1										1.52339										1.52339,
GALNT2 Polypeptide N-acetylgalactosaminyltransferase 2	Q10471	2				1		1		1		1.23436				1.43728		0.9875		0.97241		1.31808,1.15065,				1.43728,		0.9875,		0.97241,
GANAB Neutral alpha-glucosidase AB	Q14697	17				14		15		2		1.36995				1.29772		1.17437		0.79373		0.93575,1.2705,1.2705,1.86826,1.86826,1.45227,1.45227,1.37497,1.45601,1.45601,1.36115,1.36115,0.38523,1.36995,1.4946,1.17789,1.17789,				1.2356,1.2356,0.92497,1.59468,1.59468,1.63966,1.0031,1.35613,0.58917,1.20347,1.47612,1.47612,1.29772,1.29772,		0.98464,1.09347,1.09347,1.21086,1.21086,1.30638,1.34188,1.34188,0.86019,0.93978,1.17437,1.19284,1.19284,1.01893,1.01893,		0.79373,0.79373,
GAPDH Glyceraldehyde-3-phosphate dehydrogenase	P04406	10	7	10	9	9		8	1	4	5	1.93375	1.67375	1.81235	1.53855	1.56649		1.88556	1.769	1.10722	1.53704	3.57023,1.92378,3.0912,1.91634,1.94372,1.91634,1.95207,1.95207,1.67393,1.67393,	1.09988,1.09186,1.05928,1.9096,1.9096,2.06302,1.67375,	1.90927,1.82495,1.90927,1.82495,1.63025,1.67578,1.67578,1.81235,1.81235,1.66819,	1.01519,0.95389,1.01519,1.80688,1.80688,1.99241,1.99241,1.53855,1.38559,	1.39912,1.39912,1.94721,1.94721,1.68832,1.56649,1.56649,1.27372,1.27372,		1.56309,1.56309,3.14932,2.17342,1.91479,1.91479,1.85634,1.85634,	1.769,	1.15419,1.15419,1.06024,1.06024,	1.3097,1.58955,1.53704,1.58955,1.53704,
GDI2 Rab GDP dissociation inhibitor beta	P50395
GLS Glutaminase kidney isoform, mitochondrial	O94925	7	4			5		5		1		1.48835	0.626555			1.43227		1.04362		1.20901		1.48835,1.48835,1.37773,1.37773,1.02797,3.97778,3.97778,	0.64478,0.60833,0.64478,0.60833,			1.43227,1.43227,1.49445,1.49445,1.15572,		1.15726,1.15726,1.04362,1.04362,0.95353,		1.20901,
GLUD1 Glutamate dehydrogenase 1, mitochondrial	P00367	2				2		3				1.56292				1.45596		1.20026				1.56292,1.56292,				1.45596,1.45596,		2.06793,1.20026,1.20026,
GNAI1 Guanine nucleotide-binding protein G(i) subunit alpha-1	P63096	2				5		5				1.37232				1.26436		1.1685				1.37232,1.37232,				0.94303,1.2786,1.26436,1.26436,1.22314,		1.1685,1.1685,0.71777,1.27267,1.27267,
GNAI2 Guanine nucleotide-binding protein G(i) subunit alpha-2	P04899	2	2	1	1	4	1	2	1	2	2	1.41273	0.87344	1.2906	1.51052	1.28714	0.42804	1.24344	0.78384	1.09598	0.728335	1.41273,1.41273,	0.87974,0.86714,	1.2906,	1.51052,	0.27912,1.35114,1.35114,1.22314,	0.42804,	1.24344,1.24344,	0.78384,	1.09598,1.09598,	0.67961,0.77706,
GNAI3 Guanine nucleotide-binding protein G(k) subunit alpha	P08754	2				2		2				0.43728				0.843995		0.49645				0.43728,0.43728,				0.46485,1.22314,		0.49645,0.49645,
GNAS Guanine nucleotide-binding protein G(s) subunit alpha isoforms short	P63092					3		2								1.34866		1.11777								1.34866,1.34866,1.0221,		1.11777,1.11777,
GNAS Guanine nucleotide-binding protein G(s) subunit alpha isoforms XLas	Q5JWF2	2				3		2				1.12515				1.34866		1.11777				1.12515,1.12515,				1.34866,1.34866,1.0221,		1.11777,1.11777,
GNB1 Guanine nucleotide-binding protein G(I)/G(S)/G(T) subunit beta-1	P62873	2	2			4					1	1.03084	0.241955			1.1991					0.68496	1.03084,1.03084,	0.24053,0.24338,			1.33254,1.33254,1.06565,1.06565,					0.68496,
GNB2 Guanine nucleotide-binding protein G(I)/G(S)/G(T) subunit beta-2	P62879	2				4						1.03084				1.1991						1.03084,1.03084,				1.33254,1.33254,1.06565,1.06565,
GNB2L1 Guanine nucleotide-binding protein subunit beta-2-like 1	P63244	1				1		1				1.04305				1.09929		1.20096				1.04305,				1.09929,		1.20096,
GNB4 Guanine nucleotide-binding protein subunit beta-4	Q9HAV0					4										1.1991										1.33254,1.33254,1.06565,1.06565,
GNG12 Guanine nucleotide-binding protein G(I)/G(S)/G(O) subunit gamma-12	Q9UBI6		2										0.92768										0.92768,0.92768,
GOLGA2 Golgin subfamily A member 2	Q08379	2										1.53622										1.53622,1.53622,
GOT2 Aspartate aminotransferase, mitochondrial	P00505	9		1	1	9		10		2		1.23481		2.36007	2.31376	1.2827		1.1151		0.92378		1.22314,1.56727,1.56727,1.6705,1.22044,1.22044,1.44799,1.23481,1.23481,		2.36007,	2.31376,	1.27133,1.02847,1.02847,1.69213,1.24461,1.38727,1.38727,1.2827,1.2827,		1.03087,1.28194,1.28194,1.54434,1.1151,1.1151,1.48893,1.0913,1.0913,0.97835,		0.92378,0.92378,
GPC1 Glypican-1	P35052							1										1.08771										1.08771,
GPD2 Glycerol-3-phosphate dehydrogenase, mitochondrial	P43304							1										1.00773										1.00773,
GPI Glucose-6-phosphate isomerase	P06744	3	1	4	2	9		1	1		3	1.70487	1.96917	1.79147	1.33237	1.46794		2.6579	1.26348		1.44042	2.90329,1.67547,1.70487,	1.96917,	1.85494,1.72801,1.85494,1.72801,	1.22135,1.44339,	1.27568,1.27568,2.27133,1.29089,1.29089,1.77002,1.46794,1.65293,1.46794,		2.6579,	1.26348,		1.39294,1.44042,1.44042,
GPNMB Transmembrane glycoprotein NMB	Q14956	1	1			2			2	1		0.81246	0.94367			1.23263			0.84801	0.75089		0.81246,	0.94367,			1.49808,0.96718,			0.84801,0.84801,	0.75089,
GRB14 Growth factor receptor-bound protein 14	Q14449		1										0.76719										0.76719,
GSTP1 Glutathione S-transferase P	P09211		2	2	7	2							2.78321	1.33707	2.19524	2.56943							2.78321,2.78321,	1.33707,1.33707,	0.84191,0.93518,2.19524,2.19524,2.98771,2.98771,1.66589,	1.74787,3.391,
GTF2I General transcription factor II-I	P78347	3						1			1	1.49147						1.49017			1.50074	1.49147,0.84006,1.77353,						1.49017,			1.50074,
H1F0 Histone H1.0	P07305							1										1.05269										1.05269,
H1FX Histone H1x	Q92522									1										3.53916										3.53916,
H2AFJ Histone H2A.J	Q9BTM1
H2AFV Histone H2A.V	Q71UI9	8				10	1	7		2		1.22093				1.35667	0.93114	1.02444		1.29159		1.20689,1.20689,1.64121,1.23496,1.64121,1.23496,1.18156,1.18156,				1.16486,1.16486,1.50179,1.50179,1.31323,1.4001,1.15702,1.4001,1.15702,1.57313,	0.93114,	1.00508,1.00508,1.32176,1.02444,1.06294,1.02444,1.06294,		1.29159,1.29159,
H2AFX Histone H2A.x	P16104	6						10				1.20689						1.06294				1.20689,1.20689,1.18156,1.18156,1.43753,1.43753,						1.00508,1.00508,1.02444,1.06294,1.02444,1.06294,1.09519,1.07677,1.09519,1.07677,
H2AFY Core histone macro-H2A.1	O75367	8			1	9		5				1.32885			1.98692	1.54117		1.13299				1.30779,1.30779,1.38099,1.35517,0.83916,0.83916,1.34992,1.34992,			1.98692,	1.54117,1.54117,1.48082,1.64545,1.64545,1.3461,48.10824,53.37557,0.03297,		1.1888,1.07097,1.07097,1.13299,1.13299,
H2AFZ Histone H2A.Z	P0C0S5	8				10	1	7		2		1.22093				1.35667	0.93114	1.02444		1.29159		1.20689,1.20689,1.64121,1.23496,1.64121,1.23496,1.18156,1.18156,				1.16486,1.16486,1.50179,1.50179,1.31323,1.4001,1.15702,1.4001,1.15702,1.57313,	0.93114,	1.00508,1.00508,1.32176,1.02444,1.06294,1.02444,1.06294,		1.29159,1.29159,
H2BFS Histone H2B type F-S	P57053	6	20	2	3	12		15	5	7	4	1.23276	1.11482	1.46462	4.84655	1.23281		1.04358	1.13206	0.98415	1.3535	1.23276,1.23276,1.24202,1.17377,1.24202,1.17377,	0.94066,0.94066,0.87755,0.9385,0.94645,0.87755,0.9385,0.94645,1.10661,1.10368,1.12304,1.14858,1.1335,1.14858,1.13052,1.1753,1.16701,1.31085,1.31085,1.41146,	1.46462,1.46462,	2.77177,4.84655,4.84655,	1.12671,1.26619,1.26619,1.22356,1.19433,1.22356,1.19433,1.23281,1.23281,1.26114,1.26114,1.23305,		1.02711,1.02711,1.07383,1.04358,1.00189,1.04117,1.00189,1.11909,1.07514,1.11909,1.05939,1.07281,0.97779,0.97779,1.04729,	1.01869,1.13206,1.01869,1.15686,1.15686,	1.01964,1.01964,1.03507,0.98415,0.92407,0.98415,0.92407,	1.32732,1.37968,1.32732,1.37968,
H3F3B Histone H3.3	P84243		1			2		2		1			1.20753			1.36911		1.07929		1.02161			1.20753,			1.37006,1.36815,		1.07929,1.07929,		1.02161,
H3F3C Histone H3.3C	Q6NXT2					2		2		1						1.36911		1.07929		1.02161						1.37006,1.36815,		1.07929,1.07929,		1.02161,
HADHA Trifunctional enzyme subunit alpha, mitochondrial	P40939	14	8	9	14	10	7	8	3	3	12	1.34039	0.93918	1.81585	1.50729	1.39602	0.78178	1.2006	0.96432	1.1205	0.841445	1.48048,1.48048,1.50368,1.94654,1.28329,1.28329,1.17735,1.02839,1.02839,1.76702,1.39749,1.76702,1.22303,0.7772,	0.89845,0.89845,0.90683,0.87977,1.00854,0.97153,0.97153,1.06413,	1.89029,0.69042,0.66559,0.69042,0.66559,1.81585,1.84364,1.81585,1.84364,	1.3396,1.37782,1.3396,1.37782,1.50729,1.50729,1.63172,1.32762,1.63172,1.32762,1.90629,2.08344,1.90629,2.08344,	1.63782,1.39602,1.39602,2.02837,1.53344,1.31203,1.31203,1.38303,0.62505,1.68615,	0.78178,0.72286,0.78178,0.72286,0.83933,0.83933,0.84641,	1.28237,1.37118,1.49901,1.19587,1.19587,1.02159,1.20533,1.01269,	1.0444,0.8309,0.96432,	0.98888,1.1205,1.70352,	0.79754,0.76077,0.79754,0.76077,0.8122,0.9603,0.8122,0.9603,0.87069,0.8894,0.87069,0.8894,
HADHB Trifunctional enzyme subunit beta, mitochondrial	P55084	3									1	0.90884									1.23997	0.90884,0.90884,0.67313,									1.23997,
HDAC1 Histone deacetylase 1	Q13547	1				1		1				1.62197				2.06452		1.63183				1.62197,				2.06452,		1.63183,
HDAC2 Histone deacetylase 2	Q92769	1				1		1				1.62197				2.06452		1.63183				1.62197,				2.06452,		1.63183,
HEBP1 Heme-binding protein 1	Q9NRV9	4		4	4	4	4	4	2	4	9	1.89421		2.22103	3.04404	1.9204	0.790045	2.55537	0.87282	1.2674	0.80267	1.22977,1.22977,2.55865,2.55865,		2.23625,2.2058,2.23625,2.00081,	2.26647,2.85073,3.23735,3.23735,	1.5329,1.5329,2.30791,2.30791,	0.77884,0.80125,0.77884,0.80125,	1.78698,1.78698,3.32375,3.32375,	0.87282,0.87282,	1.062,1.062,1.47281,1.47281,	0.66343,0.65361,0.77794,0.80267,0.77794,0.86821,0.80311,0.86821,0.80311,
HEXA Beta-hexosaminidase subunit alpha	P06865	1										0.42613										0.42613,
HEXB Beta-hexosaminidase subunit beta	P07686	3				2		4				1.01304				1.02122		1.00809				1.01304,1.01304,0.189,				1.32835,0.71409,		1.08039,1.08039,0.93579,0.93579,
HIBADH 3-hydroxyisobutyrate dehydrogenase, mitochondrial	P31937	1										2.20197										2.20197,
HIST1H1C Histone H1.2	P16403	8	7	8	6	9	8	10	2	4	8	1.28862	0.81589	1.40164	1.86093	1.32404	0.675725	1.13097	0.79531	1.03108	0.697745	1.34069,1.34069,1.28568,1.28976,1.02802,1.28976,1.28748,1.28748,	0.81893,0.81893,0.83213,0.8096,0.81589,0.8096,0.81589,	1.47004,1.48356,1.47004,1.48356,1.31552,1.33324,1.31552,1.33324,	1.96147,1.73028,2.11791,1.75557,2.11791,1.76039,	1.32553,1.32553,1.32404,1.48128,1.48128,1.2649,1.26943,1.2649,1.26943,	0.67843,0.68444,0.67843,0.68444,0.67302,0.66347,0.67302,0.66347,	1.14577,1.14577,1.15129,1.08198,1.21175,1.07538,1.13097,1.10398,1.13097,1.10398,	0.79531,0.79531,	1.0361,1.0361,1.02369,1.02606,	0.70123,0.69913,0.70123,0.69913,0.69636,0.68549,0.69636,0.68549,
HIST1H1D Histone H1.3	P16402	8	7	8		9	8	10	2	4	8	1.28862	0.81589	1.40164		1.32404	0.675725	1.13097	0.79531	1.03108	0.697745	1.34069,1.34069,1.28568,1.28976,1.02802,1.28976,1.28748,1.28748,	0.81893,0.81893,0.83213,0.8096,0.81589,0.8096,0.81589,	1.47004,1.48356,1.47004,1.48356,1.31552,1.33324,1.31552,1.33324,		1.32553,1.32553,1.32404,1.48128,1.48128,1.2649,1.26943,1.2649,1.26943,	0.67843,0.68444,0.67843,0.68444,0.67302,0.66347,0.67302,0.66347,	1.14577,1.14577,1.15129,1.08198,1.21175,1.07538,1.13097,1.10398,1.13097,1.10398,	0.79531,0.79531,	1.0361,1.0361,1.02369,1.02606,	0.70123,0.69913,0.70123,0.69913,0.69636,0.68549,0.69636,0.68549,
HIST1H1E Histone H1.4	P10412	8	7	8		9	8	10	2	4	8	1.28862	0.81589	1.40164		1.32404	0.675725	1.13097	0.79531	1.03108	0.697745	1.34069,1.34069,1.28568,1.28976,1.02802,1.28976,1.28748,1.28748,	0.81893,0.81893,0.83213,0.8096,0.81589,0.8096,0.81589,	1.47004,1.48356,1.47004,1.48356,1.31552,1.33324,1.31552,1.33324,		1.32553,1.32553,1.32404,1.48128,1.48128,1.2649,1.26943,1.2649,1.26943,	0.67843,0.68444,0.67843,0.68444,0.67302,0.66347,0.67302,0.66347,	1.14577,1.14577,1.15129,1.08198,1.21175,1.07538,1.13097,1.10398,1.13097,1.10398,	0.79531,0.79531,	1.0361,1.0361,1.02369,1.02606,	0.70123,0.69913,0.70123,0.69913,0.69636,0.68549,0.69636,0.68549,
HIST1H2AA Histone H2A type 1-A	Q96QV6	6						10				1.20689						1.06294				1.20689,1.20689,1.18156,1.18156,1.43753,1.43753,						1.00508,1.00508,1.02444,1.06294,1.02444,1.06294,1.09519,1.07677,1.09519,1.07677,
HIST1H2AM Histone H2A type 1	P0C0S8
HIST1H2BL Histone H2B type 1-L	Q99880	6	20	2	3	12		15	5	7	4	1.23276	1.11482	1.46462	4.84655	1.23281		1.04358	1.13206	0.98415	1.3535	1.23276,1.23276,1.24202,1.17377,1.24202,1.17377,	0.94066,0.94066,0.87755,0.9385,0.94645,0.87755,0.9385,0.94645,1.10661,1.10368,1.12304,1.14858,1.1335,1.14858,1.13052,1.1753,1.16701,1.31085,1.31085,1.41146,	1.46462,1.46462,	2.77177,4.84655,4.84655,	1.12671,1.26619,1.26619,1.22356,1.19433,1.22356,1.19433,1.23281,1.23281,1.26114,1.26114,1.23305,		1.02711,1.02711,1.07383,1.04358,1.00189,1.04117,1.00189,1.11909,1.07514,1.11909,1.05939,1.07281,0.97779,0.97779,1.04729,	1.01869,1.13206,1.01869,1.15686,1.15686,	1.01964,1.01964,1.03507,0.98415,0.92407,0.98415,0.92407,	1.32732,1.37968,1.32732,1.37968,
HIST1H2BM Histone H2B type 1-M	Q99879	6	20	2	3	12		15	5	7	4	1.23276	1.11482	1.46462	4.84655	1.23281		1.04358	1.13206	0.98415	1.3535	1.23276,1.23276,1.24202,1.17377,1.24202,1.17377,	0.94066,0.94066,0.87755,0.9385,0.94645,0.87755,0.9385,0.94645,1.10661,1.10368,1.12304,1.14858,1.1335,1.14858,1.13052,1.1753,1.16701,1.31085,1.31085,1.41146,	1.46462,1.46462,	2.77177,4.84655,4.84655,	1.12671,1.26619,1.26619,1.22356,1.19433,1.22356,1.19433,1.23281,1.23281,1.26114,1.26114,1.23305,		1.02711,1.02711,1.07383,1.04358,1.00189,1.04117,1.00189,1.11909,1.07514,1.11909,1.05939,1.07281,0.97779,0.97779,1.04729,	1.01869,1.13206,1.01869,1.15686,1.15686,	1.01964,1.01964,1.03507,0.98415,0.92407,0.98415,0.92407,	1.32732,1.37968,1.32732,1.37968,
HIST1H3J Histone H3.1	P68431		1			2		2		1			1.20753			1.36911		1.07929		1.02161			1.20753,			1.37006,1.36815,		1.07929,1.07929,		1.02161,
HIST2H2AB Histone H2A type 2-B	Q8IUE6
HIST2H2AC Histone H2A type 2-C	Q16777					10		10								1.25366		1.06294								1.16486,1.16486,1.4001,1.15702,1.4001,1.15702,1.25366,1.27709,1.25366,1.27709,		1.00508,1.00508,1.02444,1.06294,1.02444,1.06294,1.09519,1.07677,1.09519,1.07677,
HIST2H2BE Histone H2B type 2-E	Q16778					12		13	5	5	4					1.23293		1.04729	1.13206	0.98415	1.3535					1.45074,1.22356,1.19433,1.22356,1.19433,1.4788,1.23281,1.4788,1.23281,1.26114,1.26114,1.23305,		1.04358,1.00189,1.04117,1.00189,1.11909,1.07514,1.0936,1.11909,1.05939,1.07281,0.97779,0.97779,1.04729,	1.01869,1.13206,1.01869,1.15686,1.15686,	1.08173,0.98415,0.92407,0.98415,0.92407,	1.32732,1.37968,1.32732,1.37968,
HIST2H2BF Histone H2B type 2-F	Q5QNW6	6	20	2	3	12		15	5	7	4	1.23276	1.11482	1.46462	4.84655	1.23281		1.04358	1.13206	0.98415	1.3535	1.23276,1.23276,1.24202,1.17377,1.24202,1.17377,	0.94066,0.94066,0.87755,0.9385,0.94645,0.87755,0.9385,0.94645,1.10661,1.10368,1.12304,1.14858,1.1335,1.14858,1.13052,1.1753,1.16701,1.31085,1.31085,1.41146,	1.46462,1.46462,	2.77177,4.84655,4.84655,	1.12671,1.26619,1.26619,1.22356,1.19433,1.22356,1.19433,1.23281,1.23281,1.26114,1.26114,1.23305,		1.02711,1.02711,1.07383,1.04358,1.00189,1.04117,1.00189,1.11909,1.07514,1.11909,1.05939,1.07281,0.97779,0.97779,1.04729,	1.01869,1.13206,1.01869,1.15686,1.15686,	1.01964,1.01964,1.03507,0.98415,0.92407,0.98415,0.92407,	1.32732,1.37968,1.32732,1.37968,
HIST2H3PS2 Histone H3	Q5TEC6	2				2		2		1		1.31905				1.36911		1.07929		1.02161		1.31812,1.31998,				1.37006,1.36815,		1.07929,1.07929,		1.02161,
HIST3H2A Histone H2A type 3	Q7L7L0	8	14	4	4	10	1		2	4	2	1.24356	0.96966	1.62322	2.09267	1.25366	0.93114		0.83404	1.01131	2.37046	1.20689,1.20689,1.18156,1.18156,1.29741,1.28023,1.29741,1.28023,	1.24016,1.06714,1.12487,1.13121,0.97825,0.94709,1.00039,0.99516,0.91203,0.89005,0.91205,0.91809,0.89005,0.96107,	1.8423,1.9812,1.40413,1.40413,	1.72219,1.72219,2.47512,2.46314,	1.16486,1.16486,1.4001,1.15702,1.4001,1.15702,1.25366,1.27709,1.25366,1.27709,	0.93114,		0.83404,0.83404,	1.01646,1.00616,1.01646,1.00616,	2.38191,2.35901,
HIST3H2BB Histone H2B type 3-B	Q8N257					12		13	5	5	4					1.23293		1.04729	1.13206	0.98415	1.3535					1.45074,1.22356,1.19433,1.22356,1.19433,1.4788,1.23281,1.4788,1.23281,1.26114,1.26114,1.23305,		1.04358,1.00189,1.04117,1.00189,1.11909,1.07514,1.0936,1.11909,1.05939,1.07281,0.97779,0.97779,1.04729,	1.01869,1.13206,1.01869,1.15686,1.15686,	1.08173,0.98415,0.92407,0.98415,0.92407,	1.32732,1.37968,1.32732,1.37968,
HIST3H3 Histone H3.1t	Q16695					2		2		1						1.36911		1.07929		1.02161						1.37006,1.36815,		1.07929,1.07929,		1.02161,
HIST4H4 Histone H4	P62805	7	16	9	10	9	11	18	1	5	8	1.24384	1.09855	1.36011	1.5762	1.23465	0.79637	1.0412	0.93035	0.9881	0.902895	1.39738,1.39738,1.17939,1.17939,1.24384,1.24512,1.2324,	1.11125,1.09955,1.1924,1.25791,1.09178,1.09178,1.09916,1.09794,1.15009,1.15009,1.17657,0.96429,0.96442,0.96222,0.96222,0.96014,	1.30005,1.30005,1.44315,1.57777,1.40752,1.36011,1.40752,1.36011,1.30081,	2.39334,1.83004,1.37602,1.83004,1.37602,1.77638,0.035,0.13302,0.02759,5.14482,	1.39297,1.37453,1.23465,1.23465,1.24041,1.21927,1.24041,1.21927,1.21321,	0.75626,0.73261,0.75626,0.73261,1.03448,0.8071,0.86239,0.79637,0.81741,0.7575,0.79776,	1.23153,1.23153,1.05212,1.0412,1.0412,1.02441,1.03294,1.02441,1.03294,1.04421,1.12206,1.04421,1.0497,1.12206,1.03087,1.03087,0.94866,0.94866,	0.93035,	1.10922,0.95374,0.95374,0.9881,0.9881,	0.87802,0.9721,0.87802,0.89885,0.80619,0.90694,0.90891,0.90694,
HK1 Hexokinase-1	P19367	8				4		12				1.41494				1.55022		1.13936				1.31021,1.48665,1.46305,1.48665,1.27571,1.27571,1.53729,1.36683,				1.40881,1.69163,1.09892,1.77165,		1.09452,1.15689,1.08439,1.15689,1.13333,1.34698,1.1454,1.0842,7.07638,8.13269,0.22815,0.13331,
HKDC1 Putative hexokinase HKDC1	Q2TB90	2				1		1				1.09396				1.09892		1.1454				0.82109,1.36683,				1.09892,		1.1454,
HLA-A HLA class I histocompatibility antigen, A-2 alpha chain	P01892	2						4				0.81774						1.40433				1.46455,0.17093,						1.71431,1.71431,1.09435,1.09435,
HLA-B HLA class I histocompatibility antigen, B-14 alpha chain	P30462	4						4				1.51038						1.24856				1.60447,1.60447,1.41629,1.41629,						1.23329,1.23329,1.26382,1.26382,
HLA-B HLA class I histocompatibility antigen, B-35 alpha chain	P30685	5				5		6				1.46455				1.70096		1.26382				1.46455,1.60447,1.60447,1.41629,1.41629,				1.64077,1.70096,1.70096,1.81627,1.81627,		1.71431,1.71431,1.23329,1.23329,1.26382,1.26382,
HLA-B HLA class I histocompatibility antigen, B-37 alpha chain	P18463	4						4				1.51038						1.24856				1.60447,1.60447,1.41629,1.41629,						1.23329,1.23329,1.26382,1.26382,
HLA-B HLA class I histocompatibility antigen, B-38 alpha chain	Q95365	4						4				1.51038						1.24856				1.60447,1.60447,1.41629,1.41629,						1.23329,1.23329,1.26382,1.26382,
HLA-B HLA class I histocompatibility antigen, B-46 alpha chain	P30484	5				5		6				1.46455				1.70096		1.26382				1.46455,1.60447,1.60447,1.41629,1.41629,				1.64077,1.70096,1.70096,1.81627,1.81627,		1.71431,1.71431,1.23329,1.23329,1.26382,1.26382,
HLA-B HLA class I histocompatibility antigen, B-51 alpha chain	P18464	5				5		6				1.46455				1.70096		1.26382				1.46455,1.60447,1.60447,1.41629,1.41629,				1.64077,1.70096,1.70096,1.81627,1.81627,		1.71431,1.71431,1.23329,1.23329,1.26382,1.26382,
HLA-B HLA class I histocompatibility antigen, B-54 alpha chain	P30492	5				5		6				1.46455				1.70096		1.26382				1.46455,1.60447,1.60447,1.41629,1.41629,				1.64077,1.70096,1.70096,1.81627,1.81627,		1.71431,1.71431,1.23329,1.23329,1.26382,1.26382,
HLA-B HLA class I histocompatibility antigen, B-57 alpha chain	P18465	5				5		6				1.46455				1.70096		1.26382				1.46455,1.60447,1.60447,1.41629,1.41629,				1.64077,1.70096,1.70096,1.81627,1.81627,		1.71431,1.71431,1.23329,1.23329,1.26382,1.26382,
HLA-B HLA class I histocompatibility antigen, B-58 alpha chain	P10319	5				5		6				1.46455				1.70096		1.26382				1.46455,1.60447,1.60447,1.41629,1.41629,				1.64077,1.70096,1.70096,1.81627,1.81627,		1.71431,1.71431,1.23329,1.23329,1.26382,1.26382,
HLA-B HLA class I histocompatibility antigen, B-59 alpha chain	Q29940	5				5		6				1.46455				1.70096		1.26382				1.46455,1.60447,1.60447,1.41629,1.41629,				1.64077,1.70096,1.70096,1.81627,1.81627,		1.71431,1.71431,1.23329,1.23329,1.26382,1.26382,
HLA-B HLA class I histocompatibility antigen, B-67 alpha chain	Q29836	4						4				1.51038						1.24856				1.60447,1.60447,1.41629,1.41629,						1.23329,1.23329,1.26382,1.26382,
HLA-B HLA class I histocompatibility antigen, B-7 alpha chain	P01889	4						4				1.51038						1.24856				1.60447,1.60447,1.41629,1.41629,						1.23329,1.23329,1.26382,1.26382,
HLA-B HLA class I histocompatibility antigen, B-8 alpha chain	P30460	4						4				1.51038						1.24856				1.60447,1.60447,1.41629,1.41629,						1.23329,1.23329,1.26382,1.26382,
HLA-B HLA class I histocompatibility antigen, B-82 alpha chain	Q29718	4						4				1.51038						1.24856				1.60447,1.60447,1.41629,1.41629,						1.23329,1.23329,1.26382,1.26382,
HLA-C HLA class I histocompatibility antigen, Cw-14 alpha chain	P30510					5		6								1.64077		1.26382								1.64077,1.50345,1.50345,1.81627,1.81627,		1.71431,1.71431,1.09435,1.09435,1.26382,1.26382,
HLA-C HLA class I histocompatibility antigen, Cw-14 alpha chain	F8VZB9	1						2				0.17093						1.09435				0.17093,						1.09435,1.09435,
HLA-C HLA class I histocompatibility antigen, Cw-17 alpha chain	Q95604	2						4				0.81774						1.40433				1.46455,0.17093,						1.71431,1.71431,1.09435,1.09435,
HLA-C HLA class I histocompatibility antigen, Cw-18 alpha chain	Q29865							4										1.17908										1.09435,1.09435,1.26382,1.26382,
HLA-C HLA class I histocompatibility antigen, Cw-4 alpha chain	P30504					5		6								1.64077		1.26382								1.64077,1.50345,1.50345,1.81627,1.81627,		1.71431,1.71431,1.09435,1.09435,1.26382,1.26382,
HLA-C HLA class I histocompatibility antigen, Cw-7 alpha chain	P10321	1						2				0.17093						1.09435				0.17093,						1.09435,1.09435,
HM13 Minor histocompatibility antigen H13	Q8TCT9		1		1						1		0.64678		1.73397						0.57266		0.64678,		1.73397,						0.57266,
HMGA1 High mobility group protein HMG-I/HMG-Y	P17096							2		1								1.13244		1.00165								1.13244,1.13244,		1.00165,
HMGB1 High mobility group protein B1	P09429					2		1								1.2174		2.05332								1.2174,1.2174,		2.05332,
HMGCL Hydroxymethylglutaryl-CoA lyase, mitochondrial	P35914	1										1.53076										1.53076,
HNRNPA1 Heterogeneous nuclear ribonucleoprotein A1	P09651	7	9	6	2	7	6	6	1	8	6	1.34161	0.81885	1.87899	2.06401	1.48914	1.00051	1.14229	0.92809	1.12834	0.95631	1.27926,1.34161,1.34161,1.32801,1.32801,1.44473,1.44473,	0.98293,0.98293,1.03174,0.79327,0.79327,0.78386,0.81885,0.81885,0.76877,	1.3653,1.65773,1.87899,1.89407,1.87899,1.89407,	2.06401,2.06401,	1.01631,1.01631,1.51453,1.51034,1.51034,1.48914,1.48914,	1.09159,1.09159,1.00051,0.95052,1.00051,0.95052,	1.14308,1.14308,1.13159,1.13159,1.14229,1.14229,	0.92809,	1.21992,1.21992,1.05058,1.05058,1.04413,1.04413,1.20609,1.20609,	0.97039,0.95631,0.97039,0.95631,0.94569,0.94569,
HNRNPA2B1 Heterogeneous nuclear ribonucleoproteins A2/B1	P22626	12	9	3	1	13	3	11	3	6	4	1.31945	0.8721	1.82584	2.75325	1.37138	0.91816	1.08857	0.99181	1.03308	0.751385	1.31839,1.31839,0.99267,1.28096,0.99267,1.28096,1.32051,1.32051,1.5016,1.36972,1.5016,1.36972,	0.95242,0.97395,0.8721,0.8721,0.86311,1.01956,0.6153,0.80391,0.8526,	1.81283,1.82584,2.15366,	2.75325,	1.43032,1.37138,1.37138,0.95574,1.34927,0.95574,1.34927,1.39305,1.39305,1.56838,1.33042,1.56838,1.33042,	0.92936,0.85048,0.91816,	1.06678,1.06678,1.09098,1.09098,0.6336,1.08857,1.08857,1.10802,1.10802,1.05965,1.05965,	0.89189,0.99181,0.99181,	1.05458,1.05458,1.03308,1.03308,0.85479,0.85479,	0.71737,0.57207,0.7854,0.83219,
HNRNPA3 Heterogeneous nuclear ribonucleoprotein A3	P51991	11	4	2	4	6	2	4		2	2	1.3256	1.0123	1.77448	2.18105	1.49947	0.83675	1.13819		1.2985	0.68996	1.35518,1.35518,1.36835,1.45151,1.45151,1.3256,1.3256,1.23882,1.23882,1.16319,1.16319,	0.99371,1.01471,1.00989,1.01471,	1.77448,1.77448,	2.75903,1.60306,2.75903,1.60306,	1.51584,1.51584,1.48309,1.48309,1.47288,1.67147,	0.83675,0.83675,	1.14769,1.09349,1.13819,1.13819,		1.09754,1.49946,	0.68996,0.68996,
HNRNPC Heterogeneous nuclear ribonucleoproteins C1/C2	P07910	11			1	5		5	1	3	2	1.28906			2.22264	1.28821		0.95256	42.1018	1.00896	0.73963	1.28906,1.28906,1.16442,1.24928,1.06111,1.24928,1.06111,1.33254,1.50654,1.41704,1.41704,			2.22264,	1.28821,1.28821,1.31096,1.31096,1.0463,		1.05547,0.95256,0.95256,0.90802,1.18351,	42.10175,	1.00896,1.00896,0.79807,	0.72787,0.75139,
HNRNPCL1 Heterogeneous nuclear ribonucleoprotein C-like 1	O60812										2										0.73963										0.72787,0.75139,
HNRNPD Heterogeneous nuclear ribonucleoprotein D0	Q14103	1	1					2			3	0.985	0.33308					0.78975			0.25422	0.985,	0.33308,					0.78975,0.78975,			0.25837,0.25422,0.25422,
HNRNPF Heterogeneous nuclear ribonucleoprotein F	P52597	8				7		8		4		1.28966				1.47754		1.094		1.01808		1.28348,1.28348,1.44933,1.22119,1.44933,1.22119,1.29585,1.29585,				1.47142,1.82518,1.47754,1.82518,1.47754,1.36505,1.36505,		1.0932,1.0932,1.21179,1.09442,1.21179,1.09442,1.09358,1.09358,		0.92154,1.10378,1.10378,0.93237,
HNRNPH1 Heterogeneous nuclear ribonucleoprotein H	P31943	12	5	2		11		11		5	2	1.26669	0.88521	1.76322		1.47754		1.09358		0.96015	0.86654	1.18539,1.18539,1.28521,1.24818,1.28521,1.24818,1.44933,1.22119,1.44933,1.22119,1.29585,1.29585,	0.92227,0.88855,0.88521,0.88521,0.8041,	1.79506,1.73138,		1.40589,1.40589,1.34142,2.03403,2.03403,1.82518,1.47754,1.82518,1.47754,1.36505,1.36505,		1.08262,1.08262,1.05216,1.13425,1.05216,1.21179,1.09442,1.21179,1.09442,1.09358,1.09358,		0.96015,0.96015,1.10378,1.10378,0.93237,	0.88707,0.84601,
HNRNPH2 Heterogeneous nuclear ribonucleoprotein H2	P55795		5	2							2		0.88521	1.76322							0.86654		0.92227,0.88855,0.88521,0.88521,0.8041,	1.79506,1.73138,							0.88707,0.84601,
HNRNPH3 Heterogeneous nuclear ribonucleoprotein H3	P31942		1										0.9272										0.9272,
HNRNPK Heterogeneous nuclear ribonucleoprotein K	P61978	9	2	1		7	2	8		5	1	1.40903	0.98275	2.23472		1.47488	1.02265	1.18426		0.99572	1.00404	1.34913,1.34913,1.56512,1.56512,1.42901,1.20935,1.20935,1.40903,1.40903,	0.99275,0.97275,	2.23472,		2.09449,2.09449,1.47488,1.47488,1.43517,1.43517,1.67905,	1.02265,1.02265,	1.40084,1.40084,1.10966,1.10966,1.11375,1.11375,1.25477,1.25477,		0.96328,0.96328,0.99572,0.99572,1.0946,	1.00404,
HNRNPL Heterogeneous nuclear ribonucleoprotein L	P14866	3	1			6		3		1		0.80095	0.93089			1.05196		0.79649		0.79734		0.89062,0.80095,0.80095,	0.93089,			1.08649,1.01743,1.11702,1.58171,0.82589,0.82589,		0.85565,0.79649,0.79649,		0.79734,
HNRNPM Heterogeneous nuclear ribonucleoprotein M	P52272	12	2			5	1	7		2		0.90457	1.00206			0.95101	0.44455	0.75039		0.58836		2.40182,1.14402,1.14402,0.87749,0.87749,0.93165,0.93165,0.2199,0.2199,10.0629,0.10041,0.07789,	1.06461,0.93952,			1.46449,0.95101,0.95101,0.83618,0.83618,	0.44455,	1.56122,1.56122,0.75039,1.07594,0.67471,0.67471,0.72122,		0.58836,0.58836,
HNRNPR Heterogeneous nuclear ribonucleoprotein R	O43390	2				2		2				0.80727				0.85681		0.837815				0.80727,0.80727,				0.85681,0.85681,		1.08784,0.58779,
HNRNPU Heterogeneous nuclear ribonucleoprotein U	Q00839	16	5		1	17	2	11	1	5	1	1.28566	0.74335		2.18838	1.53516	0.705295	1.13261	0.74702	1.1004	0.70575	0.92995,1.3429,1.25703,1.25703,1.14903,1.14903,1.28621,1.28621,1.40892,1.78785,1.78785,1.14009,2.20828,2.20828,1.28511,0.94495,	0.74335,0.74335,0.81857,0.91958,0.51902,		2.18838,	1.03209,1.59532,1.59532,1.32183,1.32183,1.44046,1.44046,2.28023,1.46149,2.15366,1.2679,1.2679,1.54141,1.54141,2.35432,2.35432,1.53516,	0.69013,0.72046,	0.73469,1.15804,1.15804,0.99827,0.99827,1.13261,1.50804,0.99386,0.99386,1.17444,1.17444,	0.74702,	1.1004,1.1004,1.03385,1.72427,0.86662,	0.70575,
HNRNPUL2 Heterogeneous nuclear ribonucleoprotein U-like protein 2	Q1KMD3	2										1.38451										1.38451,1.38451,
HNRPDL Heterogeneous nuclear ribonucleoprotein D-like	O14979	2										1.2166										1.2166,1.2166,
HP1BP3 Heterochromatin protein 1-binding protein 3	Q5SSJ5	4	1			2	1	1				1.22864	0.87454			1.34589	0.76725	1.67832				2.28024,0.9676,0.9676,1.48969,	0.87454,			1.1213,1.57048,	0.76725,	1.67832,
HRNR Hornerin	Q86YZ3		3	4	7		3				7		272.446	16.032	112.172		187.824				29.0267		272.44607,290.49455,27.28797,	17.53864,12.78866,75.91511,14.52542,	76.32095,27.17719,112.17183,351.48911,51.42539,438.36477,125.16967,		187.82427,239.34787,18.10778,				9.73404,13.49499,952.47903,1259.47831,0.02,47.10798,29.02666,
HSD17B10 3-hydroxyacyl-CoA dehydrogenase type-2	Q99714	1						1				2.09297						1.36794				2.09297,						1.36794,
HSD17B12 Estradiol 17-beta-dehydrogenase 12	Q53GQ0	2			2				1		1	2.53579			1.38718				0.85481		0.73715	2.53579,2.53579,			1.65909,1.11526,				0.85481,		0.73715,
HSD17B2 Estradiol 17-beta-dehydrogenase 2	P37059	6				4		4		1		1.39121				1.31118		1.15932		0.97723		1.47276,1.47276,1.21877,1.4165,1.36592,1.36592,				1.22064,1.22064,1.50999,1.40172,		1.06746,1.06746,1.25119,1.25119,		0.97723,
HSD17B4 Peroxisomal multifunctional enzyme type 2	P51659					1		1								2.1699		1.04303								2.1699,		1.04303,
HSP90AA1 Heat shock protein HSP 90-alpha	P07900	11	1	10	8	14	3	5			4	1.84389	1.24418	1.34487	1.59002	1.66123	1.23227	1.92221			1.10067	2.0265,2.0265,1.84389,1.84389,1.68175,1.68175,1.92161,1.65603,1.97715,1.7979,3.07113,	1.24418,	1.34084,1.34487,1.34084,1.34487,0.4751,0.46487,1.95456,1.77417,1.95456,1.77417,	1.59002,1.36536,1.59002,1.36536,1.36905,2.19053,1.97181,2.19053,	2.3106,1.80072,1.80072,1.61212,1.61212,1.5494,1.5494,1.77784,1.77784,1.46921,1.46921,1.71034,1.29558,1.98155,	1.23227,1.20654,1.23227,	2.08129,2.08129,1.92221,1.8376,1.8376,			1.10067,1.09025,1.10067,1.11568,
HSP90AB1 Heat shock protein HSP 90-beta	P08238	18	3	8	7	18	7	13		9	6	1.84389	0.97937	1.34487	1.59002	1.76162	0.866	1.92221		1.16113	1.09334	1.56229,1.56229,1.76611,2.0265,2.0265,1.84389,1.84389,2.03048,2.03048,1.92161,1.72397,1.72397,1.19831,1.1974,3.07355,3.07355,1.65603,2.25276,	0.97937,0.97937,1.24418,	1.29328,1.46991,1.34084,1.34487,1.34084,1.34487,2.22113,2.2195,	1.69592,1.72119,1.59002,1.36536,1.59002,1.36536,1.32135,	1.62253,1.62253,1.80072,1.80072,1.61212,1.61212,1.76162,1.76162,1.77784,1.77784,1.71784,1.71784,2.35504,2.35504,1.46921,1.46921,1.87915,1.87915,	0.73963,0.866,0.73963,0.866,1.23227,1.20654,1.23227,	1.37088,1.37088,2.08129,2.08129,1.92221,2.29547,1.81668,1.81668,0.62699,0.62908,3.26173,3.26173,2.49876,		1.13642,1.13642,1.16113,1.30446,1.30446,0.97597,0.97597,2.58337,2.58337,	0.91567,0.88105,1.10067,1.09025,1.10067,1.09643,
HSP90B1 Endoplasmin	P14625	31	15	12	10	29	15	23	3	14	12	1.26083	0.63466	1.31227	1.79928	1.29088	0.71075	1.0848	0.63887	1.0094	0.67829	1.50486,1.43214,1.50486,1.30195,1.3883,1.56229,1.56229,1.32316,1.32316,1.24359,1.24359,0.8828,0.8828,1.26591,1.26591,1.16373,1.16373,1.15223,1.19889,1.15223,1.19889,1.24892,1.26083,1.26083,1.05181,1.11209,1.59921,1.59921,1.52282,1.52282,1.08237,	0.88042,0.88042,0.97937,0.97937,0.79391,0.75155,0.75155,0.49864,0.53218,0.49864,0.53218,0.63466,0.01692,0.1752,0.24334,	1.29328,1.46991,1.31665,1.3488,1.3488,1.32363,1.30789,1.32363,0.90662,1.00442,0.90662,1.15822,	2.10614,1.69592,1.72119,1.87737,1.44375,2.01505,2.01505,1.3976,1.37524,1.90799,	1.80904,1.80904,1.23621,1.44944,1.44944,1.62253,1.62253,1.40641,1.40641,1.05404,0.82236,0.82236,1.4632,1.27771,1.14651,1.14651,1.24192,1.28685,1.24192,1.28685,1.29088,1.29088,1.23396,1.23396,1.06231,1.3123,1.62784,1.62784,1.48481,	0.9397,0.73963,0.866,0.73963,0.866,0.70812,0.71075,0.70812,0.8714,0.8714,0.64022,0.65145,0.64022,0.6909,0.64748,	1.4274,1.4274,1.01933,1.16324,1.16324,1.37088,1.37088,1.28286,1.31018,0.71415,0.71415,0.96057,0.96057,0.99577,1.01714,0.99577,1.01714,1.0848,1.0848,1.0523,1.0523,1.35061,1.40952,	1.14779,0.63887,0.56901,	1.19956,1.19956,1.13642,1.13642,0.6926,0.6926,0.60131,0.60131,0.90192,0.91714,1.00908,1.00972,1.26289,1.26293,	0.91567,0.88105,0.68764,0.68764,0.69043,0.84142,0.61903,0.66894,0.61903,0.66894,0.64522,0.59443,
HSPA1B Heat shock 70 kDa protein 1A/1B	P08107	7		1	2	11		10		3		1.49061		2.38804	2.9976	1.46814		1.38741		1.11008		1.49061,1.49061,2.24774,2.24774,0.52992,1.40588,0.52992,		2.38804,	2.39702,3.59817,	1.51013,1.51013,2.22254,2.22254,1.2945,1.2945,1.33781,1.46814,1.26274,1.46814,1.81612,		1.43113,1.43113,1.75518,1.75518,1.04265,1.04265,0.87892,1.3437,0.87892,1.74553,		1.11008,1.11008,0.38399,
HSPA1L Heat shock 70kDa protein 1-like variant	Q53FA3	6	2	3	6	10		9	2		3	1.49061	0.92376	1.5251	2.01746	1.47595		1.43113	0.84159		0.92541	1.49061,1.49061,1.42806,1.5661,1.42806,1.5661,	0.92376,0.92376,	2.38804,1.5251,1.5251,	2.39702,1.65605,1.65605,3.59817,2.01746,2.01746,	1.51013,1.51013,1.2945,1.2945,1.33781,1.44178,1.66797,1.44178,1.66797,1.81612,		1.43113,1.43113,1.04265,1.04265,1.36589,1.52208,1.36589,1.52208,1.74553,	0.84159,0.84159,		0.92541,0.98334,0.92541,
HSPA5 78 kDa glucose-regulated protein	P11021	32	14	8	9	24	7	21	4	14	14	1.42806	0.814	1.47703	2.01746	1.52824	0.71898	1.14918	0.921475	1.07207	0.74947	1.26977,1.26977,1.33572,1.33572,1.39559,1.39559,1.26308,1.26308,1.28721,1.28721,1.42806,1.5661,1.42806,1.5661,1.35004,1.35004,1.58225,1.48571,1.58225,1.48571,1.38918,1.4529,1.4529,1.80523,1.80523,1.21308,1.21308,1.47944,1.47813,1.47813,1.48729,1.48729,	0.74814,0.95538,0.77674,0.78687,0.92376,0.92376,0.89448,0.64507,0.78478,0.78779,0.81927,0.814,0.814,0.81467,	1.5251,1.5251,0.97323,1.42896,0.97323,1.53507,1.53507,1.38796,	2.67361,2.67361,2.01746,2.01746,1.13297,2.98995,1.81695,2.98995,1.81695,	1.41649,1.41649,1.52878,1.52878,1.79568,1.79568,1.31548,1.31548,1.46648,1.46648,1.44178,1.66797,1.44178,1.66797,1.52769,1.52769,1.80581,1.80581,1.54734,1.54734,1.39235,1.39235,1.61838,1.65063,	0.82687,0.82331,0.61205,0.61205,0.71898,0.71898,0.63888,	1.09386,1.09386,1.14918,1.14918,1.27799,0.99912,0.99912,1.07364,1.07364,1.36589,1.52208,1.36589,1.52208,1.13988,1.09156,1.39474,2.22589,2.22589,1.09409,1.09409,1.26182,	0.84159,0.84159,1.00136,1.00136,	1.10111,1.10111,1.05293,0.9438,0.9438,0.98701,0.98701,1.07792,1.07792,1.1685,1.1685,1.06623,1.06623,1.32725,	0.74424,0.74424,0.92541,0.98334,0.92541,0.63873,0.57852,0.57852,0.7547,0.76571,0.7547,0.76571,0.65888,0.66287,
HSPA6 Heat shock 70 kDa protein 6	P17066	6				8		8		3		1.44825				1.51013		1.43113		1.11008		1.49061,1.49061,0.52992,1.40588,0.52992,1.5361,				1.51013,1.51013,1.46814,1.26274,1.46814,1.81612,1.51671,1.51671,		1.43113,1.43113,0.87892,1.3437,0.87892,1.74553,1.46258,1.46258,		1.11008,1.11008,0.38399,
HSPA8 Heat shock cognate 71 kDa protein	P11142	23	9	14	14	20	5	20	2	9	13	1.54668	1.04851	1.39248	1.58463	1.51342	0.81004	1.43113	0.84159	1.11008	1.10254	1.49061,1.49061,1.73017,1.73017,1.5366,1.5366,1.29672,1.29672,1.42806,1.5661,1.42806,1.5661,1.5407,2.0085,1.54766,2.0085,1.54766,1.52593,1.54668,1.54668,1.56106,1.56106,1.5361,	1.04851,1.04851,0.99516,1.21649,1.26638,0.92376,0.92376,0.89448,1.67537,	2.38804,1.38334,1.1901,1.38334,1.1901,0.6133,1.40162,1.40162,2.27257,2.2481,1.5251,1.5251,1.33127,1.30861,	2.39702,1.58463,1.33854,1.58463,1.33854,1.10836,1.3829,1.3829,0.95002,2.92156,2.92156,2.01746,2.01746,2.60965,	1.51013,1.51013,1.68259,1.68259,1.68481,1.68481,1.42756,1.42756,1.44178,1.66797,1.44178,1.66797,1.46922,1.46922,1.53275,1.53275,1.47555,1.47555,1.51671,1.51671,	0.81004,0.81004,0.80218,0.82687,0.82331,	1.43113,1.43113,1.5608,1.5608,1.37657,1.3487,1.03832,1.03832,1.36589,1.52208,1.36589,1.52208,1.38685,1.38685,1.41859,1.52965,1.52965,1.4324,1.46258,1.46258,	0.84159,0.84159,	1.11008,1.11008,1.15401,1.15401,1.07792,1.07792,1.13168,1.07501,1.19373,	1.21162,1.10254,1.21162,1.10254,0.90867,0.69337,0.90867,1.22237,1.2637,1.22237,0.92541,0.98334,0.92541,
HSPA9 Stress-70 protein, mitochondrial	P38646	14	2	2	1	15	1	18		7	1	1.34228	0.77821	2.00242	2.04529	1.40742	0.67154	1.10459		1.0255	0.68512	1.20952,1.20952,1.32146,1.32146,1.34228,1.34228,1.34644,1.34644,1.31142,1.31142,1.6261,1.6261,1.35077,1.35077,	0.77821,0.77821,	2.53385,1.47098,	2.04529,	1.21939,1.21939,1.2945,1.2945,1.38259,1.38259,1.44768,1.44768,1.34205,1.79313,1.79313,1.68091,1.44023,1.44023,1.40742,	0.67154,	0.95709,0.95709,1.04265,1.04265,1.10459,1.10459,1.10552,1.10552,0.78231,1.18024,1.18024,1.28453,1.28453,1.09299,1.15895,1.15895,1.04242,1.04242,		0.92382,0.92382,1.0255,1.09148,1.09148,0.99373,1.06469,	0.68512,
HSPB1 Heat shock protein beta-1	P04792	1	5		3						1	0.01256	1.5977		5.87149						1.04971	0.01256,	1.36667,1.36667,1.5977,1.60338,1.86383,		4.50221,29.83243,5.87149,						1.04971,
HSPD1 60 kDa heat shock protein, mitochondrial	P10809	25	12	6	6	22	8	21	1	6	7	1.31455	0.79701	0.89725	1.63352	1.52165	0.712685	1.18126	0.94493	1.0275	0.75871	1.52484,1.29257,1.52484,1.29257,1.40008,1.40008,1.31455,1.29674,1.31455,1.29674,1.40709,1.25115,1.25115,1.36519,1.26252,1.26252,1.77574,1.28483,1.28483,0.93054,1.2789,1.42508,1.42508,1.4662,1.4662,	0.79989,0.76288,0.89511,0.89511,0.79413,0.73631,0.87601,0.87601,0.94023,0.62744,0.62744,0.66253,	0.93026,0.93026,0.88087,0.89725,0.88087,0.89725,	1.71344,1.63352,1.71344,1.63352,1.49721,1.49721,	2.0532,1.50059,1.50059,1.5282,1.5282,1.52826,1.5151,1.52826,1.5151,2.0341,1.81885,1.50835,1.50835,1.43659,1.01421,1.3526,1.61459,1.61459,1.12182,1.12182,1.70827,1.70827,	0.74375,0.64681,0.68725,0.68725,0.64491,0.78058,0.73812,0.78058,	1.01004,1.01004,1.25021,1.25021,1.18126,1.13371,1.18126,1.13371,1.15035,1.4442,1.28982,1.12139,1.12139,1.06047,1.11037,1.21391,1.21391,1.25634,1.25634,1.22414,1.22414,	0.94493,	1.01857,1.01857,1.0275,1.0275,1.15483,1.15483,	0.72135,0.72578,0.80263,0.80263,0.62695,0.78686,0.75871,
HSPE1 10 kDa heat shock protein, mitochondrial	P61604	3	1			1						1.38614	0.74581			1.35674						1.85875,1.38614,1.38614,	0.74581,			1.35674,
HYOU1 Hypoxia up-regulated protein 1	Q9Y4L1		3										0.76937										0.76937,0.76937,0.6788,
IDH1 Isocitrate dehydrogenase [NADP] cytoplasmic	O75874					1										1.66815										1.66815,
IDH2 Isocitrate dehydrogenase [NADP], mitochondrial	P48735	3				1		1				1.37185				1.41524		0.8931				1.37702,1.37185,1.14061,				1.41524,		0.8931,
IFITM1 Interferon-induced transmembrane protein 1	P13164								2										0.45224										0.45224,0.45224,
IFITM2 Interferon-induced transmembrane protein 2	Q01629								2										0.45224										0.45224,0.45224,
IFITM3 Interferon-induced transmembrane protein 3	Q01628								2										0.45224										0.45224,0.45224,
IGF2R Cation-independent mannose-6-phosphate receptor	P11717							1										0.74188										0.74188,
ILF2 Interleukin enhancer-binding factor 2	Q12905	2				2						1.33594				1.08302						1.33594,1.33594,				1.48458,0.68147,
ILF3 Interleukin enhancer-binding factor 3	Q12906	7				7		9		1		1.22915				1.28029		1.03766		0.91097		1.52911,1.52911,0.87824,0.87824,1.14858,1.22915,1.22915,				1.63346,1.63346,0.84474,0.84474,1.31421,1.28029,1.28029,		1.17357,1.17357,0.79643,0.79643,1.03959,1.03959,1.03766,1.03766,0.86253,		0.91097,
ILVBL Acetolactate synthase-like protein	A1L0T0			1										2.29001										2.29001,
IMMT Mitochondrial inner membrane protein	Q16891	2	1	1	1	1					1	1.22002	0.84152	0.77952	1.20431	1.18413					0.57598	2.06532,0.37471,	0.84152,	0.77952,	1.20431,	1.18413,					0.57598,
IPO5 Importin-5	O00410					1										1.59934										1.59934,
IQGAP1 Ras GTPase-activating-like protein IQGAP1	P46940	5			1	10		13			1	1.65919			1.52495	1.39586		1.52542			0.8918	0.92089,1.91815,1.65919,1.65919,1.69956,			1.52495,	1.55944,1.42388,0.97816,0.97816,1.00407,1.00407,1.50159,2.0759,2.0759,1.36784,		1.71438,1.94864,1.94864,1.67106,1.52542,1.40251,1.40251,1.75206,1.50412,1.55306,1.27963,1.45543,1.45543,			0.8918,
ITGA3 Integrin alpha-3	P26006	10	4			9	1	10		1		1.08177	0.714085			1.27976	0.25052	1.05726		1.67823		1.08177,0.84354,1.08177,0.84354,1.3814,1.57241,1.57241,1.05986,1.05986,1.37823,	0.72845,0.74659,0.69972,0.66123,			0.72286,0.72286,1.27976,1.27976,1.61931,1.61931,0.9248,1.38589,1.38589,	0.25052,	0.78526,0.78526,1.05726,1.05726,1.22157,1.22157,0.86137,0.86137,1.25241,1.25241,		1.67823,
ITGA4 Integrin alpha-4	P13612							2										1.27112										1.27112,1.27112,
ITGAV Integrin alpha-V	P06756	2				1		2				1.52934				1.37982		1.26431				1.52934,1.52934,				1.37982,		1.26431,1.26431,
ITGB1 Integrin beta-1	P05556	11	3		1	8	2	10		3	3	1.30976	0.67338		0.9023	1.27021	0.58243	1.12772		1.2092	0.61066	1.38035,1.38035,1.37389,1.37389,1.00489,1.17057,1.30976,1.30976,1.12604,1.15085,1.15085,	0.67338,0.67338,0.65121,		0.9023,	1.25982,1.25982,1.28061,1.28061,1.11416,1.28768,1.28768,0.93113,	0.57205,0.59281,	1.12772,1.12772,1.16597,1.16597,0.79324,1.15132,1.15132,0.98833,0.90155,0.90155,		1.2092,1.2092,0.81401,	0.61551,0.61066,0.53823,
ITGB5 Integrin beta-5	P18084	1										0.03225										0.03225,
IVL Involucrin	P07476				3										6.01104										5.58047,6.01104,17.68755,
JUP Junction plakoglobin	P14923	2	1		6	2		1			2	2.55593	5.67176		19.8103	1.76582		1.82143			4.87712	2.73093,2.38093,	5.67176,		2.00117,20.69478,20.01068,162.4004,19.60997,5.00705,	0.98027,2.55137,		1.82143,			6.92713,2.82712,
KDSR 3-ketodihydrosphingosine reductase	Q06136				1		1				2				2.41171		1.18764				1.1087				2.41171,		1.18764,				1.1087,1.1087,
KHDRBS1 KH domain-containing, RNA-binding, signal transduction-associated protein 1	Q07666	2				1		2				1.12861				1.20707		0.94748				1.12861,1.12861,				1.20707,		0.94748,0.94748,
KHSRP Far upstream element-binding protein 2	Q92945	1				2					2	1.30767				1.61173					0.9471	1.30767,				1.37031,1.85315,					0.9471,0.9471,
KIAA0528 Uncharacterized protein KIAA0528	Q86YS7
KIAA1009 Protein QN1 homolog	Q5TB80				1										1.33016										1.33016,
KLHDC7A Kelch domain-containing protein 7A	Q5VTJ3		1										0.64791										0.64791,
KPNB1 Importin subunit beta-1	Q14974	4	1			3		3		1		1.47508	1.26069			1.30657		1.30423		1.0533		1.4298,1.47508,1.47508,2.86638,	1.26069,			1.48062,1.30657,1.30657,		1.68095,1.30423,1.30423,		1.0533,
KRT1 Keratin, type II cytoskeletal 1	P04264	30	29	62	70	28	43	26	30	23	71	93.2318	60.0228	127.2	172.752	29.0263	201.195	36.9746	486.071	88.7547	485.585	29.14768,9.74854,2.87246,41.34733,329.52809,143.02876,241.66606,401.39565,73.16945,49.41015,28.88298,4772.08377,218.12124,8.10743,34.36686,88.39516,13.70679,540.95772,401.0113,5.73983,109.50741,9.28548,244.84979,98.06845,1583.87631,39.6159,338.86534,72.58347,782.43742,353.8719,	7.97092,7.97092,4.0182,106.12798,19.10786,446.93272,1336.42494,84.43792,111.88118,178.9784,71.43978,62.65825,22.17936,5.00905,19.60427,36.30158,626.38083,100.94676,60.02285,30.78773,23.27405,11.51761,443.70669,48.29434,395.94058,11.33855,61.85808,169.25389,6.74478,	10.64609,157.11421,4.33048,7.38508,8.53803,20.88719,274.84258,7.33093,86.29654,4.67761,1838.58363,8602.12853,124.0026,718.04622,130.39755,1214.30226,50.03827,222.9665,84.18348,702.7194,4.93364,21.98101,52.80304,293.86226,376.65911,584.55998,1623.20238,33.46636,70.72209,23.97455,88.57759,40.09186,23.38725,169.42825,52.86319,22.3955,73.08217,7.2826,449.18099,1893.02778,91.97675,262.00083,55.45237,3…	10.76105,40.46015,24.57015,69.63556,388.27495,501.48156,4367.5591,164.37077,8.23078,11632.633,478.90704,837.40417,254.17108,111.54292,57.50816,20.21784,5.8976,61.37741,181.13306,522.29962,4.08132,119.45174,153.8871,64.87505,101.90717,849.63657,77.3301,532.24801,45037.15704,312.76831,257.50908,99.77664,582.61299,55.67007,129.83094,120.16919,65.95774,6.3426,64.61498,612.80744,6863.80986,404.30643,9…	3.2079,3.2079,4.41618,37.62762,0.94171,31.00595,17.85856,13.6,0.02,245.84958,32.10623,92.08947,279.8634,24.43214,512.23868,70.26017,14.15586,11.78855,162.18428,27.49476,29.46925,28.58341,883.04341,26.49034,64.70722,181.79219,272.49057,0.02,	2.03014,1.79251,0.2399,20.59711,31.00255,230.15746,173.18888,71.88187,10690.8212,5671.81828,223.28375,285.74985,284.48918,4.75555,881.37992,564.06297,2092.33492,201.19453,118.57625,113.32038,189.96762,184.18165,10.72858,61.50605,0.11593,1164.35097,1037.00673,312.11513,321.89701,122.66804,140.59001,16.00303,48.7543,775.11102,1106.11575,1717.63228,221.23539,407.7937,181.93704,17.26149,341.9686,663.…	9.80262,22.97145,1.97025,29.14764,31.33029,9.40924,245.22866,95.68767,162.50349,111.35401,912.27467,718.55468,90.05686,19.63336,507.37527,4.24456,6.09703,6.8758,16.00735,42.61889,2301.46381,78.12895,201.69056,0.08826,0.19675,674.16577,	147.75254,77.02763,328.05467,819.54772,460.47214,76.8053,2873.84459,979.70746,383.75307,1155.20189,456.24226,11.05791,1657.31986,549.38938,253.72393,324.77548,18.91184,3985.04702,1608.10832,7162.98376,12475.93561,1716.23799,444.38211,511.6707,443.72208,130.05317,10271.21337,25.16761,11776.75146,4455.18266,	193.53333,34.29027,80.89834,42.63536,88.75468,547.49606,53.75918,308.08187,708.44176,39.12408,5.57114,0.02,255.94135,34.53832,92.27476,40.28002,13.64681,0.02,324.03456,256.78315,113.56109,248.53895,368.05047,	29.74431,2.23278,77.29207,37.11618,3548.34178,4976.49696,171.60313,165.92116,72.29315,9.93634,7.8233,15333.58583,6514.68112,683.64164,828.75747,9063.14233,785.44564,443.74861,8.33888,1209.12178,120.97963,1567.87921,2803.14251,127.84011,181.22105,1386.31062,1299.9619,26.66694,6903.47329,861.71498,306.11837,268.86355,261.3706,202.26182,118.15971,80.44928,527.31204,1460.95799,713.75554,783.59539,551…
KRT10 Keratin, type I cytoskeletal 10	P13645	30	21	27	39	27	27	27	20	24	41	65.2917	57.5239	155.335	186.746	15.9431	137.339	34.9846	339.307	32.6848	211.386	6.07346,11.61024,409.1168,9.88679,79.37931,463.55598,67.12647,1272.5118,121.44841,48.54609,12.55776,159.7811,40.11975,361.90472,40.96971,11.44268,455.54458,8.26215,7.66386,6.45864,587.83194,14.58138,122.81056,73.4472,48.99383,212.30506,63.45687,8.40136,187.80612,210.40488,	32.83957,7.83865,126.36077,17.80577,68.85911,119.99656,4.92226,11.35372,51.89845,135.84697,0.14733,4865.74659,1829.15599,57.52395,31.54947,540.55435,97.0807,16.94694,16.05349,281.34087,535.04158,	191.7698,392.12505,64.87228,438.84841,8.54805,26.20945,49.39315,919.01157,155.33467,134.73473,1180.25444,111.29612,20.01707,3581.51524,21358.23596,876.68403,8.76627,218.92579,69.33685,115.44436,247.32925,29.93698,174.75481,43.02813,101.98083,420.75273,1434.75582,	85.09776,99.00381,432.71242,929.67055,131.22504,186.74623,1357.844,2738.99687,4.09631,5.24964,53.57186,50.89499,639.96192,2626.41576,79.12901,180.20741,7.57935,1411.97824,1020.31566,2617.78277,124.79352,52.59955,112.87194,46.8806,2320.86065,13576.40587,38.19818,243.32067,4.98328,20.69838,231.9223,52.31744,257.2349,188.65665,259.91323,27.32922,477.76895,850.77626,15010.52762,	23.18177,3.64514,3.64514,14.11289,3.52379,139.42843,9.85466,15.23115,168.41198,50.31154,97.32411,22.12617,139.78472,15.0781,209.41519,14.73365,12.99319,7.51822,0.02,106.86573,9.00861,32.46093,15.94308,36.25213,24.26419,190.66523,0.02,	11.74069,15.28071,521.77548,358.94615,368.62715,2372.85427,8.50027,9.77786,26.48332,22.50988,758.55613,548.64271,93.06556,172.71287,107.7115,0.02,7305.40936,9.0277,116.1095,99.3143,137.49145,76.56767,232.65649,137.33925,162.29147,802.51083,522.43554,	6.914,7.96118,2.04376,3.55095,4.58874,100.53913,0.02,40.26904,87.20081,95.57477,115.37301,107.48551,7.59402,68.71939,17.52347,0.02,242.96607,554.63797,18.29001,0.02,8.84563,94.8297,34.98457,78.1757,904.43787,363.54687,0.02,	158.02242,196.16563,1267.93806,2577.88835,147.4506,1141.8597,1132.67756,24.67925,0.02,7430.02728,9.47145,57.24879,62.5399,482.4492,16.36814,996.60861,83.64253,785.13964,2481.7794,5400.58761,	99.72313,7.31757,47.85066,465.76548,55.91224,22.52167,5.241,0.02,1207.89983,37.00921,8.89791,11.08469,12.27582,50.91886,23.91469,601.19453,12.21905,65.61984,28.36031,223.24974,90.88215,109.12471,6.1567,0.02,	46.93777,47.28755,1084.78094,618.74404,317.80281,113.93318,1185.86658,516.83257,29.66172,35.0473,91.7719,67.98733,583.95437,575.85818,267.48011,4.62838,5.58316,2716.84764,1809.30719,1361.04407,1114.46928,82.12579,120.38432,334.65635,211.38625,0.02,17691.07723,42.78075,26.51798,5.44773,13.90475,247.11395,197.71934,131.1067,220.03141,547.34734,340.79757,96.15927,125.38367,3840.65177,993.53718,
KRT12 Keratin, type I cytoskeletal 12	Q99456				5										118.59										2738.99687,229.92201,109.88661,118.59,0.15032,
KRT13 Keratin, type I cytoskeletal 13	P13646	8	13		33	2		4	1	3	11	83.2521	32.8169		59.2149	3.64514		39.4911	158.022	37.0092	46.9378	6.07346,15.36514,2610.07911,126.38442,159.7811,40.11975,594.15431,5.23105,	9.86085,120.6602,35.44783,35.50511,32.81686,22.6117,60.65171,12.24553,721.33978,234.85351,18.21308,23.08837,0.15915,		12.73435,85.09776,99.00381,1.0316,49.22411,65.51671,85.39739,25.86396,744.24656,7.57935,609.99098,235.77892,229.92201,109.88661,118.59,0.15032,566.49387,38.64246,17.29524,16.43228,5.27074,302.00442,684.86364,0.02,47.34588,1367.78358,59.21487,85.39809,33.47421,37.78653,0.19692,74.3333,7.85508,	3.64514,3.64514,		6.914,462.26605,68.71939,10.26288,	158.02242,	1086.79608,5.241,37.00921,	46.93777,47.28755,96.40667,161.52183,4.62838,5.58316,82.25996,40.99877,48.00609,0.02312,0.0352,
KRT14 Keratin, type I cytoskeletal 14	P02533	8	11	11	26	6	14	6	12	8	21	7.98012	52.855	21.4352	81.9196	4.49738	34.2052	10.8698	186.287	15.7931	63.899	6.07346,4.64535,9.88679,2610.07911,30.65267,0.02,5.23105,498.72496,	9.86085,68.85911,119.99656,4.92226,120.6602,52.85498,217.59269,20.17233,81.47789,0.15915,52.46145,	1.8633,4.48409,438.84841,1032.26492,107.69477,0.02,21.35824,30.95951,17.25396,21.43515,47.3307,	12.73435,85.09776,99.00381,20.98338,131.22504,186.74623,1357.844,2738.99687,49.22411,65.51671,85.39739,5.43743,14.18903,30.67005,70.59567,163.36219,343.66014,367.6254,27.39667,78.74151,104.54218,78.59013,10.83183,0.19692,127.77649,160.81866,	3.64514,3.64514,9.85466,0.02,5.34962,571.41326,	368.62715,2372.85427,41.05754,37.02291,121.36381,230.49837,20.57975,24.58961,24.99706,9.731,20.37196,16.97216,31.38749,99.08801,	6.914,462.26605,11.47674,0.02,10.26288,98.22865,	158.02242,73.95685,2577.88835,124.94623,102.85117,268.39953,218.68883,2253.85245,214.55205,525.84722,84.31575,0.04491,	12.823,7.31757,1086.79608,5.241,18.76329,192.57532,6.12978,69.44387,	46.93777,47.28755,12.64465,7.99163,317.80281,113.93318,1185.86658,516.83257,96.40667,161.52183,176.18716,459.76103,430.13088,63.89904,61.96878,61.52001,13.93382,0.02312,0.0352,47.22181,79.06583,
KRT15 Keratin, type I cytoskeletal 15	P19012	5			11				1		7	30.6527			74.3333				158.022		47.2876	6.07346,2610.07911,126.38442,30.65267,5.23105,			12.73435,85.09776,99.00381,2738.99687,49.22411,65.51671,85.39739,744.24656,70.59567,0.19692,74.3333,				158.02242,		46.93777,47.28755,516.83257,96.40667,161.52183,0.02312,0.0352,
KRT16 Keratin, type I cytoskeletal 16	P08779	8	11	11	19		11	6	10	7	18	9.79327	68.8591	25.1075	65.5167		37.9816	10.8698	104.631	18.7633	47.0798	6.07346,9.69975,9.88679,2610.07911,30.65267,10.7939,0.02,5.23105,	9.86085,7.57031,68.85911,119.99656,4.92226,120.6602,161.05332,1696.77823,121.52277,0.15915,17.78765,	1.8633,25.10748,438.84841,1032.26492,0.02,56.45455,15.07426,4.16292,1181.76751,21.43515,64.56398,	12.73435,85.09776,99.00381,131.22504,186.74623,1357.844,2738.99687,49.22411,65.51671,85.39739,5.43743,65.01356,14.18903,30.67005,70.59567,715.25217,10.83183,0.19692,21.23847,		368.62715,2372.85427,41.05754,37.02291,37.98162,23.17298,416.5179,3257.73167,9.731,20.37196,16.97216,	6.914,462.26605,11.47674,11.57481,0.02,10.26288,	33.68843,158.02242,2577.88835,124.94623,268.39953,83.233,33.93987,231.52306,84.31575,0.04491,	7.31757,1086.79608,5.241,23.38474,18.76329,192.57532,6.12978,	46.93777,47.28755,13.85189,317.80281,113.93318,1185.86658,516.83257,96.40667,161.52183,18.49692,28.99424,693.00862,13.93382,0.02312,0.0352,47.22181,14.53367,15.94575,
KRT17 Keratin, type I cytoskeletal 17	Q04695		3	5	11		6		5		8		20.1723	17.254	78.5901		24.7933		268.4		47.2547		20.17233,81.47789,0.15915,	16.86396,0.02,21.35824,30.95951,17.25396,	85.09776,99.00381,2738.99687,14.18903,30.67005,70.59567,27.39667,78.74151,104.54218,78.59013,0.19692,		41.05754,37.02291,20.57975,24.58961,24.99706,16.97216,		158.02242,2577.88835,268.39953,525.84722,0.04491,		46.93777,47.28755,516.83257,63.89904,61.96878,0.02312,0.0352,47.22181,
KRT18 Keratin, type I cytoskeletal 18	P05783	31	14	7	5	12	7	7		6	11	1.27642	1.19114	0.95176	2.40003	1.10532	0.93856	1.04446		1.01384	0.93271	1.42996,1.42996,1.27642,1.27642,1.1755,1.42477,1.12148,1.42477,1.32057,1.32057,1.27196,1.27196,1.31891,1.03444,1.1675,1.1675,1.1957,1.2727,1.2727,1.24745,1.36036,1.24745,1.30089,1.30089,1.1798,1.1798,1.1973,1.40922,1.33323,1.40922,1.33323,	1.27182,1.27182,1.19613,1.14527,1.12959,1.58858,1.32159,1.14923,0.30022,0.30022,1.18614,53.32446,68.18935,0.22724,	1.55508,1.54482,1.53364,0.87889,0.95176,0.93785,0.93785,	2.40003,2.40003,85.09776,99.00381,1.25232,	1.06731,1.10657,1.10657,1.00075,1.07393,1.07417,1.48009,1.48009,1.1962,1.1962,1.10406,1.10406,	0.9321,0.93856,1.04665,0.94391,0.76766,0.76476,1.03823,	1.04446,1.04446,1.14497,1.14497,6.914,0.00215,0.00495,		1.03734,0.99034,0.71869,0.87381,1.10394,1.10394,	0.96786,0.93271,0.96786,0.93271,1.4493,46.93777,47.28755,0.93096,0.58011,0.69734,0.69539,
KRT19 Keratin, type I cytoskeletal 19	P08727	2			7	5		2				1.27196			70.5957	2.30542		1.04446				1.27196,1.27196,			85.09776,99.00381,2738.99687,14.18903,30.67005,70.59567,37.78653,	1.10657,1.10657,3.64514,3.64514,2.30542,		1.04446,1.04446,
KRT2 Keratin, type II cytoskeletal 2 epidermal	P35908	27	19	45	56	20	42	20	24	17	61	32.97	34.3382	93.7617	156.938	21.3781	73.2295	24.3682	354.814	22.76	165.948	36.75232,4.50963,4.50963,11.56451,14.0858,10.39943,61.98293,32.96999,79.42355,9.66734,89.92873,40.05557,401.39565,7.61949,11.85932,6.99682,15.98946,13.69933,430.49635,393.31474,109.50741,22.57794,80.22555,184.18681,117.50978,599.69783,17.44081,	13.80427,27.81177,17.83745,19.25018,1336.42494,92.85828,15.27787,8.0968,481.95631,48.58902,787.9556,400.72857,24.50423,12.43092,29.28843,372.90737,216.25904,34.33818,814.49901,	2.80617,14.15147,114.68964,24.53181,30.51558,154.12757,53.6366,317.16378,4.67761,1838.58363,8602.12853,138.17643,372.62275,7.14332,24.3193,27.02274,33.46636,70.72209,211.9993,1062.03614,68.05622,307.87829,29.71705,71.21401,61.20568,283.86204,40.17015,11.84429,0.18564,206.56395,1079.91562,17.69921,1692.56518,93.7617,283.74461,10.40971,297.5625,316.42965,7231.06766,2524.96464,3854.70949,23.29496,82…	10.76105,12.10615,48.30626,171.0556,72.67214,252.61601,69.14776,148.98529,863.9616,48.91489,8.23078,11632.633,373.68017,1174.55522,20.72934,20.35705,610.04983,9.06597,176.19412,20.02362,66.28649,101.90717,849.63657,77.3301,630.11703,1906.45723,317.72193,174.84919,144.56902,669.98232,164.89005,23.30123,145.97004,569.04766,271.44434,64.35936,969.99646,37.49095,54.0791,822.57727,2612.1968,4.29534,4.…	3.2079,3.2079,22.90243,30.66925,13.50845,32.38761,39.69805,19.37179,279.8634,31.98712,6.95756,5.75631,184.86224,19.85374,27.49476,7.59718,0.02,70.59957,45.75672,9.46919,	2.03014,1.79251,9.3062,9.73217,37.88394,46.59447,23.97732,59.20422,51.56854,54.71971,53.27559,10690.8212,5671.81828,12.58293,11.61186,349.8948,1172.33439,233.7064,39.31293,41.61458,45.6977,124.19887,87.25483,98.2593,53.8087,277.5882,132.2714,29.02044,26.7236,775.11102,1089.86521,314.67416,272.01046,385.18224,11.33777,143.92115,99.84135,531.39743,795.41122,42.16855,3062.21828,1059.0383,	23.68029,9.80262,10.41355,35.83468,74.5255,32.75461,64.30045,162.50349,7.02146,9.15154,18.17529,7.32374,208.25039,25.05604,166.28679,18.68694,177.55561,127.00687,19.34196,15.0459,	0.97329,541.7928,47.83634,336.48847,1168.44071,76.8053,197.68337,55.6862,29.13827,15.41114,40.02795,274.29614,1461.38839,1937.82304,45.9559,1245.21181,373.13927,7162.98376,4684.83622,17.85849,748.89856,1831.32151,7403.50549,935.96331,	70.56551,20.47527,9.85772,9.58011,99.76023,51.82133,708.44176,5.4612,10.02554,38.51383,12.36864,12.91594,4076.96194,119.43919,22.75998,251.2817,17.65152,	2.22449,70.28658,73.441,55.56742,49.894,28.36897,14.28707,111.24945,193.33207,156.04063,1306.08387,1253.64651,110.06529,72.29315,9.93634,7.8233,15333.58583,6514.68112,928.65893,76.89365,30.52998,10.3189,9.01575,69.30147,13.26549,8.85736,0.18419,55.05701,1288.71006,1635.80796,210.47373,271.67983,180.56957,49.08517,362.07429,213.48943,152.51301,64.88763,165.94824,243.12447,301.13643,357.07542,401.5…
KRT3 Keratin, type II cytoskeletal 3	P12035	2	6		10					1	4	4.50963	68.1678		141.017					9.85772	20.1244	4.50963,4.50963,	8.0968,17.74793,62.18982,1991.66838,148.53162,74.14575,		10.76105,101.90717,849.63657,77.3301,6164.52296,327.95278,345.43722,180.12661,22.19627,9.88782,					9.85772,	32.35331,82.48945,7.89553,7.3745,
KRT31 Keratin, type I cuticular Ha1	Q15323				14	10					2				158.865	1.38093					47.1127				85.09776,99.00381,288.38907,34.80907,274.64602,1762.0385,14.18903,2199.91207,80.0042,132.96147,184.76884,200.3246,23.74494,211.72081,	1.33602,1.55485,1.55485,1.38093,1.38093,3.64514,3.64514,1.33393,1.33124,1.33124,					46.93777,47.28755,
KRT32 Keratin, type I cuticular Ha2	Q14532				5						6				200.325						25.4287				85.09776,99.00381,288.38907,274.64602,200.3246,						46.93777,47.28755,4.05616,16.39244,22.63812,28.21923,
KRT33A Keratin, type I cuticular Ha3-I	O76009				12						2				192.547						2.93594				288.38907,34.80907,274.64602,1762.0385,80.0042,16.87995,298.08756,132.96147,184.76884,200.3246,23.74494,211.72081,						3.55795,2.31394,
KRT33B Keratin, type I cuticular Ha3-II	Q14525	21	7		15	17	1	18		9	6	1.59874	1.3811		132.961	1.36208	0.84703	1.27182		1.02989	2.93594	1.5889,1.63906,1.63906,1.58735,1.7329,1.24007,1.7329,1.24007,1.59874,1.56311,1.61521,1.56311,1.61521,1.95793,1.60116,1.95793,1.60116,1.34807,1.34807,1.51983,1.51983,	0.58857,0.74635,1.3811,1.28319,6.2024,6.2024,7.43573,		85.09776,99.00381,288.38907,34.80907,274.64602,1762.0385,14.18903,7.47085,16.87995,298.08756,132.96147,184.76884,200.3246,23.74494,211.72081,	1.33602,1.55485,1.55485,1.38093,1.38093,1.82464,1.36208,1.82464,1.36208,1.37703,1.29068,1.37703,1.33393,1.16139,1.16139,1.33124,1.33124,	0.84703,	1.24643,1.27255,1.29812,1.27182,1.27182,2.13995,1.12486,1.12486,1.30226,1.18748,1.30226,1.28787,1.29931,1.28787,1.06266,1.06266,1.1907,1.1907,		1.05478,1.08036,1.02989,1.11791,1.11791,0.8877,0.8877,1.0229,1.0229,	3.55795,46.93777,47.28755,2.31394,1.33769,1.38042,
KRT35 Keratin, type I cuticular Ha5	Q92764		1		9								1.12959		99.0038								1.12959,		85.09776,99.00381,14.18903,80.0042,142.40772,222.90406,200.3246,23.74494,211.72081,
KRT36 Keratin, type I cuticular Ha6	O76013				8										92.0508										34.97793,85.09776,99.00381,288.38907,2330.21961,0.02,2199.91207,81.83095,
KRT38 Keratin, type I cuticular Ha8	O76015				5										99.0038										85.09776,99.00381,288.38907,274.64602,81.83095,
KRT4 Keratin, type II cytoskeletal 4	P19013	2	16		24						4	4.50963	17.078		58.0782						6.73381	4.50963,4.50963,	11.6704,12.7117,21.17505,0.09883,0.05809,11.23034,16.40811,6.16001,26.62634,21.23318,60.27877,58.79156,17.74793,62.18982,5.2131,74.14575,		10.76105,141.67804,16.06555,43.00249,101.20527,43.64159,68.19023,47.96609,87.7152,21.17222,27.789,151.00614,4.73535,167.27344,4.30698,22.44111,427.67594,813.23484,345.43722,442.91687,148.31084,19.90949,5.88771,2012.51275,						1.41912,6.09312,21.26774,7.3745,
KRT40 Keratin, type I cytoskeletal 40	Q6A162				3										81.831										288.38907,34.80907,81.83095,
KRT5 Keratin, type II cytoskeletal 5	P13647	10	17	19	35	9	15	9	10	10	32	9.12669	17.8987	14.4883	31.7464	3.2079	10.8562	9.80262	41.9074	9.44237	26.1231	4.50963,4.50963,9.74854,10.39943,8.50483,14.79277,0.13669,73.18037,393.31474,2.6E-4,	7.97092,7.97092,107.61467,6.64638,6.41166,8.0968,15.29561,29.02092,400.72857,17.89873,13.32154,266.95003,25.76517,4.83827,32.47374,43.11924,547.63633,	10.64609,14.48829,7.2117,9.86977,11.22356,88.74419,12.51621,33.46636,70.72209,5.73707,11.32531,26.38068,11.84429,48.82631,21.90661,6.40879,16.55178,15.91831,50.33552,	10.76105,40.46015,12.10615,17.51066,6.73937,37.08082,4.3956,14.70931,41.10984,33.64705,253.68729,25.91945,64.87505,101.90717,849.63657,77.3301,116.01506,31.74641,22.319,11.22448,10.63519,10.57642,12.18051,271.44434,81.64342,981.38856,930.35495,33.35017,6.4659,11.54066,15.94612,36.46983,14.21435,58.67952,9.898,	3.2079,3.2079,5.0023,0.94171,1.00936,20.41489,7.99962,19.85374,2.1E-4,	7.88269,7.1189,5.08295,8.78959,11.19368,46.08221,11.97515,9.71532,53.8087,42.34697,43.06106,9.58296,11.44526,10.85624,7.23576,	9.80262,1.97025,5.24992,9.6332,0.06902,31.00273,93.65182,166.28679,15.0459,	147.75254,43.52238,70.39196,40.29252,11.76174,8.54127,11.07946,572.46406,1299.49191,27.80017,	9.85772,14.10442,1.19683,1.14045,9.02701,0.15586,25.6894,119.43919,2.3E-4,87.35159,	29.74431,26.16973,16.03884,10.1927,13.7213,13.18348,21.86395,119.80677,125.82269,123.48184,26.66694,32.35331,82.48945,4.62188,5.24864,5.57209,10.72653,13.1944,301.13643,357.07542,124.43141,130.47768,0.02,671.98747,100.40167,26.07647,10.4691,13.38859,10.88284,151.88865,106.19017,13.07677,
KRT6A Keratin, type II cytoskeletal 6A	P02538	11	16	14	29	6	12	8	6	9	20	4.50963	14.4021	22.6553	77.2814	2.1528	11.233	9.71791	77.2742	12.0878	28.2056	4.50963,4.50963,9.74854,10.39943,1.55462,14.79277,0.13669,18.29206,0.17189,393.31474,4.13724,	7.97092,7.97092,12.49498,107.61467,15.29561,29.02092,400.72857,192.48391,334.9733,85.68137,51.13914,6.21162,13.50863,4.5388,0.14762,8.46575,	10.64609,9.86977,11.22356,88.74419,33.46636,70.72209,11.32531,11.84429,0.18564,108.07999,4.53389,55.10639,40.1922,38.62238,	10.76105,40.46015,12.10615,1.80856,41.10984,33.64705,253.68729,64.87505,101.90717,849.63657,77.3301,6164.52296,327.95278,116.01506,31.74641,271.44434,934.81825,156.89194,438.1369,51.26359,4.29072,89.92545,76.03705,11.92131,95.17125,122.38282,36.37822,77.28136,34.89411,	3.2079,3.2079,5.0023,0.94171,1.0977,1.0977,	7.88269,7.1189,14.98359,8.78959,11.19368,46.08221,53.8087,161.07044,7.38286,8.53794,11.27236,12.62876,	9.80262,1.97025,9.6332,0.06902,31.00273,166.28679,15.0459,7.11609,	147.75254,43.52238,437.57911,49.69377,89.71801,64.83031,	9.85772,14.10442,0.90908,1.19683,0.15586,13.11511,119.43919,87.35159,12.08776,	29.74431,13.18348,21.86395,119.80677,125.82269,26.66694,32.35331,82.48945,7.89553,4.62188,301.13643,357.07542,167.3128,149.03598,60.36841,11.04859,20.99066,23.56232,25.95755,19.56032,
KRT7 Keratin, type II cytoskeletal 7	P08729	8				6		1				0.866335				1.20091		9.80262				4.50963,4.50963,0.86431,0.86836,0.78557,0.74488,0.74488,1.03374,				3.2079,3.2079,0.64295,1.20091,1.20091,0.72602,		9.80262,
KRT73 Keratin, type II cytoskeletal 73	Q86Y46	2						1				4.50963						9.80262				4.50963,4.50963,						9.80262,
KRT75 Keratin, type II cytoskeletal 75	O95678	2	13	8	15	2	8			1	12	4.50963	13.5086	11.5848	77.3301	3.2079	7.9604			9.85772	22.2765	4.50963,4.50963,	0.44099,0.39473,0.44099,0.4486,29.02092,400.72857,192.48391,334.9733,85.68137,51.13914,6.21162,13.50863,0.14762,	70.72209,5.73707,11.32531,11.84429,0.21868,108.07999,4.53389,55.10639,	10.76105,12.10615,77.3301,106.63873,116.01506,31.74641,271.44434,934.81825,156.89194,438.1369,51.26359,4.29072,89.92545,76.03705,11.92131,	3.2079,3.2079,	7.1189,53.8087,0.11034,0.08843,161.07044,7.38286,8.53794,11.27236,			9.85772,	0.59006,4.62188,301.13643,357.07542,0.02421,0.05975,167.3128,149.03598,60.36841,11.04859,20.99066,23.56232,
KRT77 Keratin, type II cytoskeletal 1b	Q7Z794			7	9		3		3		10			33.4664	50.9514		1.79251		76.8053		52.3232			4.67761,1838.58363,8602.12853,6.57189,33.46636,70.72209,5.39971,	10.76105,8.23078,50.95144,11632.633,7.3051,101.90717,849.63657,77.3301,6.39044,		2.03014,1.79251,0.94746,		76.8053,25.34647,119.26527,		110.06529,72.29315,9.93634,7.8233,15333.58583,6514.68112,5.82129,5.46758,32.35331,82.48945,
KRT78 Keratin, type II cytoskeletal 78	Q8N1N4				1										10.761										10.76105,
KRT79 Keratin, type II cytoskeletal 79	Q5XKE5			4	8		1				5			11.2452	31.3282		7.88269				32.3533			10.64609,33.46636,11.84429,10.40971,	10.76105,40.46015,12.10615,64.87505,101.90717,271.44434,22.19627,9.88782,		7.88269,				29.74431,26.66694,32.35331,301.13643,357.07542,
KRT8 Keratin, type II cytoskeletal 8	P05787	38	17	27	22	31	12	8	4	7	15	1.3734	1.01794	1.13081	1.9679	1.22574	0.74757	1.81195	0.81401	1.19683	0.78522	1.15093,1.08367,1.08367,1.33901,1.23339,1.33901,1.23339,1.40926,1.33126,1.40926,1.33048,1.33048,1.40509,1.40509,1.75651,1.34102,1.34102,1.42349,1.41995,1.30366,1.41995,1.14434,1.14434,1.50713,1.43602,1.43602,1.43419,1.33681,1.43419,1.33681,1.55462,1.34171,1.34171,1.41802,1.41802,4.50963,4.50963,9.74854,	0.94454,1.01794,1.01794,0.98596,7.97092,7.97092,1.13116,1.13174,1.11345,0.44099,0.39473,0.44099,0.4486,1.31051,1.11887,0.96983,0.93661,	1.12855,1.04114,0.92163,1.16596,1.13081,1.62494,1.80078,1.62494,1.09868,1.09868,1.07479,1.03156,1.03156,1.08726,2.22979,2.45682,2.22979,2.45682,0.9638,0.9737,0.9638,10.64609,33.46636,70.72209,0.21868,34.63774,32.78974,	1.32523,1.32523,2.06013,2.08469,1.40232,1.40232,1.87567,1.79597,2.20567,1.79597,1.80856,1.22904,1.19775,1.19775,10.76105,8.15256,64.87505,40.46015,101.90717,849.63657,77.3301,50.77336,	1.25165,1.17265,1.25165,1.17265,1.46877,1.46877,0.94171,1.13738,1.13738,1.23696,1.23696,1.28199,1.28199,1.20091,1.20091,1.2878,1.2878,1.25234,1.25234,1.22574,1.22574,1.36789,1.36789,1.26123,1.0977,1.0977,1.02477,1.20442,1.20442,1.2211,1.2211,	0.76376,0.76376,0.74724,0.94746,0.74757,0.72325,0.74757,0.72325,7.88269,0.11034,0.08843,68.54756,	1.97025,1.65366,1.0813,1.27253,1.27253,9.80262,11.54968,13.30001,	0.81401,0.81401,1.56317,0.74305,	0.83505,1.19683,1.20625,1.12897,9.85772,0.01857,9.0457,	0.78005,0.79797,0.78005,0.79797,0.78522,0.67542,0.68597,0.67542,26.66694,29.74431,32.35331,82.48945,0.02421,0.05975,26.07698,
KRT80 Keratin, type II cytoskeletal 80	Q6KB66	9	2	5	3	7		10	2	1	8	1.81864	1.30171	1.6167	5.1311	1.38093		1.21807	2.90181	2.94773	2.27871	1.55799,1.55799,1.88994,1.88994,2.20825,1.81864,1.81864,1.20414,1.20414,	1.30171,1.30171,	1.6167,1.6167,9.29943,9.29943,0.13204,	16.23745,5.1311,0.1796,	1.15207,1.15207,1.38093,1.38093,1.90254,1.90254,1.49488,		1.21807,1.21807,1.466,1.28303,1.81884,1.08809,1.08809,1.34145,0.98129,0.98129,	2.90181,2.90181,	2.94773,	2.2384,2.27871,2.2384,2.27871,10.05619,7.92071,10.33531,0.12029,
KRT81 Keratin, type II cuticular Hb1	Q14533				21										106.012										19.24645,46.50005,397.98709,442.96659,106.01164,80.08965,408.4409,178.65971,56.11207,19.75427,125.51818,531.30248,1212.01152,74.98547,6.43321,1061.73102,74.38743,0.03322,100.0582,655.67414,176.43265,
KRT82 Keratin, type II cuticular Hb2	Q9NSB4				4						8				468.607						11.6872				281.53998,5367.33918,182.36908,655.67414,						7.16736,28.57973,16.20702,0.04141,0.04683,0.03516,50.11128,37.11974,
KRT83 Keratin, type II cuticular Hb3	P78385				23										125.518										19.24645,46.50005,397.98709,442.96659,63.31024,127.51882,106.01164,80.08965,408.4409,178.65971,56.11207,147.65067,32.45107,125.51818,531.30248,1212.01152,74.98547,1061.73102,74.38743,0.03322,100.0582,655.67414,176.43265,
KRT84 Keratin, type II cuticular Hb4	Q9NSB2				1										10.761										10.76105,
KRT85 Keratin, type II cuticular Hb5	P78386				22						3				126.519						10.6037				2.42003,397.98709,102.40192,63.31024,127.51882,24.08784,106.01164,80.08965,408.4409,178.65971,56.11207,147.65067,63.00703,316.24638,125.51818,531.30248,1212.01152,1061.73102,100.0582,182.36908,655.67414,34.2468,						6.23387,10.60367,11.34145,
KRT86 Keratin, type II cuticular Hb6	O43790				22						10				115.765						60.9876				19.24645,46.50005,397.98709,442.96659,106.01164,80.08965,408.4409,178.65971,56.11207,147.65067,19.75427,125.51818,531.30248,1212.01152,74.98547,1061.73102,74.38743,0.03322,100.0582,655.67414,176.43265,34.2468,						5.49373,57.34758,68.93134,64.62755,11.26388,0.02852,0.01538,331.90671,206.32725,211.05134,
KRT9 Keratin, type I cytoskeletal 9	P35527	25	24	33	39	15	30	8	21	8	40	24.1462	64.3066	70.8504	191.382	79.8745	101.201	100.122	580.346	74.0838	211.441	2.54153,42.74953,0.02,425.00771,1448.72726,47.49656,7.25689,18.58419,98.17568,24.18285,22.22368,459.94567,5.41312,24.14617,20.16099,36.02823,9.30369,197.22029,12.43669,861.83955,1146.1456,0.02,2212.73893,22.5655,0.02,	2.72747,19.13641,415.28298,48.89129,46.72212,356.19486,44.5683,110.37068,3270.16278,19.59846,32.97774,54.49519,0.02,84.80265,74.11802,8.34404,111.33249,134.38398,0.02,113.52938,24.35604,161.3743,14114.3825,801.15809,	42.63908,42.37331,5.60519,71.79218,182.62742,86.06302,65.71403,83.97247,96.26502,251.47716,113.57733,339.07115,458.93039,637.68431,20.39778,55.96179,44.8333,70.85043,161.03467,5.88578,140.1758,11.15335,21.37443,48.36221,48.89528,2464.04777,41.58282,5.31658,21.48125,6612.14941,62038.57486,3448.20801,0.02,	174.51452,801.06223,151.33719,129.06504,140.40991,410.79932,207.19594,686.1152,2738.99687,867.72054,1137.62189,44.82049,261.8214,79.70156,27.51843,35.48318,194.4403,499.20431,19.34218,42.93965,557.84706,776.61023,12.15048,79.81116,423.81091,12.25101,117.388,14.01806,95.01206,406.85789,513.32693,71.5375,191.38194,272.44404,373.11477,13.97191,78.33751,23571.03301,32808.00306,	3.91425,33.38429,199.95837,162.18261,12.75526,22.58529,6.21297,111.98085,0.19319,14.26103,98.63519,79.87452,224.90508,284.53176,1170.42153,	51.08735,114.26288,94.04209,62.01355,71.69568,163.1907,347.18277,77.15919,122.09701,2572.36116,1475.81812,39.77905,105.45459,13.05913,15.65236,106.76599,96.94768,52.70005,124.65837,192.07477,23.47404,15.14084,78.74401,85.84061,131.77019,52.89938,18678.69339,8630.88688,1899.30701,3767.94131,	8.60739,190.12315,3108.30034,0.13827,14.26031,5.00226,185.98416,3224.33793,	282.99279,525.40354,1499.09076,1103.90216,2577.88835,11.29434,580.34598,834.63607,81.89542,94.76041,1975.7954,35.93755,4601.2868,21.68661,851.23392,349.34879,3505.06436,13.66322,643.40282,256.14251,36745.27574,	7.59942,2.05263,223.69045,65.15422,83.01346,9.94326,766.00093,2565.82265,	190.92978,34.0385,58.65178,333.03197,93.04325,229.10778,114.39995,134.82906,106.61219,123.31272,369.00655,262.05785,516.83257,1151.47766,193.77493,90.83604,264.09965,46.64248,63.21464,269.14945,462.11478,13.64705,14.47651,802.82441,514.1944,58.46541,52.33873,24.35737,385.23152,390.76722,563.8822,319.07076,181.44826,606.38647,316.20804,20.45653,55.01786,18656.97146,6290.08907,1448.00161,
KRTAP3-2 Keratin-associated protein 3-2	Q9BYR7										1										5.84786										5.84786,
KTN1 Kinectin	Q86UP2	1										1.72595										1.72595,
LAMP1 Lysosome-associated membrane glycoprotein 1	P11279	1						1				1.47349						1.32591				1.47349,						1.32591,
LAMP2 Lysosome-associated membrane glycoprotein 2	P13473					2										0.76029										0.76029,0.76029,
LASP1 LIM and SH3 domain protein 1	Q14847			1										0.29741										0.29741,
LBR Lamin-B receptor	Q14739
LDHA L-lactate dehydrogenase A chain	P00338	4	7	14	12	6	2	4	1	2	9	3.67394	1.54109	1.67857	1.63776	1.3517	1.37674	1.99264	0.83366	2.21308	1.46394	5.36035,5.36035,1.84518,1.98754,	1.85281,1.82633,1.85281,1.51492,1.54109,1.51492,1.54109,	2.8823,1.92149,1.97224,1.92149,1.6785,1.61177,1.67863,1.61177,1.84728,1.84609,1.61746,1.64221,1.61062,1.64214,	1.98988,1.86413,1.98988,1.33718,1.41847,1.33718,1.42012,1.89899,1.94797,1.63776,1.63776,1.41329,	1.34392,1.35948,1.3223,1.3223,1.43085,1.43085,	1.3919,1.36158,	1.94247,1.79763,2.04282,2.04282,	0.83366,	3.14703,1.27913,	1.48648,1.5549,1.63818,1.22091,1.30024,1.22091,1.46394,1.43263,1.49069,
LDHB L-lactate dehydrogenase B chain	P07195	1		3		6		2				2.35046		1.92149		2.27788		2.13518				2.35046,		1.92149,1.97224,1.92149,		2.27788,2.27788,2.36644,2.20546,1.55964,2.41332,		2.20383,2.06654,
LGALS1 Galectin-1	P09382		9	2	1	4		1					0.79654	1.31567	1.89978	1.27877		0.91893					1.02888,0.81158,0.72475,0.71833,0.98449,0.8397,0.79654,0.79654,0.73158,	1.35482,1.27651,	1.89978,	1.32966,1.32966,1.22789,1.22789,		0.91893,
LGALS4 Galectin-4	P56470	8				2	1	1		1		1.34697				1.17476	0.3262	0.63066		0.65182		1.37685,1.37685,0.85876,1.42089,1.22735,1.42089,1.31709,1.31709,				0.78984,1.55968,	0.3262,	0.63066,		0.65182,
LMAN1 Protein ERGIC-53	P49257	1						2				1.41452						1.46363				1.41452,						1.46363,1.46363,
LMNA Prelamin-A/C	P02545	36	5	2	3	29	2	28		16	2	1.32002	0.8815	1.07238	1.56898	1.3619	0.71337	1.17036		1.05337	0.89322	1.2857,1.2857,1.38744,1.31163,1.31163,1.34319,1.17984,1.17984,1.49536,1.33867,0.93916,0.87163,0.87163,1.29026,1.29026,1.37394,1.37406,1.37394,1.37406,1.32841,1.32841,1.16445,1.16445,1.36746,1.40783,1.41984,1.40783,1.35027,1.35027,1.56737,1.56737,1.28209,1.12333,1.12333,1.21147,1.21147,	0.76071,0.76071,1.01282,1.02738,0.8815,	0.97642,1.16833,	1.56898,3.22642,0.26624,	1.24543,1.24543,1.3759,1.19832,1.21977,1.21977,1.22549,1.22549,1.27358,0.8949,0.8949,1.31195,1.31195,1.38172,1.36903,1.38172,1.36903,1.3619,1.3619,1.455,1.455,1.47805,1.47805,1.55081,1.55081,1.26439,1.26439,1.39216,1.39216,	0.71337,0.71337,	1.11644,1.11644,1.14526,1.15921,1.2935,0.93729,0.93729,0.91104,0.91104,1.09604,1.09604,1.23991,1.21962,1.23991,1.21962,1.18152,1.26548,1.26548,1.18315,1.18315,1.35482,1.35482,1.76675,1.76675,1.01183,1.01183,1.10661,1.10661,		1.02412,1.02412,0.4741,1.07664,1.02896,1.17745,1.05337,1.05337,1.10763,1.10763,1.0858,1.14648,1.14648,0.79448,1.00484,1.00484,	0.89798,0.88846,
LMNB1 Lamin-B1	P20700	8			1	6		6		1		1.32483			3.22642	1.55476		1.10379		1.04231		1.33345,1.50573,1.31621,1.31621,1.53395,1.53395,1.17516,1.17516,			3.22642,	2.30864,1.5006,1.5006,1.60892,1.30593,1.74134,		1.5677,1.10379,1.10379,1.29565,1.00745,1.00745,		1.04231,
LMNB2 Lamin-B2	Q03252	2				1				1		1.18373				1.20798				0.96034		1.18373,1.18373,				1.20798,				0.96034,
LOC440131 Similar to bA90M5.1 (Novel protein)	Q5TAE0	2				2		1				1.21401				1.53769		0.5915				1.68219,0.74583,				1.53769,1.53769,		0.5915,
LONP1 Lon protease homolog, mitochondrial	P36776	4				2		4				1.40317				1.31382		1.09763				1.4804,1.32594,1.32594,1.52199,				1.31382,1.31382,		1.17218,1.17218,1.02308,1.02308,
LRP1 Prolow-density lipoprotein receptor-related protein 1	Q07954							1										0.69693										0.69693,
LRP1B Low-density lipoprotein receptor-related protein 1B	Q9NZR2									1										1.42872										1.42872,
LRPPRC Leucine-rich PPR motif-containing protein, mitochondrial	P42704	8				6		6				1.39026				1.4278		1.02256				2.13018,1.15429,1.15429,1.40628,1.49029,1.37425,0.48526,2.2717,				1.4188,1.59088,1.43681,1.30084,1.30084,1.45349,		1.1846,1.02354,1.02158,1.02158,0.96734,1.32882,
LRRC59 Leucine-rich repeat-containing protein 59	Q96AG4	1				1						1.35517				1.74867						1.35517,				1.74867,
LUC7L3 Luc7-like protein 3	O95232		2								1		0.74051								0.96043		0.75453,0.72649,								0.96043,
LY6G5C Lymphocyte antigen 6 complex locus protein G5c	Q5SRR4					1										1.15052										1.15052,
MACF1 Microtubule-actin cross-linking factor 1, isoforms 1/2/3/5	Q9UPN3	5				4		8				1.5705				1.30899		1.27282				2.10786,1.5705,1.5705,1.84753,1.16695,				1.60822,1.60822,1.00977,1.00977,		1.50745,1.36518,1.95268,0.66628,1.18045,1.18045,0.77009,2.27133,
MAP4 Microtubule-associated protein 4	P27816	3	1	2	4	2		1				1.7477	1.47069	2.05728	1.69155	0.82904		1.79121				1.77535,1.7477,1.7477,	1.47069,	2.10045,2.01411,	1.19351,2.11126,2.11126,1.27184,	0.51833,1.13975,		1.79121,
MARCKSL1 MARCKS-related protein	P49006		1										0.97236										0.97236,
MATR3 Matrin-3	P43243	7				4		4		1		1.22421				1.57326		1.1401		0.96027		1.34443,1.34443,1.42894,0.81046,0.81046,1.22421,1.22421,				1.60508,1.60508,1.54144,1.54144,		1.06877,1.1902,1.1902,1.09001,		0.96027,
MBOAT7 Lysophospholipid acyltransferase 7	Q96N66	2	2	2	1						1	1.06825	0.64266	0.49035	0.38382						0.24665	1.06825,1.06825,	0.62215,0.66317,	0.54027,0.44043,	0.38382,						0.24665,
MCCC1 Methylcrotonoyl-CoA carboxylase subunit alpha, mitochondrial	Q96RQ3	40	2	1	2	39	2	30		41		1.27167	0.665205	0.92229	1.13693	1.2282	0.668145	1.16103		0.9873		1.4579,1.35204,1.4579,1.41381,1.41381,1.20964,1.20964,1.28516,1.28516,1.31045,1.31045,1.34224,0.84186,1.4729,1.4729,1.34093,1.34093,1.07647,1.07647,1.17131,1.17131,1.11172,1.11172,1.08897,1.08897,1.35669,1.35669,0.98065,0.98065,1.25052,1.25818,1.41698,1.41698,1.28828,0.99212,1.28828,0.99212,1.11432,1.09612,1.11432,	0.82942,0.50099,	0.92229,	1.13693,1.13693,	1.25878,1.25878,1.28743,1.28743,1.19005,1.19005,1.21401,1.10191,1.21401,1.03563,1.26951,1.26951,1.29299,0.99431,1.36559,1.36559,1.24041,1.24041,1.12868,1.12868,1.132,1.132,1.17259,1.17259,1.12347,1.29828,1.29828,1.23798,1.23798,1.2282,1.2282,1.29953,1.29953,1.26205,1.03314,1.22675,1.03314,1.10273,1.10273,	0.69533,0.64096,	1.28078,1.1485,1.28078,1.40375,1.40375,0.99638,1.23906,0.90225,1.23906,1.09717,1.16103,1.16103,1.23713,1.23713,0.93357,0.82331,1.0298,1.0298,0.98269,0.98269,0.94757,1.3829,1.19729,1.19729,1.31885,1.41442,0.99194,1.41442,0.89026,0.89026,		1.02713,1.02713,1.04687,1.04687,0.86861,0.86861,1.00388,0.90769,1.00388,1.04843,0.99868,1.04843,0.99868,0.79233,0.92101,0.92101,1.18891,1.03648,1.03648,0.79896,0.79896,0.97564,0.97564,0.87874,0.87874,0.9873,0.93382,0.98994,0.99485,0.99485,1.02453,1.02453,1.09235,1.09235,0.80836,0.89981,0.80836,0.89981,0.96764,0.96764,0.93554,
MDH1 Malate dehydrogenase, cytoplasmic	P40925			1	2									1.40573	1.20269									1.40573,	1.22448,1.18091,
MDH2 Malate dehydrogenase, mitochondrial	P40926	10				9		5		4		1.34508				1.39237		1.24251		1.10428		1.34508,1.39812,1.34508,1.28035,1.28035,1.24049,1.45869,1.45869,1.39784,1.18393,				1.39237,1.69767,1.39237,1.27388,1.27388,1.50064,1.50064,1.42858,1.07292,		1.24251,1.24251,1.24616,1.24616,0.94439,		1.10058,1.10058,1.10799,1.10799,
ME2 NAD-dependent malic enzyme, mitochondrial	P23368							1										2.74389										2.74389,
ME3 NADP-dependent malic enzyme, mitochondrial	Q16798	1										0.93658										0.93658,
MFI2 Melanotransferrin	P08582					1		1								1.03642		0.86413								1.03642,		0.86413,
MGST1 Microsomal glutathione S-transferase 1	P10620		1										0.83478										0.83478,
MGST3 Microsomal glutathione S-transferase 3	O14880		1										0.46391										0.46391,
MIF Macrophage migration inhibitory factor	P14174
MPRIP Myosin phosphatase Rho-interacting protein	Q6WCQ1	2						2				1.24648						1.15				1.24648,1.24648,						1.15,1.15,
MSN Moesin	P26038	2	3	4	6	3	2	3			4	1.56505	0.93542	1.38324	1.33178	1.18486	0.88575	1.44212			0.972815	1.36939,1.76071,	0.93542,0.94228,0.93542,	1.39584,1.37064,1.39584,1.37064,	2.09072,1.41448,1.33178,1.25082,1.33178,1.25082,	1.05038,1.39419,1.18486,	0.87835,0.89315,	1.44212,1.74834,1.11173,			0.9453,1.00033,0.9453,1.00033,
MTCH2 Mitochondrial carrier homolog 2	Q9Y6C9						1										22.3722										22.37222,
MT-CO2 Cytochrome c oxidase subunit 2	P00403	1				1		1				1.29274				1.28276		1.2459				1.29274,				1.28276,		1.2459,
MVP Major vault protein	Q14764	2				1						1.78621				1.70092						2.36292,1.20951,				1.70092,
MYH1 Myosin-1	P12882						4										47.3779										10.71806,84.03774,127.45026,6.39986,
MYH10 Myosin-10	P35580	10						12				1.68843						1.72211				2.02446,1.67977,1.67977,1.60724,1.68843,1.6406,1.68843,2.17974,2.17974,8.4431,						1.82134,1.93043,1.7134,1.7134,1.57777,1.72211,1.57777,1.72211,2.16212,2.16212,1.41665,1.76307,
MYH14 Myosin-14	Q7Z406		2					2					1.84139					2.16212					1.4415,2.24128,					2.16212,2.16212,
MYH4 Myosin-4	Q9Y623						4										17.9321										10.71806,6.39986,76.80743,25.14615,
MYH8 Myosin-8	P13535						4										17.9321										10.71806,6.39986,76.80743,25.14615,
MYH9 Myosin-9	P35579	135	37	36	40	135	22	124	10	82	37	1.77647	1.16559	1.23601	1.35546	1.22471	0.8352	1.87015	0.91029	1.22395	0.84906	1.59175,1.33745,1.59175,1.44369,1.47844,2.66715,1.93272,1.86835,1.65189,1.86835,1.65189,1.59877,1.67159,1.59877,1.67159,1.67456,1.67456,1.69818,1.69818,1.26665,1.35682,1.26665,1.76993,1.76993,1.78212,1.72514,1.72514,1.84988,1.70365,1.84988,1.70365,1.49308,1.49308,1.06345,1.78369,1.71837,1.78369,1.71837,2.02446,1.67977,1.67977,1.57162,0.98537,1.60724,1.68843,1.6406,1.68843,1.67879,1.74583,1.67879,…	1.14511,1.1476,1.1736,1.27864,1.4415,0.90588,0.78945,0.78945,0.78574,1.08982,1.08982,1.10838,1.28161,1.35192,1.29537,1.29537,1.27697,1.30799,1.07535,1.16559,1.16559,1.11052,1.40827,1.19856,2.24128,1.24622,1.24622,1.21242,1.00556,0.92345,1.83898,1.10033,1.26762,1.98047,0.12569,0.12569,0.08384,	1.78334,1.09274,1.13456,1.12037,1.18529,1.11574,1.18529,1.11574,1.23196,1.23196,1.83893,1.92591,1.82151,1.82151,1.96586,1.98242,1.88784,1.13337,1.08629,1.13337,1.08629,1.19386,1.24006,1.40625,1.828,1.828,1.03301,1.04293,1.03301,1.04293,1.9309,1.9309,4.43241,9.29326,4.52206,4.57373,	1.14946,2.18245,1.65341,1.82509,1.20863,1.20863,1.12626,1.86233,0.595,1.22679,1.22028,1.22679,1.22028,1.30865,2.12176,1.95181,1.80543,1.95181,1.80543,1.87487,2.09148,1.87487,1.4837,1.33391,1.4837,1.33391,1.34593,1.34593,1.1658,1.11028,1.7239,1.7239,0.99581,1.365,1.365,0.2994,1.11469,1.11469,2.04712,2.04712,	1.11887,1.11887,1.43312,1.43312,1.36414,1.35329,1.18426,1.18426,1.12385,1.13043,1.13043,1.34697,1.34697,1.11584,1.15823,1.16208,1.16208,1.19594,1.19594,1.27277,1.15841,1.15841,1.58054,1.19175,1.08784,1.08784,1.20602,1.24079,1.20602,1.24079,1.31086,1.19145,1.19145,1.12082,1.16083,0.77228,0.77228,1.09538,1.09538,1.13203,1.16688,1.13203,1.22471,1.22669,1.22471,1.22669,1.23081,1.23081,1.59322,1.36047…	0.86482,0.65137,0.72163,0.8352,0.87971,0.8352,0.87971,1.09922,0.94998,1.04626,1.00847,1.04626,1.00847,0.74793,0.72043,0.74793,0.72043,0.71143,0.69281,0.71143,0.69281,0.93605,	1.63873,1.63873,2.51182,2.51182,1.63869,2.62095,2.62095,1.89682,1.80522,1.89682,1.80522,1.77366,1.77366,1.7045,1.7045,1.56425,1.56425,1.80465,1.22679,1.36231,1.22679,1.83707,1.83707,1.78476,1.78476,1.94242,1.74379,1.74639,1.82134,1.36231,1.36231,1.82512,1.8905,1.82512,1.8905,1.93043,1.7134,1.7134,1.77446,1.57777,1.72211,1.57777,1.72211,1.79115,1.79115,1.95153,2.0075,1.95153,2.0075,1.90085,1.90085…	0.62201,0.77932,0.68596,1.00465,1.15743,0.91029,0.91029,0.99579,0.80236,0.99102,	1.08475,1.08475,1.25778,1.18043,1.25778,1.18043,1.01836,1.07719,1.01836,1.07719,1.25792,1.25792,1.05844,1.11703,1.22034,1.22034,2.18134,1.17104,1.17104,1.01122,1.01122,1.14093,1.03704,1.14093,1.03704,1.09473,1.09473,0.82438,1.149,1.149,1.24492,1.24492,1.31196,1.33335,1.31196,1.24362,1.24362,1.37969,1.52303,1.29143,1.29394,1.27211,1.29394,1.2595,1.29632,1.2595,1.29632,1.09783,1.48124,1.20881,1.208…	0.84906,0.66306,0.64872,0.66306,0.63519,0.69652,0.85199,0.84224,0.85199,0.84224,1.01242,1.01242,1.02275,1.11121,1.05689,1.00727,1.05689,1.00727,1.05301,1.08183,1.05301,0.78556,0.75922,0.78556,0.75922,0.8055,0.8055,0.81301,0.85849,0.74924,0.65732,0.74924,0.65732,1.11986,1.08181,1.07641,1.08181,
MYL12B Myosin regulatory light chain 12B	O14950	5	2	2	2	8	1	2		2	1	1.73546	1.11616	2.05083	1.96063	1.12907	1.04065	1.91501		1.26405	1.0313	1.73546,1.84455,1.84455,1.63255,1.63255,	1.11616,1.11616,	2.14959,1.95207,	1.63735,2.28391,	1.12907,1.19929,1.12907,1.28405,1.06153,1.06153,1.2572,0.97899,	1.04065,	2.01336,1.81666,		1.29873,1.22937,	1.0313,
MYL6 Myosin light polypeptide 6	P60660	8		1		11	1	7		5	4	1.89515		1.12151		1.2543	0.62962	1.99776		1.19028	0.895515	1.84408,1.84408,1.55744,1.55744,1.94622,1.94622,2.05758,2.05758,		1.12151,		1.22987,1.26587,1.26587,0.95227,0.95227,1.34824,1.34824,1.19465,1.2543,1.19465,1.2543,	0.62962,	1.98119,1.98119,1.99776,1.99776,2.12962,2.12962,1.70965,		1.19028,1.35134,1.35134,1.08553,1.08553,	0.66866,0.98559,0.80544,0.98559,
MYL6B Myosin light chain 6B	P14649			1			1							1.12151			0.62962							1.12151,			0.62962,
MYL9 Myosin regulatory light polypeptide 9	P24844	4	2	2	2	9	1	2		3	1	1.80362	1.11616	2.05083	1.96063	1.19929	1.04065	1.81666		1.29873	1.0313	1.76269,1.73546,1.84455,1.84455,	1.11616,1.11616,	2.14959,1.95207,	1.63735,2.28391,	1.12907,1.19929,1.12907,1.28405,1.06153,1.06153,1.2572,1.28663,1.28663,	1.04065,	1.81666,1.81666,		1.29873,1.22937,1.47253,	1.0313,
MYLK Myosin light chain kinase, smooth muscle	Q15746	4				3		5				1.13816				1.02937		1.1965				1.04444,1.04444,1.42625,1.23188,				1.02937,1.02937,1.05693,		0.97069,0.97069,1.29255,1.29255,1.1965,
MYO1C Unconventional myosin-Ic	O00159	18	2			18	1	20		4	2	1.3405	0.82307			1.31476	0.39432	1.16498		1.02249	0.29809	1.51737,1.15442,1.15442,1.1972,1.1972,1.3405,1.3405,1.08065,1.4148,2.49387,1.89726,1.35675,1.35675,1.04208,1.12645,1.12645,1.46101,1.46101,	0.67936,0.96678,			1.06059,1.06059,1.67906,1.20937,1.20937,1.33242,1.33769,0.69977,1.33769,1.05077,1.43198,1.43198,2.13362,2.13362,1.2971,1.49472,1.26044,1.26044,	0.39432,	1.19016,0.9354,0.9354,0.88667,0.88507,1.12743,1.12743,1.16498,1.16498,1.05157,1.25093,1.25093,1.7712,1.7712,1.19336,1.21268,0.84996,1.34499,1.34499,1.05246,		1.05855,1.40257,0.98642,0.98642,	0.32181,0.27437,
MYOF Myoferlin	Q9NZM1	7				7		10		1		1.38784				1.24555		1.09064		1.00535		1.59999,1.59999,1.38784,1.38784,1.17222,1.17222,1.03647,				1.43333,1.25611,1.39623,1.24555,1.24555,1.06317,1.06317,		1.26071,1.26071,1.07663,1.07663,1.2878,1.2878,1.09064,1.09064,0.88539,0.59538,		1.00535,
NAP1L1 Nucleosome assembly protein 1-like 1	P55209	1				1						2.40685				1.35411						2.40685,				1.35411,
NAP1L4 Nucleosome assembly protein 1-like 4	Q99733	1				1						2.40685				1.35411						2.40685,				1.35411,
NCEH1 Neutral cholesterol ester hydrolase 1	Q6PIU2	3		1		4		4				1.32974		2.13418		1.49703		1.20992				1.32974,1.32974,1.16317,		2.13418,		1.58525,1.58525,1.40881,1.40881,		1.17113,1.17113,1.2487,1.2487,
NCL Nucleolin	P19338	12	5	6	5	8	3	10	1	10	8	1.38915	0.88395	1.46496	1.68369	1.46125	0.67129	1.22686	0.79666	1.14493	0.682675	2.45365,1.00487,1.00487,1.2403,1.2403,1.44702,1.44702,1.45519,1.33128,1.33128,1.48548,1.48548,	0.67539,0.88395,0.85442,0.91529,0.91529,	1.48158,1.48158,1.43677,1.46496,1.43677,1.46496,	1.47969,1.68369,1.62644,1.83539,1.83539,	1.46959,1.46959,1.45291,1.45291,1.40263,1.40263,1.49386,1.49386,	0.67129,0.67129,0.70661,	0.90499,1.74512,1.14116,1.14116,1.25947,1.25947,1.19424,1.19424,1.28697,1.28697,	0.79666,	1.14493,1.14493,0.97935,0.97935,1.20228,1.20228,1.15798,1.15798,1.05889,1.05889,	0.66484,0.79907,0.62327,0.73345,0.70051,0.60752,0.70051,0.60752,
NDUFA10 NADH dehydrogenase [ubiquinone] 1 alpha subcomplex subunit 10, mitochondrial	O95299	1										1.74806										1.74806,
NDUFB11 NADH dehydrogenase [ubiquinone] 1 beta subcomplex subunit 11, mitochondrial	Q9NX14							1										1.13547										1.13547,
NDUFS1 NADH-ubiquinone oxidoreductase 75 kDa subunit, mitochondrial	P28331	2				1		2		1		0.9905				0.60951		0.92071		0.64739		0.70581,1.27519,				0.60951,		0.61362,1.2278,		0.64739,
NDUFS7 NADH dehydrogenase [ubiquinone] iron-sulfur protein 7, mitochondrial	O75251						1				1						0.77184				0.98449						0.77184,				0.98449,
NDUFV1 NADH dehydrogenase [ubiquinone] flavoprotein 1, mitochondrial	P49821	2				2		1				0.73784				0.88647		0.84526				0.73784,0.73784,				0.88647,0.88647,		0.84526,
NHP2L1 NHP2-like protein 1	P55769		4										0.8166										0.8166,0.8166,0.80684,1.02839,
NIN Ninein	Q8N4C6		1										0.58673										0.58673,
NNT NAD(P) transhydrogenase, mitochondrial	Q13423
no description	P00761	8	4	4	5	17	4	15	3	7	4	80.685	167.796	344.193	256.126	70.0917	370.767	10.4068	16.3013	27.7092	620.986	38.11129,26.96115,26982.49734,1603.65761,123.25872,12.79447,10.02439,1906.82699,	133.23865,202.35321,107.9375,506.14081,	581.55212,10.33375,452.8736,235.51232,	1374.61274,2314.68601,256.12631,222.25467,90.02373,	0.24536,70.7137,0.02,1569.1106,147.8286,0.23723,0.02,250.30345,70.09173,237.4437,14.96973,31.62675,0.16404,20.2618,12147.38261,422.17012,200.10492,	1306.31782,547.23668,180.19271,194.29664,	2.05687,0.26733,0.23977,11.46237,5.34188,0.02,940.11099,164.43131,29.05736,8.39368,13.11124,10.40675,0.02,1283.84438,64.54818,	16.30131,13.65349,326.06761,	27.70921,21506.40898,2071.05098,470.91376,8.6569,16.24836,8.50809,	121.35805,844.77875,397.19335,14315.40402,
no description	P02662	7				11		9		7		69.6913				28.8396		29.4002		107.698		11.77365,203.09529,69.69128,218.37621,275.02029,33.13455,10.68571,				12.3031,15.39767,78.16375,95.4646,108.26679,0.02,797.31866,34.68524,28.83961,14.52613,26.8988,		7.83175,4.35309,824.45995,74.56054,115.26232,0.02,746.81101,11.49462,29.40025,		14.16689,151.57903,107.69808,489.57583,1078.06083,69.58564,18.15822,
no description	P02663					3										54.8329										54.83292,999.89183,31.27762,
no description	P02666					4		2		1						34.0194		8.559		31.3104						36.87913,25.07938,31.15973,43.92262,		10.51445,6.60356,		31.31039,
no description	P02668	3				4				4		14.9263				12.0603				25.0236		14.92632,32.91444,0.02,				24.10065,34.40958,0.02,0.02,				22.7912,27.2559,0.02,281.39958,
no description	P02769	15	3	4	7	17	6	15	1	13	8	77.5374	38.7724	59.8442	14.967	101.301	14.6571	80.8849	5.44627	248.908	16.2482	169.2918,73.25678,0.09215,8.48553,4.8622,77.53737,168.48437,26.10236,328.1392,1295.14086,52.01671,151.86844,99.63705,42.56967,203.26399,	38.77245,6.6096,63.39967,	4.47509,115.00785,175.8136,4.68062,	9.02041,61.40175,112.99554,7.92937,1471.86607,10.49498,14.96696,	33.35321,101.30117,173.12528,16.07452,5.17359,91.99067,0.02,393.747,38.31232,212.68897,312.66138,5422.45568,140.38332,68.32114,41.20148,264.97882,1308.41691,	11.00416,18.31008,1362.92736,4154.42302,8.06111,9.96772,	8.59005,80.8849,66.34654,466.1512,7.49179,0.02,203.8046,44.07003,47.27072,317.07757,771.32343,127.22108,28.67437,293.12133,1333.52993,	5.44627,	221.03688,33.78244,31.03082,13.57102,451.82945,248.90779,383.14142,2223.94427,630.97251,580.98816,137.17484,51.59831,328.20658,	14.67879,11.59327,9.84908,960.73275,1986.18822,450.32346,14.97001,17.52631,
NONO Non-POU domain-containing octamer-binding protein	Q15233	9	2	1		4		2				1.21742	0.81504	1.10812		0.856785		0.9246				0.93721,1.26766,1.26766,1.21742,1.21742,1.53275,0.94191,1.53275,0.94191,	0.81504,0.81504,	1.10812,		0.78589,0.78589,1.49235,0.92768,		1.06623,0.78297,
NOP58 Nucleolar protein 58	Q9Y2X3	3				1		3				1.10441				1.78531		0.89564				1.02672,1.10441,1.61593,				1.78531,		0.49097,0.89564,1.27804,
NPC2 Epididymal secretory protein E1	P61916		2	4	3		2		1		4		0.6963	0.72176	1.70543		0.51565		0.65806		0.55083		0.6963,0.6963,	0.7305,0.71302,0.7305,0.71302,	1.6056,1.70543,1.72053,		0.51565,0.51565,		0.65806,		0.54386,0.5578,0.54386,0.5578,
NPM1 Nucleophosmin	P06748	10	8	4	3	12	2	11	2	9	6	1.29722	0.93346	1.95374	2.02262	1.27553	0.7991	0.91186	0.8892	0.73155	0.81642	1.34064,1.29722,1.34064,1.29722,1.2988,1.17617,1.2988,1.17617,0.97642,0.97642,	0.8967,0.92464,0.8967,0.92464,0.97459,0.97194,1.08162,0.94228,	1.96409,1.94339,1.93431,2.00634,	1.89826,2.27712,2.02262,	1.34797,1.37473,1.34797,1.37473,1.3158,1.23526,0.92328,1.23526,0.92328,1.33186,0.91284,0.91284,	0.7991,0.7991,	1.17841,1.0974,1.17841,1.0974,0.91186,0.83584,0.91186,0.83584,1.04128,0.83348,0.83348,	0.8892,0.8892,	1.01775,1.01775,0.73155,0.94464,0.73155,0.73598,0.00177,0.20804,0.20804,	0.81483,0.81801,0.81483,0.81801,0.81007,0.86498,
NPTN Neuroplastin	Q9Y639							1										1.10856										1.10856,
NRD1 Nardilysin	O43847	1										0.01102										0.01102,
NT5E'-nucleotidase	P21589	8				2		5				1.03637				1.01397		0.86297				1.0449,1.12328,1.12328,0.76327,0.76327,0.91584,1.03637,1.03637,				1.11658,0.91137,		0.59427,0.59427,0.91255,0.91255,0.86297,
NUDT21 Cleavage and polyadenylation specificity factor subunit 5	O43809
NUMA1 Nuclear mitotic apparatus protein 1	Q14980	8				4		3				1.35556				1.45159		1.22877				1.35556,1.35556,1.3267,1.55703,1.31849,1.31849,1.55752,2.1595,				1.27649,1.49667,1.40651,1.6204,		1.39765,1.22877,1.13614,
OAT Ornithine aminotransferase, mitochondrial	P04181
OCIAD2 OCIA domain-containing protein 2	Q56VL3	1	7	2	2	1	2	1	1	1	2	1.28081	0.75818	0.76661	1.35416	1.33404	0.6473	1.13501	0.73905	0.93757	0.728935	1.28081,	0.76181,0.72154,0.76181,0.72154,0.75818,0.81896,0.75818,	0.76661,0.76661,	1.35416,1.35416,	1.33404,	0.6473,0.6473,	1.13501,	0.73905,	0.93757,	0.77234,0.68553,
OGDH 2-oxoglutarate dehydrogenase, mitochondrial	Q02218	3				1		1				1.34425				1.10028		1.17097				1.69861,1.34425,1.34425,				1.10028,		1.17097,
OXTR Oxytocin receptor	P30559	2				1	1	1				1.53613				1.48419	0.54771	1.08398				1.53613,1.53613,				1.48419,	0.54771,	1.08398,
P4HA1 Prolyl 4-hydroxylase subunit alpha-1	P13674	1										1.95963										1.95963,
P4HA3 Prolyl 4-hydroxylase subunit alpha-3	Q7Z4N8		1										0.75067										0.75067,
P4HB Protein disulfide-isomerase	P07237	26	18	15	9	26	20	25	7	5	18	1.38679	0.854225	1.36444	2.1186	1.3763	0.80007	1.17931	0.8914	1.10326	0.8316	1.40289,1.20977,1.40289,1.20977,1.36961,1.36961,1.48172,1.48172,1.36769,1.36769,1.08388,1.29705,1.29705,1.63902,1.58039,1.58039,1.56511,1.56511,1.46476,1.44061,1.44061,0.86221,0.86221,1.37069,1.37069,1.43425,	0.74214,0.70256,0.94519,0.94519,0.90947,0.83051,0.66275,0.87375,0.72963,0.91021,0.83194,0.84251,0.83194,0.84251,1.34955,1.28473,1.28473,0.86594,	1.24879,1.24879,2.19248,2.2325,2.19248,2.2325,1.28072,0.83712,1.36444,1.34492,1.36444,1.34492,1.9231,1.71853,2.30266,	2.1186,2.26047,2.1186,2.26047,2.83827,1.47264,2.02876,1.47264,2.02876,	1.52747,1.38378,1.1955,1.38378,1.1955,1.3488,1.3488,1.54098,1.54098,1.08905,1.08905,1.03594,1.31083,1.31083,1.52618,1.39677,1.84073,1.84073,1.42068,1.42068,0.81309,0.81309,1.38612,1.38612,1.36883,1.36883,	0.70858,0.71703,0.83934,0.80101,0.83934,0.80101,0.74281,0.59773,0.59048,0.59048,0.79913,0.82813,0.79913,0.82813,0.84911,0.98922,0.84911,0.98922,0.79386,0.79386,	1.14396,1.17931,0.84095,1.17931,1.07514,1.24369,1.24369,1.01812,1.01812,1.49329,0.91203,1.00338,1.00338,1.46026,1.15384,1.46026,1.52959,1.52959,1.31141,1.31141,1.19623,0.67528,1.11774,1.11774,1.18865,	0.8914,0.8914,0.81427,0.81427,0.91461,0.91461,0.89783,	1.10326,1.10326,1.16779,1.16779,0.9549,	0.81601,0.82867,0.81601,0.82867,0.94803,0.62099,0.75832,0.84239,0.60131,0.59494,0.91013,0.8314,0.91013,0.97772,0.95214,0.97772,0.95214,0.8318,
PA2G4 Proliferation-associated protein 2G4	Q9UQ80
PABPC1 Polyadenylate-binding protein 1	P11940		3			1							0.67828			1.50909							0.67828,0.67828,0.70969,			1.50909,
PABPC4 Polyadenylate-binding protein 4	Q13310		3										0.67828										0.67828,0.67828,0.70969,
PAWR PRKC apoptosis WT1 regulator protein	Q96IZ0
PC Pyruvate carboxylase, mitochondrial	P11498	10	1	4	5	12	1	3		13		1.3619	0.97095	2.46267	2.50432	1.35939	1.35131	1.17317		1.17021		1.41729,0.88356,1.48959,1.32173,1.48959,1.32173,1.40207,1.40207,1.08776,1.08776,	0.97095,	2.59615,2.32919,2.59615,2.32919,	2.16035,2.50432,2.50593,2.50593,2.40851,	1.547,1.547,1.08188,1.62485,1.33827,1.62485,1.33827,1.3805,1.3805,1.08159,1.08159,1.15303,	1.35131,	1.31059,1.17317,1.17317,		1.24261,1.12156,1.36254,0.90159,1.35154,1.17021,1.35154,1.17021,1.24296,1.24296,0.98152,0.98152,0.94444,
PCBP1 Poly(rC)-binding protein 1	Q15365			1	2						1			1.80039	3.51306						1.35829			1.80039,	3.51306,3.51306,						1.35829,
PCBP2 Poly(rC)-binding protein 2	Q15366				2	1					1				3.51306	3.32643					1.35829				3.51306,3.51306,	3.32643,					1.35829,
PCBP3 Poly(rC)-binding protein 3	P57721				2						1				3.51306						1.35829				3.51306,3.51306,						1.35829,
PCCA Propionyl-CoA carboxylase alpha chain, mitochondrial	P05165	34	32	52	59	39	45	26	11	34	50	1.28174	0.828025	0.924885	1.11654	1.21042	0.73779	1.13937	0.79972	1.01716	0.77555	1.17788,1.17788,1.36539,1.36539,1.50944,1.3715,1.28642,1.3715,1.28642,0.80919,1.20897,1.20897,1.33685,1.33685,1.30079,1.59304,1.30079,1.59304,1.07224,1.0871,1.0871,1.26023,1.26023,1.64998,1.64998,1.27706,1.27706,1.05139,1.2497,1.2497,1.34232,1.34232,0.92571,0.92571,	0.82792,0.82111,0.82111,0.88217,0.80828,0.78107,0.80828,0.78107,0.82813,0.71195,0.81634,0.89034,0.89034,0.8481,0.82236,0.81227,0.68998,1.57779,1.57063,0.98594,0.88027,0.88027,0.82334,0.88649,0.81051,0.81366,0.80737,0.91308,0.86446,0.94562,0.94562,1.00129,	1.19863,1.27382,0.89491,0.88553,0.90449,0.88553,0.99604,0.9186,0.9012,0.9186,0.9012,0.9168,0.94776,0.9168,0.94776,0.65228,0.64288,0.8808,0.8808,0.93159,3.84597,0.92797,0.91456,0.92797,0.91456,2.17558,2.09144,0.87571,0.85964,0.86614,0.88087,1.95068,2.04858,1.95068,2.04858,0.77044,0.79227,2.16493,1.93881,2.02439,1.99422,1.88215,1.99422,1.88215,0.9218,0.88937,0.9218,0.88937,1.82831,2.04338,1.82831,2…	1.10917,1.03754,1.10917,1.03754,1.07266,1.13488,1.07266,1.13488,1.15841,1.20305,1.14008,1.20305,1.07155,1.04872,1.07155,1.04872,1.11747,1.11654,0.86395,1.10873,1.11241,1.10873,0.92707,1.04482,0.92707,1.04482,1.90665,1.90665,2.27927,2.08921,0.97351,1.57488,2.05465,2.04891,2.05465,2.04891,2.13367,1.09036,1.09036,1.12116,1.12116,1.93439,1.92716,1.93439,1.92716,1.08073,1.06727,1.08073,1.07092,0.98046…	1.15795,1.15795,1.22767,1.22767,1.38212,1.29865,1.19445,1.29865,1.19445,0.81008,1.19643,1.19643,1.16991,1.16991,1.29189,1.29189,1.21042,1.34178,1.21042,1.34178,0.77966,0.77966,0.95809,0.95809,1.19511,1.19511,1.19722,1.19722,1.22547,1.22547,1.44906,1.21942,1.44906,1.22615,1.22615,1.29655,1.29655,0.82323,0.82323,	0.68982,0.74119,0.72658,0.74119,0.72658,0.73248,0.73612,0.73248,0.73612,0.70927,0.70927,0.75914,0.70757,0.71821,0.85999,0.85999,0.86802,0.96546,0.95736,0.75589,0.73858,0.75589,0.73858,0.8266,0.81168,0.76465,0.81168,0.59304,0.59304,0.91495,0.91495,0.80121,0.76906,0.76906,0.72774,0.31371,0.71259,0.71084,0.71259,0.71084,0.69769,0.73779,0.7102,0.73779,0.7102,	1.06905,1.06905,1.16769,1.12459,1.16769,1.12459,1.09717,1.13792,1.13792,1.18895,1.13937,1.13937,1.05013,1.14053,1.14053,1.16326,1.16326,1.29246,1.2812,1.29246,1.17518,1.17518,1.04037,1.04037,0.58711,0.58711,	0.71832,0.71832,0.80002,0.80002,0.87737,0.77225,0.73949,0.79972,0.79972,0.84477,0.84477,	0.98999,0.97692,1.02857,1.02857,0.88098,1.06895,0.99111,1.06895,0.99111,0.70474,1.11632,1.02469,1.02469,0.93374,0.93374,1.05749,1.05749,1.0213,1.07988,1.0213,1.07988,1.00932,0.83235,1.03283,1.01716,1.01716,1.00902,1.00902,1.00416,1.02695,1.02695,0.99295,0.71183,0.71183,	0.77415,0.72582,0.77415,0.72582,0.76382,0.78485,0.76382,0.78485,0.72379,0.72379,0.71307,0.72808,0.72808,0.83064,0.80594,0.75595,0.75595,0.57036,0.70184,0.71941,0.70184,0.71941,0.89757,0.82157,0.79835,0.82157,0.79835,0.8495,0.85503,0.80944,0.85503,0.80944,0.81456,0.81971,0.82931,0.77555,0.82931,0.77555,0.71758,0.70611,0.71758,0.70611,0.80843,0.83204,0.82575,0.83204,0.82575,20.51369,0.22975,0.1836,
PCCB Propionyl-CoA carboxylase beta chain, mitochondrial	P05166			1	1									0.89331	1.07598									0.89331,	1.07598,
PCDH7 Protocadherin-7	O60245						1										0.11529										0.11529,
PDHA1 Pyruvate dehydrogenase E1 component subunit alpha, somatic form, mitochondrial	P08559	1						1				1.11505						0.96659				1.11505,						0.96659,
PDHA2 Pyruvate dehydrogenase E1 component subunit alpha, testis-specific form, mitochondrial	P29803							1										0.96659										0.96659,
PDHB Pyruvate dehydrogenase E1 component subunit beta, mitochondrial	P11177	2				2		2				1.1285				1.82451		1.42066				1.1285,1.1285,				1.82451,1.82451,		1.42066,1.42066,
PDIA3 Protein disulfide-isomerase A3	P30101	23	8	4	2	20	2	16	1	11	6	1.43342	0.782905	1.42118	2.08844	1.42395	0.77755	1.06226	0.64116	1.02486	0.731825	0.82291,1.19761,1.50725,1.50725,1.3247,1.48982,1.48982,1.41345,1.54614,1.43342,0.99536,0.99536,1.26919,1.26919,1.32854,1.68896,1.68896,2.11268,2.11268,1.15581,1.15581,1.48688,1.48688,	0.94672,0.94672,0.77146,0.77146,0.79435,0.75787,0.75787,0.83073,	2.0425,1.416,1.416,1.42636,	2.08844,2.08844,	3.00328,3.00328,0.67824,1.21495,1.36382,1.36382,2.30597,1.58501,1.42634,1.42634,1.39617,1.31041,1.31041,1.42157,1.57846,1.57846,1.27241,1.27241,1.61877,1.61877,	0.77755,0.77755,	2.50107,0.62374,1.02395,1.02395,2.18962,1.15032,1.33648,0.92664,0.92664,1.06226,1.06226,1.14391,1.38333,1.00758,1.00758,1.36419,	0.64116,	0.44449,1.06346,1.3478,1.3478,0.99029,0.99029,1.02486,1.46011,0.9991,0.9991,1.52288,	0.79038,0.74277,0.72088,0.74277,0.72088,0.56406,
PDIA4 Protein disulfide-isomerase A4	P13667	6				2		4		1		1.15394				1.50532		1.07048		1.14511		1.52017,1.48562,1.48562,0.53896,0.53896,0.82227,				1.50532,1.50532,		1.1703,1.1703,0.97067,0.97067,		1.14511,
PDIA6 Protein disulfide-isomerase A6	Q15084	15	1			14		10		6	1	1.27444	1.02011			1.3579		1.07822		1.07144	1.90001	1.17235,1.33882,1.28066,1.33882,1.28066,1.40471,1.11303,1.22351,1.27444,1.25566,1.25566,1.18116,1.18116,1.31968,1.31968,	1.02011,			1.49125,1.48826,1.49125,1.48826,1.4659,1.24058,1.24058,1.19236,1.19236,1.35504,1.35504,1.26793,1.36075,1.36075,		1.11562,1.11562,1.17306,1.10338,1.04516,1.04516,0.84149,0.84149,1.07822,1.07822,		1.07144,1.07144,1.00073,0.82767,1.09794,1.09794,	1.90001,
PDLIM1 PDZ and LIM domain protein 1	O00151	2				2						2.06122				1.6121						2.06122,2.06122,				1.6121,1.6121,
PDLIM5 PDZ and LIM domain protein 5	Q96HC4
PDLIM7 PDZ and LIM domain protein 7	Q9NR12							1										2.34467										2.34467,
PDP1 [Pyruvate dehydrogenase [acetyl-transferring]]-phosphatase 1, mitochondrial	Q9P0J1	2										1.31181										1.31181,1.31181,
PEA15 Astrocytic phosphoprotein PEA-15	Q15121				1										2.08639										2.08639,
PEBP1 Phosphatidylethanolamine-binding protein 1	P30086			2										1.19606										1.19606,1.19606,
PELP1 Proline-, glutamic acid- and leucine-rich protein 1	Q8IZL8	1										1.08377										1.08377,
PFKP 6-phosphofructokinase type C	Q01813			2	1	1		1						2.07299	1.99484	1.2912		2.39347						2.18464,1.96134,	1.99484,	1.2912,		2.39347,
PFN1 Profilin-1	P07737		4	8	3								1.45367	1.04659	0.8125								1.67043,1.35166,1.35166,1.55568,	1.14109,0.97796,1.14109,1.04659,1.04659,1.07054,1.03637,1.03637,	0.8125,0.8125,1.38108,
PGAM1 Phosphoglycerate mutase 1	P18669		2	1	1								1.856	2.16064	2.37229								1.83417,1.87782,	2.16064,	2.37229,
PGAM2 Phosphoglycerate mutase 2	P15259
PGK1 Phosphoglycerate kinase 1	P00558		8	5	11	5					2		1.88519	1.54043	1.5787	0.17346					1.61742		1.86599,1.80632,1.88519,1.88519,1.95928,2.11972,2.11972,1.83446,	1.47971,1.47971,1.54043,1.79612,1.79612,	1.3892,1.1096,1.83019,1.83019,2.02429,1.46898,1.46898,1.23821,1.91483,1.91483,1.5787,	1.70687,1.70687,0.17346,0.06812,0.09402,					1.60287,1.63198,
PGM5 Phosphoglucomutase-like protein 5	Q15124				1			1							0.79451			1.60289							0.79451,			1.60289,
PGRMC1 Membrane-associated progesterone receptor component 1	O00264		1										0.78449										0.78449,
PGRMC2 Membrane-associated progesterone receptor component 2	O15173	2				2		1		1		1.34117				1.33756		1.25404		0.93635		1.34117,1.34117,				1.33756,1.33756,		1.25404,		0.93635,
PHB Prohibitin	P35232	9	1			6		4		2		1.33155	2.32538			1.28184		1.21415		0.969515		1.29535,1.3715,1.3715,1.12259,1.12259,1.39968,2.0098,1.33155,0.68015,	2.32538,			1.45621,1.10147,1.10147,1.45582,2.40645,1.10785,		1.23767,1.23767,0.91071,1.19063,		0.78621,1.15282,
PHB2 Prohibitin-2	Q99623	6	2	1	1	2		1				1.39215	1.261	1.29013	1.73347	1.38479		2.25592				1.39215,1.39215,1.3942,1.3942,1.21305,1.21305,	0.83699,1.68501,	1.29013,	1.73347,	1.38479,1.38479,		2.25592,
PHGDH D-3-phosphoglycerate dehydrogenase	O43175					1										2.16979										2.16979,
PICALM Phosphatidylinositol-binding clathrin assembly protein	Q13492	1	1									1.39513	0.62103									1.39513,	0.62103,
PKM Pyruvate kinase isozymes M1/M2	P14618	10	4	18	18	24		7	1	4	7	1.99431	2.11833	1.54012	1.18317	1.35523		2.23542	0.07298	1.00873	0.87968	1.29676,1.29676,2.2239,1.8614,2.13614,2.13614,1.79852,3.84143,1.99431,1.99431,	1.76429,1.71996,2.47237,2.47237,	1.74861,1.68934,2.32838,2.16336,2.32838,2.16336,1.33203,1.34625,1.29622,1.27606,1.28275,1.27606,1.27853,1.14916,1.54761,1.75091,1.77488,1.53263,	0.57489,1.66437,2.06973,1.66437,1.69078,1.36833,1.14483,1.24387,1.14483,1.18317,1.18317,1.62923,1.14044,1.14044,1.70624,0.24325,0.18529,0.157,	1.14702,1.14702,1.37741,1.37741,1.28372,1.35551,1.32134,1.32134,1.18921,1.18921,1.54206,1.54206,1.35495,1.35495,1.36384,1.38791,1.3727,1.24891,1.24891,1.53362,1.53362,0.19461,82.65465,54.25379,		1.46135,1.46135,2.49643,2.23542,2.47543,2.47543,2.00128,	0.07298,	0.95689,0.95689,1.23092,1.06056,	0.1344,0.14418,0.87968,0.93151,0.87968,0.93151,1.29423,
PKP2 Plakophilin-2	Q99959					1										1.5778										1.5778,
PLCB4 1-phosphatidylinositol 4,5-bisphosphate phosphodiesterase beta-4	Q15147	4						2				1.42165						1.2488				1.42117,1.42117,1.42214,1.42214,						1.2488,1.2488,
PLEC Plectin	Q15149	144	5	1	2	113	3	106		31	7	1.31257	1.01382	1.25758	1.36142	1.34281	0.8723	1.10365		1.05974	0.76413	1.96107,1.96107,1.31718,1.31718,1.5033,1.5033,1.26397,1.26397,1.34659,1.22843,1.4876,1.22843,1.29219,1.29219,1.29584,1.3771,1.3771,1.96502,1.86789,1.86789,1.6207,1.6207,1.69317,0.91402,1.30617,1.68261,1.68261,1.1647,1.1647,1.52464,1.27092,1.27092,1.32955,1.73318,1.73318,0.87936,1.46053,1.80547,1.06227,1.16845,1.23079,1.26782,1.26782,0.88229,0.88229,1.48624,3.0242,1.31106,1.12063,1.25597,1.25597,1…	1.27655,1.17219,1.01382,1.01382,0.24514,	1.25758,	1.76611,0.95673,	1.43269,2.23895,1.39084,1.39084,1.52616,1.52616,1.1959,1.30053,1.34281,1.34281,1.41816,1.39707,1.3584,1.39707,1.99676,1.71168,1.71168,1.97089,1.12946,1.63806,1.63806,1.05158,1.05158,0.82088,2.02726,1.13606,1.17523,1.17523,1.34562,1.34562,1.1887,0.7799,1.26357,1.73576,1.4781,1.4781,1.38691,1.58753,4.53058,0.66691,1.48555,1.37977,1.48555,1.17844,1.17844,3.27433,1.23873,1.42879,1.42879,1.25053,0.915…	1.12406,0.8723,0.68152,	1.06687,1.61413,1.3952,2.53422,1.1674,1.1674,1.04316,1.04316,1.05943,0.9594,1.20825,1.20825,1.59706,0.98272,1.06652,1.06652,1.39732,1.39732,0.94329,0.94329,1.64473,0.96439,1.05388,1.01009,1.01009,2.08193,1.12824,1.10365,1.10365,1.2659,1.33583,4.25308,0.74529,1.60885,1.17917,1.60885,1.17917,1.04675,1.04675,1.36552,1.36552,1.07588,1.15541,1.15541,0.86504,0.8428,0.8428,1.28768,1.07967,1.07967,1.0805…		0.90905,1.41229,1.425,1.425,1.02708,1.02708,0.89473,0.89473,1.05974,1.30531,0.82976,0.82976,1.09438,1.09438,1.03608,1.03608,1.08569,1.08569,0.78429,0.71241,1.35953,0.73066,0.94744,1.09982,3.06082,1.33419,1.03326,1.03326,17.23301,7.02708,7.02708,	0.76413,0.91157,0.60797,1.07764,1.07764,0.57623,0.55234,
PLIN3 Perilipin-3	O60664			2										1.34658										1.34658,1.34658,
PLOD2 Procollagen-lysine,2-oxoglutarate 5-dioxygenase 2	O00469	9		1	1	4		5		3	1	1.33652		2.74329	1.24589	1.41014		1.12172		1.0488	0.73014	1.27847,1.25673,1.65806,1.65806,1.33652,1.33652,1.40829,1.40829,1.32761,		2.74329,	1.24589,	1.53424,1.41014,1.41014,1.38107,		1.03631,1.24877,1.12172,1.12172,1.08626,		1.0488,1.0488,1.12103,	0.73014,
PMPCA Mitochondrial-processing peptidase subunit alpha	Q10713	2				2						1.08419				1.46983						1.08419,1.08419,				1.46983,1.46983,
PNPLA6 Neuropathy target esterase	Q8IY17	1				1						0.86594				0.94012						0.86594,				0.94012,
PODXL Podocalyxin	O00592							1										1.03389										1.03389,
POTEE POTE ankyrin domain family member E	Q6S8J3
POTEJ POTE ankyrin domain family member J	P0CG39							14										1.19935										1.21132,1.21132,1.28129,1.15752,1.15752,1.18356,1.26624,1.24652,1.26624,1.24652,1.18739,1.04477,1.18739,1.04477,
PPA2 Inorganic pyrophosphatase 2, mitochondrial	Q9H2U2	2										1.3861										1.3861,1.3861,
PPIA Peptidyl-prolyl cis-trans isomerase A	P62937	1	2	3	6	3		1				1.60072	1.13493	1.23792	1.62268	2.17985		1.66317				1.60072,	1.13493,1.13493,	1.23792,1.23792,1.83786,	1.62268,1.13499,1.62268,1.13499,2.6618,2.10063,	2.17985,2.17985,1.13298,		1.66317,
PPIB Peptidyl-prolyl cis-trans isomerase B	P23284	4	3	3	4	4	6	6	1	2	4	1.28268	0.79349	1.39125	1.77581	1.59673	0.71278	1.16309	0.87431	1.12106	0.847625	1.30471,1.30471,1.26065,1.26065,	0.79349,0.65177,1.02798,	1.39125,1.39125,1.13898,	1.90951,1.90951,1.64211,1.35279,	1.33288,1.33288,1.86058,1.86058,	0.77755,0.77755,0.79788,0.64801,0.63247,0.63247,	0.88552,1.15021,1.15021,1.41144,1.41144,1.17598,	0.87431,	1.08304,1.15908,	0.856,0.83925,0.856,0.83925,
PPP1CA Serine/threonine-protein phosphatase PP1-alpha catalytic subunit	P62136					2										1.6547										1.6547,1.6547,
PPP1CB Serine/threonine-protein phosphatase PP1-beta catalytic subunit	P62140					2		2								1.6547		1.13838								1.6547,1.6547,		1.13838,1.13838,
PPP1CC Serine/threonine-protein phosphatase PP1-gamma catalytic subunit	P36873					2										1.6547										1.6547,1.6547,
PPP1R12A Protein phosphatase 1 regulatory subunit 12A	O14974	1										0.90018										0.90018,
PPT1 Palmitoyl-protein thioesterase 1	P50897	2	5	2	3	2	2		4		12	1.21753	0.90952	1.9486	1.8413	2.87662	0.78637		0.835345		0.797545	1.19918,1.23588,	0.92389,0.92389,0.90952,0.72702,0.72702,	1.9486,1.9486,	2.55839,1.8413,1.8413,	2.87662,2.87662,	0.78637,0.78637,		0.77949,0.77949,0.8912,0.8912,		0.74329,0.7254,0.74329,0.7254,0.80181,0.79328,0.80181,0.79328,0.80196,0.8087,0.80196,0.8087,
PRAF2 PRA1 family protein 2	O60831						1										0.83292										0.83292,
PRCP Lysosomal Pro-X carboxypeptidase	P42785	2										1.1158										1.1158,1.1158,
PRDX1 Peroxiredoxin-1	Q06830	1			3	2		1				2.26559			2.5408	2.34491		2.13949				2.26559,			2.59887,2.5408,0.35335,	2.34491,2.34491,		2.13949,
PRDX2 Peroxiredoxin-2	P32119					1										2.23393										2.23393,
PRDX3 Thioredoxin-dependent peroxide reductase, mitochondrial	P30048	6				3		3				1.16122				2.0599		1.41154				1.16122,1.16122,1.10068,1.10068,1.46022,1.46022,				1.23141,2.0599,2.0599,		1.10265,1.41154,1.41154,
PRDX4 Peroxiredoxin-4	Q13162	1				1						1.40453				1.61453						1.40453,				1.61453,
PRDX5 Peroxiredoxin-5, mitochondrial	P30044	5				5		1				1.37215				1.31985		1.14093				1.37215,1.37215,2.08146,2.08146,1.15634,				1.31985,1.31985,1.28372,1.28372,1.79117,		1.14093,
PRDX6 Peroxiredoxin-6	P30041	1										1.53206										1.53206,
PRKCSH Glucosidase 2 subunit beta	P14314	7				6		4		4		1.30941				1.28403		1.00651		1.18541		1.30941,1.30941,1.36408,1.36408,1.62568,1.11156,1.11156,				1.28403,1.28403,1.56185,1.56185,1.19223,1.19223,		1.1663,1.1663,0.84673,0.84673,		1.2613,1.2613,1.10953,0.93449,
PRKDC DNA-dependent protein kinase catalytic subunit	P78527	15				16		14				1.2187				1.32089		0.87596				1.27298,1.33005,1.33005,1.28739,0.98678,0.11733,0.78553,1.2187,1.27543,1.27543,0.3795,1.20338,1.27865,0.48063,0.48063,				1.09822,1.09822,1.40274,1.15045,1.38257,1.38257,1.00062,1.40468,1.40468,1.25922,1.39979,0.24653,1.46179,0.49215,0.49215,1.58777,		0.8349,1.06676,0.87446,0.87446,0.87746,1.11484,1.11484,0.80124,1.03855,1.18858,0.33971,1.06392,0.60788,0.60788,
PRPF8 Pre-mRNA-processing-splicing factor 8	Q6P2Q9					1		1								1.63248		1.17747								1.63248,		1.17747,
PRSS1 Trypsin-1	P07477							1										0.79871										0.79871,
PRSS2 Trypsin-2	P07478							1										0.79871										0.79871,
PSAP Proactivator polypeptide	P07602		1								1		0.79772								0.73997		0.79772,								0.73997,
PSMA3 Proteasome subunit alpha type-3	P25788
PSMA6 Proteasome subunit alpha type-6	P60900	1				2		1				2.22919				1.48455		1.92183				2.22919,				1.48455,1.48455,		1.92183,
PSMD11 26S proteasome non-ATPase regulatory subunit 11	O00231	1										1.72993										1.72993,
PSMD6 26S proteasome non-ATPase regulatory subunit 6	Q15008					1										0.78574										0.78574,
PSME1 Proteasome activator complex subunit 1	Q06323			1										0.56037										0.56037,
PTBP1 Polypyrimidine tract-binding protein 1	P26599	6		1		8		8				1.28804		0.78936		1.39127		0.96468				1.39301,1.28804,1.28804,1.26926,1.26926,1.41171,		0.78936,		1.51338,1.51338,1.17454,1.26917,1.26917,1.26521,1.67242,1.67242,		1.17821,1.17821,0.30841,0.31153,1.00154,0.72525,0.96468,0.96468,
PTCD1 Pentatricopeptide repeat-containing protein 1	G3V325		1										0.75634										0.75634,
PTGIS Prostacyclin synthase	Q16647	1										1.85586										1.85586,
PTPLAD1 3-hydroxyacyl-CoA dehydratase 3	Q9P035	2				2		2				1.10662				1.4378		0.93373				1.10662,1.10662,				1.4378,1.4378,		0.93373,0.93373,
PTPN1 Tyrosine-protein phosphatase non-receptor type 1	P18031					1		1								0.89727		1.04912								0.89727,		1.04912,
PTRF Polymerase I and transcript release factor	Q6NZI2	2				1						1.57533				1.77303						1.64035,1.51031,				1.77303,
PYCR1 Pyrroline-5-carboxylate reductase 1, mitochondrial	P32322							1										0.367										0.367,
PYGL Glycogen phosphorylase, liver form	P06737	3				2				1		1.2659				1.21862				1.07224		1.2659,1.2659,1.0548,				1.3747,1.06254,				1.07224,
RAB10 Ras-related protein Rab-10	P61026	1						1				1.40276						1.92636				1.40276,						1.92636,
RAB11A Ras-related protein Rab-11A	P62491	1	1	1	3		1				1	1.37214	0.83701	2.13479	2.11776		0.703				0.81178	1.37214,	0.83701,	2.13479,	0.84167,3.02168,2.11776,		0.703,				0.81178,
RAB11B Ras-related protein Rab-11B	Q15907	1	1	1	3		1				1	1.37214	0.83701	2.13479	2.11776		0.703				0.81178	1.37214,	0.83701,	2.13479,	0.84167,3.02168,2.11776,		0.703,				0.81178,
RAB14 Ras-related protein Rab-14	P61106		1										0.77125										0.77125,
RAB1A Ras-related protein Rab-1A	P62820		3										0.9161										0.9161,0.9161,0.82114,
RAB1B Ras-related protein Rab-1B	Q9H0U4	2	3									1.53668	0.9161									1.53668,1.53668,	0.9161,0.9161,0.82114,
RAB21 Ras-related protein Rab-21	Q9UL25
RAB2A Ras-related protein Rab-2A	P61019							1										1.43492										1.43492,
RAB5C Ras-related protein Rab-5C	P51148	2	3	2	2	2	2		1		6	1.06038	0.92465	2.36153	1.35854	1.12232	0.65257		0.61704		0.619935	1.29681,0.82394,	0.76778,0.92465,0.92465,	2.25432,2.46874,	1.53719,1.17988,	1.57005,0.67459,	0.65257,0.65257,		0.61704,		0.69589,0.62997,0.62997,0.6099,0.55602,0.6099,
RAB7A Ras-related protein Rab-7a	P51149	2	6		4	2		2	1		1	0.804055	0.61814		1.87668	1.48308		1.20434	0.91728		0.66318	1.32522,0.28289,	0.61814,0.61814,0.75907,0.58091,0.58091,0.73344,		2.14484,2.14484,1.60851,1.60851,	1.48308,1.48308,		1.20434,1.20434,	0.91728,		0.66318,
RAC1 Ras-related C3 botulinum toxin substrate 1	P63000	1	3									1.43457	0.76748									1.43457,	0.85555,0.76748,0.73796,
RAC2 Ras-related C3 botulinum toxin substrate 2	P15153		3										0.76748										0.85555,0.76748,0.73796,
RAC3 Ras-related C3 botulinum toxin substrate 3	P60763		3										0.76748										0.85555,0.76748,0.73796,
RAI14 Ankycorbin	Q9P0K7	2				1		1				1.41258				1.42517		1.26288				1.48558,1.33958,				1.42517,		1.26288,
RALA Ras-related protein Ral-A	P11233	1				1						1.18416				0.92565						1.18416,				0.92565,
RALB Ras-related protein Ral-B	P11234	1										1.18416										1.18416,
RAN GTP-binding nuclear protein Ran	P62826	2				4						1.44062				1.83287						1.71546,1.16578,				2.10308,2.10308,1.48759,1.56266,
RANGAP1 Ran GTPase-activating protein 1	P46060	1				2						2.26359				1.24495						2.26359,				1.23966,1.25024,
RAP1A Ras-related protein Rap-1A	P62834	1		1		1		2		1		1.13176		0.64854		1.45359		1.02441		1.00759		1.13176,		0.64854,		1.45359,		1.02441,1.02441,		1.00759,
RAP1B Ras-related protein Rap-1b	P61224	1				1		2		1		1.13176				1.45359		1.02441		1.00759		1.13176,				1.45359,		1.02441,1.02441,		1.00759,
RBM14 RNA-binding protein 14	Q96PK6		3										1.07613										1.07613,1.07613,0.90976,
RBM14/RBM4 fusion Transcriptional coactivator CoAZ	B0LM41		3										1.07613										1.07613,1.07613,0.90976,
RBMX RNA-binding motif protein, X chromosome	P38159	1										1.272										1.272,
RCN1 Reticulocalbin-1	Q15293	1										1.47822										1.47822,
RDX Radixin	P35241
REEP5 Receptor expression-enhancing protein 5	Q00765		2										0.78301										0.78301,0.78301,
RER1 Protein RER1	O15258		2		1								0.785365		2.20363								0.76943,0.8013,		2.20363,
RHOA Transforming protein RhoA	P61586		1	2									0.66985	1.62461									0.66985,	1.96527,1.28394,
RPL10 60S ribosomal protein L10	P27635	1			1	4		1				1.43136			2.45585	1.32142		1.72421				1.43136,			2.45585,	1.30031,1.30031,1.64508,1.34253,		1.72421,
RPL10A 60S ribosomal protein L10a	P62906	2				2						1.30767				1.26409						1.30767,1.30767,				1.13035,1.39783,
RPL10L 60S ribosomal protein L10-like	Q96L21							1										1.72421										1.72421,
RPL11 60S ribosomal protein L11	P62913	2	2	1		2	2	2		2	2	1.56082	1.05993	0.5569		1.45556	0.44136	1.49546		1.19669	0.397805	1.56082,1.56082,	1.07249,1.04736,	0.5569,		1.45556,1.45556,	0.4277,0.45502,	1.49546,1.49546,		1.19669,1.19669,	0.3512,0.44441,
RPL12 60S ribosomal protein L12	P30050	1	2			1		1				1.29155	1.34038			1.0921		1.11499				1.29155,	1.34038,1.34038,			1.0921,		1.11499,
RPL13 60S ribosomal protein L13	P26373	5	4	4	4	5	2	4		2	4	1.45714	1.21414	1.86881	2.16886	1.3104	0.88053	1.51034		1.12663	0.942005	1.14473,1.14473,1.46616,1.45714,1.45714,	1.21931,1.20898,1.21931,1.20898,	1.84572,1.8919,1.84572,1.8919,	2.31232,2.02541,2.31232,2.02541,	1.05368,1.05368,1.3104,1.3104,1.36457,	0.88053,0.88053,	1.49145,1.5224,1.5224,1.49828,		1.12663,1.12663,	0.91717,0.96684,0.91717,0.96684,
RPL14 60S ribosomal protein L14	P50914	1	2	2	1	1		2	1		2	1.47059	1.24356	1.86866	2.23402	1.38119		1.5967	1.06573		1.11544	1.47059,	1.13192,1.3552,	1.86866,1.86866,	2.23402,	1.38119,		1.80269,1.39071,	1.06573,		1.1198,1.11109,
RPL15 60S ribosomal protein L15	P61313	3	2	1		2		3		2		1.88525	1.23188	1.67001		1.56089		1.85833		1.48038		1.88525,1.88525,2.41633,	1.23188,1.23188,	1.67001,		1.56089,1.56089,		1.85833,1.85833,2.00451,		1.48038,1.48038,
RPL18 60S ribosomal protein L18	Q07020		1										1.1313										1.1313,
RPL18A 60S ribosomal protein L18a	Q02543		2			1							1.01695			1.13187							1.01695,1.01695,			1.13187,
RPL19 60S ribosomal protein L19	P84098	4	3	4	4	4	4	4	2	2	4	1.4722	1.31049	1.96592	2.2349	1.28147	0.8886	1.24762	0.84094	0.96598	0.883915	1.41376,1.41376,1.53064,1.53064,	1.31049,1.31049,1.2676,	1.98672,1.94513,1.98672,1.94513,	2.07275,2.39706,2.07275,2.39706,	1.30273,1.30273,1.26022,1.26022,	0.88512,0.89208,0.88512,0.89208,	1.39426,1.39426,1.10099,1.10099,	0.84094,0.84094,	0.96598,0.96598,	0.88147,0.88636,0.88147,0.88636,
RPL22 60S ribosomal protein L22	P35268		2	2		2		2		1			1.08729	0.91474		1.66553		1.377		1.06108			1.07078,1.10379,	0.91343,0.91605,		1.66553,1.66553,		1.4268,1.3272,		1.06108,
RPL23 60S ribosomal protein L23	P62829		2										1.18208										1.2789,1.08526,
RPL23A 60S ribosomal protein L23a	P62750	1				1		2		1		1.1611				0.95704		1.24603		1.06391		1.1611,				0.95704,		1.24603,1.24603,		1.06391,
RPL24 60S ribosomal protein L24	P83731	2	1	1		2		2		1		1.93882	0.8023	0.41778		1.55988		2.25742		1.2526		1.93882,1.93882,	0.8023,	0.41778,		1.60353,1.51623,		2.25742,2.25742,		1.2526,
RPL26 60S ribosomal protein L26	P61254
RPL27 60S ribosomal protein L27	P61353							2										2.17266										2.17266,2.17266,
RPL27A 60S ribosomal protein L27a	P46776	2		1		2		2		2		1.44297		1.76217		1.23227		1.35192		1.06847		1.44297,1.44297,		1.76217,		1.23227,1.23227,		1.35192,1.35192,		1.06847,1.06847,
RPL28 60S ribosomal protein L28	P46779	2	5	1	1		1	1			1	1.59895	1.0789	1.1629	1.11556		0.72995	1.59019			0.79366	1.59895,1.59895,	1.1401,1.0789,1.1401,1.0789,0.7782,	1.1629,	1.11556,		0.72995,	1.59019,			0.79366,
RPL29 60S ribosomal protein L29	P47914	2	2	2	1	2		2		1	1	1.56402	1.06716	1.35696	1.63479	1.67914		1.56326		1.47199	0.83755	1.56402,1.56402,	1.0729,1.06141,	1.25351,1.46042,	1.63479,	1.67914,1.67914,		1.56326,1.56326,		1.47199,	0.83755,
RPL3 60S ribosomal protein L3	P39023	5				7		4				1.23493				1.43252		1.43349				0.79554,1.63793,1.63793,1.23493,1.23493,				0.88808,1.48858,1.48858,1.06536,1.06536,1.43252,1.43252,		1.15577,1.5419,1.5419,1.32508,
RPL30 60S ribosomal protein L30	P62888		3		2								1.30417		2.22659								1.30417,1.30417,1.35845,		2.22659,2.22659,
RPL31 60S ribosomal protein L31	P62899		1										1.14354										1.14354,
RPL34 60S ribosomal protein L34	P49207	1				1		1				1.56227				1.31139		1.65972				1.56227,				1.31139,		1.65972,
RPL35 60S ribosomal protein L35	P42766	2	2			2		1				1.36711	1.14538			1.11462		1.4703				1.36711,1.36711,	1.1471,1.14365,			1.11462,1.11462,		1.4703,
RPL35A 60S ribosomal protein L35a	P18077
RPL36 60S ribosomal protein L36	Q9Y3U8					1										1.38138										1.38138,
RPL37A 60S ribosomal protein L37a	P61513		1										0.99316										0.99316,
RPL38 60S ribosomal protein L38	P63173	1				1	1				1	1.70401				1.66914	0.83946				1.00594	1.70401,				1.66914,	0.83946,				1.00594,
RPL4 60S ribosomal protein L4	P36578	9			1	9	1	8		2		1.52328			1.92542	1.23351	0.78456	1.5195		1.44868		0.8109,0.88375,1.24197,1.24197,1.52328,1.52328,1.62369,1.55312,1.55312,			1.92542,	1.22438,1.23351,1.03515,1.23351,1.12808,1.12808,1.26884,1.44803,1.44803,	0.78456,	1.211,1.17962,1.47257,1.47257,1.56642,1.56642,1.60815,1.60815,		1.44868,1.44868,
RPL6 60S ribosomal protein L6	Q02878	6	5	3	1	6		5		2	1	1.5185	1.22077	1.58914	2.15272	1.20944		1.45958		1.14088	0.93875	1.61895,1.5185,1.61895,1.5185,1.10861,1.10861,	1.22077,1.22422,1.13295,1.22422,1.13295,	1.58914,1.58914,1.58859,	2.15272,	1.32903,1.20944,1.32903,1.20944,0.95407,0.95407,		1.68111,1.45958,1.45958,1.17614,1.17614,		1.14088,1.14088,	0.93875,
RPL7 60S ribosomal protein L7	P18124	3				4		2		2		1.69549				1.63236		1.74548		2.28999		2.29889,1.69549,1.69549,				1.71179,1.71179,1.55292,1.55292,		1.74548,1.74548,		2.28999,2.28999,
RPL7A 60S ribosomal protein L7a	P62424	2	3	2	2	5		1			1	1.33533	1.14977	1.44163	1.4099	1.19663		1.40578			0.91465	1.18435,1.48631,	1.14977,1.14977,1.19355,	1.50538,1.37788,	1.4099,1.4099,	1.22428,0.8156,0.8156,1.37062,1.19663,		1.40578,			0.91465,
RPL8 60S ribosomal protein L8	P62917	2				4		1		3		1.99881				1.60353		2.16208		1.75205		1.99881,1.99881,				1.10716,1.4185,1.78855,1.78855,		2.16208,		0.90929,1.75205,1.75205,
RPL9P9 60S ribosomal protein L9	P32969		4		1	1							1.09931		1.76823	1.47111							1.23504,1.2419,0.94449,0.96359,		1.76823,	1.47111,
RPLP0 60S acidic ribosomal protein P0	P05388	5	4	2	4	2		4			1	1.77121	1.20667	1.76955	1.87174	1.59334		1.91803			0.97974	1.84275,1.84275,1.33153,1.77121,1.77121,	1.16164,1.13263,1.25169,1.26542,	1.42591,2.1132,	1.58683,2.01609,1.7274,2.01609,	1.59334,1.59334,		2.02305,2.02305,1.81301,1.81301,			0.97974,
RPLP1 60S acidic ribosomal protein P1	P05386	1										1.07387										1.07387,
RPLP2 60S acidic ribosomal protein P2	P05387	4	2	2	3	2		3		4	4	1.53207	1.26198	1.57867	2.82536	0.83408		1.42373		1.14037	0.948085	1.65192,1.53494,0.82991,1.52921,	1.26198,1.26198,	1.57867,1.57867,	4.74895,2.82536,1.70793,	0.83408,0.83408,		1.76499,0.90716,1.42373,		1.14037,1.14037,0.9105,1.25186,	1.1558,0.95411,0.94206,0.94206,
RPS11 40S ribosomal protein S11	P62280		3	1	1						1		1.21945	1.07234	1.77309						0.78886		1.11663,1.21945,1.21945,	1.07234,	1.77309,						0.78886,
RPS12 40S ribosomal protein S12	P25398	1										1.69041										1.69041,
RPS14 40S ribosomal protein S14	P62263	2	1			4		2		1		1.2146	0.92773			1.03126		0.95563		0.54462		1.21489,1.2143,	0.92773,			0.93328,0.86326,1.12924,1.12924,		0.95563,0.95563,		0.54462,
RPS16 40S ribosomal protein S16	P62249		3										1.33401										1.33401,1.33401,1.28873,
RPS18 40S ribosomal protein S18	P62269	1	2			1						0.75048	1.31689			0.41746						0.75048,	1.32961,1.30418,			0.41746,
RPS19 40S ribosomal protein S19	P39019		2										1.21198										1.21198,1.21198,
RPS2 40S ribosomal protein S2	P15880	1						1				1.89569						1.80405				1.89569,						1.80405,
RPS23 40S ribosomal protein S23	P62266	2	1			3		2				1.74957	1.21404			1.40213		1.85613				1.74957,1.74957,	1.21404,			0.67498,1.40213,1.40213,		1.85613,1.85613,
RPS24 40S ribosomal protein S24	P62847		1										1.23213										1.23213,
RPS25 40S ribosomal protein S25	P62851	1				2				1		1.35389				1.09565				1.10741		1.35389,				1.09565,1.09565,				1.10741,
RPS27A Ubiquitin-40S ribosomal protein S27a	P62979	3	6	3	4	4	1	2	1	2	3	1.44526	0.877165	1.32093	2.16708	1.63228	0.78341	1.414	1.58081	1.18385	0.94489	1.44526,1.44526,1.46505,	0.91948,0.91948,0.92146,0.83485,0.83485,0.82394,	1.22761,1.32093,1.42572,	2.53867,1.79549,1.79549,3.55439,	1.70546,1.70546,1.5591,1.5591,	0.78341,	1.414,1.414,	1.58081,	1.18385,1.18385,	0.92976,0.94489,1.16356,
RPS3 40S ribosomal protein S3	P23396		2	4	2	4	1	1			2		1.31612	2.81636	1.94948	0.2262	1.51192	6.36668			1.32177		1.3975,1.23474,	4.05064,4.05064,1.58208,1.58208,	2.41613,1.48284,	5.74503,0.00412,0.2262,0.2262,	1.51192,	6.36668,			1.3019,1.34164,
RPS3A 40S ribosomal protein S3a	P61247				1	1									2.16314	1.51354									2.16314,	1.51354,
RPS4X 40S ribosomal protein S4, X isoform	P62701	1	1		2	2					5	1.31822	1.25615		1.84058	0.72534					1.18971	1.31822,	1.25615,		2.69285,0.98831,	0.55486,0.89582,					1.18971,1.20465,1.20465,0.89859,0.89859,
RPS4XP21 Protein RPS4XP21	C9JQ55
RPS4Y1 40S ribosomal protein S4, Y isoform 1	P22090
RPS4Y2 40S ribosomal protein S4, Y isoform 2	Q8TD47
RPS6 40S ribosomal protein S6	P62753	2				2		1				0.97477				0.95397		0.88554				0.97477,0.97477,				0.95397,0.95397,		0.88554,
RPS7 40S ribosomal protein S7	P62081	1										1.53611										1.53611,
RPS8 40S ribosomal protein S8	P62241	4	2	1		6		4		2		1.7814	0.98852	1.09966		1.4289		1.68346		1.1751		1.97545,1.97545,1.58736,1.58736,	0.98852,0.98852,	1.09966,		1.43662,1.43662,1.42117,1.25545,1.25545,1.50729,		1.79835,1.79835,1.56858,1.56858,		1.1751,1.1751,
RPS9 40S ribosomal protein S9	P46781	2				3		1				1.68591				1.25153		1.94518				1.67972,1.6921,				1.25153,1.25153,1.66901,		1.94518,
RPSAP58 Protein RPSAP58	A6NE09		3		2	2					2		1.59293		2.04076	0.7274					1.35911		1.59293,1.59293,1.43161,		0.00323,4.0783,	0.7274,0.7274,					1.30513,1.41308,
RRAS Ras-related protein R-Ras	P10301									2										2.75044										2.75044,2.75044,
RRAS2 Ras-related protein R-Ras2	P62070	4	1			6		6		2		1.58584	2.90187			1.41005		1.13082		2.75044		2.01506,1.58584,1.58584,1.35831,	2.90187,			1.67049,1.67049,1.20154,1.20154,1.41005,1.41005,		1.41328,1.41328,0.93768,0.93768,1.13082,1.13082,		2.75044,2.75044,
RRBP1 Ribosome-binding protein 1	Q9P2E9	1	4			1		1			3	1.82867	0.73812			2.34455		0.90595			0.46844	1.82867,	0.73779,0.73845,0.756,0.5884,			2.34455,		0.90595,			0.60785,0.46844,0.40905,
RSL1D1 Ribosomal L1 domain-containing protein 1	O76021					1										1.51151										1.51151,
RTN4 Reticulon-4	Q9NQC3	6	2		1	5	2	4		2	1	1.19871	0.74221		1.75417	1.39034	0.593205	1.12511		1.01531	0.60348	1.19871,1.03988,1.19871,1.03988,1.26438,1.26438,	0.74221,0.74221,		1.75417,	1.46746,1.39034,1.39034,1.31732,1.31732,	0.55709,0.62932,	1.10847,1.10847,1.14175,1.14175,		1.01531,1.01531,	0.60348,
RUVBL1 RuvB-like 1	Q9Y265	2				1		1				1.56462				1.56542		1.49083				1.56462,1.56462,				1.56542,		1.49083,
RUVBL2 RuvB-like 2	Q9Y230					1										1.2739										1.2739,
S100A10 Protein S100-A10	P60903					2										1.47769										1.47769,1.47769,
S100A6 Protein S100-A6	P06703
S100A9 Protein S100-A9	P06702				4										43.83										42.68583,44.97419,70.88582,38.99936,
SCARB1 Scavenger receptor class B member 1	Q8WTV0						1										0.43737										0.43737,
SCARB2 Lysosome membrane protein 2	Q14108	5	6	2	2	7	4	4	2	4	4	0.88846	0.78372	1.90079	1.74815	1.26064	0.655485	1.35372	0.86031	0.76212	0.68683	0.65196,0.65196,1.38284,1.38284,0.88846,	0.71506,0.71506,0.74427,0.82317,0.82317,0.83143,	1.90079,1.90079,	1.43905,2.05726,	0.73152,0.73152,1.68668,1.68668,1.70879,0.89849,1.26064,	0.65588,0.65509,0.65588,0.65509,	0.715,0.715,1.99245,1.99245,	0.86031,0.86031,	0.59438,0.59438,0.92986,0.92986,	0.65735,0.71631,0.65735,0.71631,
SCCPDH Saccharopine dehydrogenase-like oxidoreductase	Q8NBX0	5	6	6	4	9	6	7	3	5	6	1.14841	0.90732	0.6576	1.46255	1.47197	0.63452	1.40363	0.90205	0.92579	0.730615	1.12841,1.12841,1.14841,1.26329,1.26329,	0.93285,0.93285,0.97094,0.88179,0.88179,0.8644,	0.84284,0.66341,0.6576,0.64067,0.6576,0.64067,	1.39018,1.53492,1.39018,1.53492,	1.47746,1.47746,1.28893,1.28893,1.50234,0.62667,1.29933,1.47197,1.47197,	0.58725,0.58282,0.63452,0.63552,0.63452,0.63552,	1.43837,1.36825,1.36825,1.99393,1.25249,1.40363,1.40363,	1.03952,0.90205,0.90205,	0.79249,0.79249,0.92579,0.96788,0.96788,	0.71253,0.78743,0.73077,0.73046,0.73077,0.73046,
SCP2 Non-specific lipid-transfer protein	P22307
SDHA Succinate dehydrogenase [ubiquinone] flavoprotein subunit, mitochondrial	P31040	2				2		2				1.26225				1.41193		1.21227				1.26225,1.26225,				1.41193,1.41193,		1.21227,1.21227,
SEC61A1 Protein transport protein Sec61 subunit alpha isoform 1	P61619					1										1.04763										1.04763,
SEPT2 Septin-2	Q15019	2										1.39479										1.82302,0.96656,
SEPT7 Septin-7	Q16181	1						3				1.55718						1.34294				1.55718,						2.63508,1.34294,1.34294,
SEPT9 Septin-9	Q9UHD8	11			1	8		6				1.36618			0.92794	1.12107		1.4989				1.31331,1.31331,1.61337,1.60609,1.60609,1.62282,1.36618,1.62282,1.36618,1.27693,1.27693,			0.92794,	0.99995,0.99995,1.13333,1.13333,1.30999,1.30999,1.10881,1.10881,		1.52145,1.52145,1.4989,1.4989,1.1662,1.1662,
SERPINH1 Serpin H1	P50454	4	2	2	2	5	1	4		1	6	1.33597	0.837835	0.90301	1.42641	1.7143	0.81721	1.40536		0.42889	0.73162	1.50746,1.50746,1.16449,0.73375,	0.79358,0.88209,	0.90301,0.90301,	1.42641,1.42641,	1.78467,1.78467,1.11425,1.7143,0.7512,	0.81721,	1.40536,1.40536,1.89656,1.39356,		0.42889,	0.73162,0.73162,0.65878,0.65338,0.82806,0.91818,
SET Protein SET	Q01105					1				1						1.34203				0.96581						1.34203,				0.96581,
SF3B3 Splicing factor 3B subunit 3	Q15393	2				2		1				1.17064				1.10253		0.42077				1.17064,1.17064,				1.10253,1.10253,		0.42077,
SFN 14-3-3 protein sigma	P31947				3										36.3288										7.23077,36.32878,83.02969,
SFPQ Splicing factor, proline- and glutamine-rich	P23246	5	4	4	2	4	2	4	1	1	4	1.27832	1.28701	1.72205	2.45223	1.30763	1.73713	1.12035	1.03278	1.11516	1.3746	1.19589,1.19589,1.27832,1.53778,1.53778,	1.33682,1.2372,1.33682,1.2372,	1.76316,1.68095,1.76316,1.68095,	2.45223,2.45223,	1.15972,1.15972,1.45554,1.45554,	1.73713,1.73713,	1.01419,1.01419,1.22651,1.22651,	1.03278,	1.11516,	0.88458,1.3816,1.36761,1.3816,
SFXN1 Sideroflexin-1	Q9H9B4	1						1		1		2.99413						2.02889		1.96004		2.99413,						2.02889,		1.96004,
SFXN3 Sideroflexin-3	Q9BWM7	2				1		2				1.47647				1.51311		1.27165				1.47647,1.47647,				1.51311,		1.27165,1.27165,
SHMT2 Serine hydroxymethyltransferase, mitochondrial	P34897	9				8		4				1.19691				1.2869		1.0983				1.19691,1.19691,1.18221,1.18221,1.04504,1.25539,1.25539,1.19795,1.19795,				1.21942,1.21942,1.37091,1.2869,1.2869,1.55189,1.55189,1.14007,		1.07179,1.1248,1.1248,1.02107,
SKIV2L2 Superkiller viralicidic activity 2-like 2	P42285
SLC16A1 Monocarboxylate transporter 1	P53985	1										1.26047										1.26047,
SLC16A3 Monocarboxylate transporter 4	O15427					7		3		4						1.39489		1.13991		4.19287						1.39489,1.39489,1.26456,1.26456,28.42816,12.48809,20.35746,		1.09607,1.13991,1.13991,		8.35995,8.35995,0.0258,0.0258,
SLC25A1 Tricarboxylate transport protein, mitochondrial	P53007	1										1.27109										1.27109,
SLC25A24 Calcium-binding mitochondrial carrier protein SCaMC-1	Q6NUK1	1										1.29452										1.29452,
SLC25A3 Phosphate carrier protein, mitochondrial	Q00325	7	2	2	4	2		7	1	6	2	0.91184	0.754475	2.03801	2.4134	0.78542		0.75805	0.8645	0.80126	1.2367	1.18563,1.18563,0.91184,0.91184,0.88074,0.88074,1.54248,	0.76654,0.74241,	2.03801,2.03801,	2.59362,2.23318,2.59362,2.23318,	0.78542,0.78542,		1.05582,1.05582,0.73646,0.73646,0.75805,0.75805,1.43739,	0.8645,	1.12034,1.12034,0.80126,0.80126,0.5501,0.5501,	1.2367,1.2367,
SLC25A4 ADP/ATP translocase 1	P12235
SLC25A5 ADP/ATP translocase 2	P05141	6	2	4	2	4	5	2	1		5	1.32389	0.87475	1.07305	2.02664	1.48145	0.77184	1.01901	0.92298		0.72042	1.32389,1.32389,1.34269,1.34269,1.19049,1.19049,	0.87475,0.87475,	1.1326,1.13541,1.0135,0.97198,	2.02664,2.02664,	1.52485,1.47223,1.47223,1.49068,	0.78635,0.77184,0.78635,0.77184,0.67732,	1.01901,1.01901,	0.92298,		0.76906,0.76906,0.72042,0.72002,0.72042,
SLC25A6 ADP/ATP translocase 3	P12236	4			2						2	1.26659			2.70459						1.3038	1.34269,1.34269,1.19049,1.19049,			2.70459,2.70459,						1.3038,1.3038,
SLC2A1 Solute carrier family 2, facilitated glucose transporter member 1	P11166	8		1	1	7		8		5	4	1.38079		2.28021	2.21296	1.30082		1.15582		1.08871	6.80007	1.64878,1.3123,1.64878,1.3123,1.4262,1.4262,1.33538,1.33538,		2.28021,	2.21296,	1.41471,1.41471,1.33228,1.30082,1.30082,1.19421,1.19421,		1.75347,1.16138,1.75347,1.16138,1.15026,1.15026,1.05997,1.05997,		1.0712,1.10128,1.10128,1.08871,1.08871,	11.13433,5.81343,6.71856,6.88157,
SLC3A2 4F2 cell-surface antigen heavy chain	P08195	10				5		9				1.44712				1.74633		1.13686				1.58834,1.58834,1.67632,1.67632,1.25697,1.25697,1.54641,1.34784,1.34784,0.89167,				1.98256,1.55858,1.55858,2.17997,1.74633,		1.32236,1.36972,1.36972,1.05962,1.12235,1.13686,1.13686,0.7872,0.7872,
SLC7A5 Large neutral amino acids transporter small subunit 1	Q01650	2	4			2	1	2	1	2	2	1.38647	0.629775			1.75468	0.61396	0.96547	0.73526	0.86119	0.56489	1.38647,1.38647,	0.63546,0.62409,0.63546,0.62409,			1.75468,1.75468,	0.61396,	0.96547,0.96547,	0.73526,	0.86119,0.86119,	0.56489,0.56489,
SLC9A3R1 Na(+)/H(+) exchange regulatory cofactor NHE-RF1	O14745	2		2		3		1				1.07		1.22733		1.05053		1.10462				1.07,1.07,		1.22733,1.22733,		1.05053,1.05053,1.13631,		1.10462,
SND1 Staphylococcal nuclease domain-containing protein 1	Q7KZF4	6				5		3				1.11548				1.12003		1.18087				1.0564,1.0564,1.51901,0.53307,1.17456,1.17456,				1.12003,1.12003,0.67948,1.50476,1.50476,		1.55931,0.69497,1.18087,
SNRNP200 U5 small nuclear ribonucleoprotein 200 kDa helicase	O75643							1										1.22825										1.22825,
SNRPB Small nuclear ribonucleoprotein-associated proteins B and B&#039;	P14678	1				1		1				1.32588				1.32759		1.05398				1.32588,				1.32759,		1.05398,
SNRPC U1 small nuclear ribonucleoprotein C	P09234		1										0.80393										0.80393,
SNRPD1 Small nuclear ribonucleoprotein Sm D1	P62314
SNRPD2 Small nuclear ribonucleoprotein Sm D2	P62316		6										1.05657										0.414,0.414,1.1536,1.05657,1.1536,1.05657,
SNRPD3 Small nuclear ribonucleoprotein Sm D3	P62318		1			1		2		1			0.99877			1.61833		1.03419		0.98727			0.99877,			1.61833,		1.03419,1.03419,		0.98727,
SNRPF Small nuclear ribonucleoprotein F	P62306	2	2									1.33623	0.98867									1.33623,1.33623,	0.98867,0.98867,
SNRPN Small nuclear ribonucleoprotein-associated protein N	P63162	1				1		1				1.32588				1.32759		1.05398				1.32588,				1.32759,		1.05398,
SOD2 Superoxide dismutase [Mn], mitochondrial	P04179	4										1.62501										1.10323,2.01017,1.23985,2.01017,
SPCS2 Signal peptidase complex subunit 2	Q15005					1										1.15635										1.15635,
SPTAN1 Spectrin alpha chain, non-erythrocytic 1	Q13813	62				40		39		4	1	1.33226				1.29066		1.20103		1.04679	1.49191	1.48974,1.37972,1.37972,1.28244,1.28244,1.35899,1.35899,1.31404,1.31404,1.14316,1.33257,1.33257,1.30589,1.30589,1.41669,1.22153,1.22153,0.89346,1.33226,1.33226,1.40597,1.31411,1.10644,1.03638,1.10644,1.03638,1.46428,1.46428,1.92667,1.18914,1.18914,1.35683,1.35683,2.24007,2.24007,1.57371,1.57371,1.02049,1.58577,1.28315,1.18393,3.00597,2.15308,1.47738,1.47738,2.13429,0.74959,1.14106,1.28311,1.28311…				1.23302,1.23302,1.23922,1.20041,1.20891,1.20891,1.29066,1.29066,1.21797,1.21797,1.07827,1.07827,1.39886,1.39886,1.19934,1.19934,1.56585,1.56585,1.0376,1.32276,1.32276,2.59846,2.48954,1.21135,1.21135,1.29812,1.29812,1.4247,0.93982,1.55639,1.26042,1.33651,1.33651,1.61645,2.02311,1.18518,0.0904,10.90116,43.93273,4.7977,		1.70157,1.50959,1.14764,1.14764,1.15575,1.20647,1.20647,1.30609,1.30609,1.25355,1.25355,1.15074,1.19157,1.19157,1.19635,1.19635,1.00154,0.94829,1.00154,0.94829,1.21874,2.48705,0.97325,0.97325,1.20103,1.20103,1.36862,1.36862,1.2738,2.85904,1.05837,1.28397,1.28397,2.00397,13.73918,0.0953,0.10397,0.07073,0.00833,		0.93339,1.0414,1.05218,1.10168,	1.49191,
SPTBN1 Spectrin beta chain, non-erythrocytic 1	Q01082	37	4		2	29	1	33		4	5	1.36607	0.76198		1.82366	1.27989	0.70904	1.17659		1.11441	0.82317	1.40378,1.40378,1.67156,1.02673,1.65823,1.28607,1.28607,1.25795,1.25795,1.36607,1.87944,1.20546,1.20546,1.30416,1.35031,1.35031,1.58663,1.58663,1.44591,1.25853,1.25853,1.58756,1.4913,1.40726,1.40726,1.41733,1.50817,1.50817,2.85313,1.30955,1.30955,1.2966,1.2966,5.85128,0.01017,0.01173,1282.48152,	0.76198,0.76198,0.99636,0.14447,		1.65332,1.994,	1.26622,1.26622,1.49306,1.02735,1.02735,1.32943,1.32943,1.15724,1.2241,1.2241,1.53129,1.53129,1.75843,1.75843,1.39764,1.46074,0.99438,0.99438,1.27439,1.37541,1.27989,1.27989,1.3374,1.16345,1.16975,1.16975,4.57002,4.57002,4.31897,	0.70904,	1.14838,1.14838,1.69144,0.99471,1.4649,1.4649,1.14715,1.14715,1.13141,1.17659,1.37518,1.36279,1.37518,1.42057,1.34013,1.42717,1.02541,1.02541,1.18552,1.11268,1.11268,1.38198,1.64381,1.24914,1.24914,1.28931,1.03411,1.03411,1.19253,1.15762,1.15762,1.09013,1.09013,		0.96518,1.07272,1.15611,1.15611,	0.82317,0.82317,6.18521,17.39409,0.19391,
SRSF1 Serine/arginine-rich splicing factor 1	Q07955	1				2		1		1		1.08725				1.48918		0.97896		0.92848		1.08725,				1.73697,1.2414,		0.97896,		0.92848,
SRSF2 Serine/arginine-rich splicing factor 2	Q01130					2				1						1.28209				0.9076						1.28209,1.28209,				0.9076,
SRSF3 Serine/arginine-rich splicing factor 3	P84103	2	2			2		1		1	1	1.19113	0.79044			1.4692		1.05464		0.96288	0.55461	1.19113,1.19113,	0.79044,0.79044,			1.4692,1.4692,		1.05464,		0.96288,	0.55461,
SRSF4 Serine/arginine-rich splicing factor 4	Q08170	1				1		1			1	0.63304				0.81261		0.62998			0.69358	0.63304,				0.81261,		0.62998,			0.69358,
SRSF5 Serine/arginine-rich splicing factor 5	Q13243	1				1		1			1	0.63304				0.81261		0.62998			0.69358	0.63304,				0.81261,		0.62998,			0.69358,
SRSF6 Serine/arginine-rich splicing factor 6	Q13247	1				1		1			1	0.63304				0.81261		0.62998			0.69358	0.63304,				0.81261,		0.62998,			0.69358,
SRSF7 Serine/arginine-rich splicing factor 7	Q16629					1				1						1.98019				1.19351						1.98019,				1.19351,
SSBP1 Single-stranded DNA-binding protein, mitochondrial	Q04837		1										0.87494										0.87494,
SSR3 Translocon-associated protein subunit gamma	Q9UNL2		3										0.20991										0.20991,0.20991,0.17508,
STIP1 Stress-induced-phosphoprotein 1	P31948					1										1.5196										1.5196,
STPG2 Sperm-tail PG-rich repeat-containing protein 2	Q8N412
SUB1 Activated RNA polymerase II transcriptional coactivator p15	P53999					1										1.07493										1.07493,
SURF4 Surfeit locus protein 4	O15260	1										0.95687										0.95687,
SVEP1 Sushi, von Willebrand factor type A, EGF and pentraxin domain-containing protein 1	Q4LDE5
SYNCRIP Heterogeneous nuclear ribonucleoprotein Q	O60506	2						1				0.97719						1.12739				0.97719,0.97719,						1.12739,
TAF15 TATA-binding protein-associated factor 2N	Q92804			5	2		6		2		4			0.82509	1.17298		0.79954		0.43606		0.86216			0.82509,0.65489,0.82509,0.65489,0.86927,	1.17298,1.17298,		0.79433,0.88569,0.79433,0.88569,0.79954,0.79954,		0.43606,0.43606,		0.94701,0.94701,0.77731,0.77731,
TAGLN Transgelin	Q01995			2	1									2.28663	2.21235									2.31886,2.2544,	2.21235,
TAGLN2 Transgelin-2	P37802	2	1	8	6	2	2	1			4	2.29833	1.03994	1.40002	1.03649	1.47504	1.3835	2.58811			1.29192	2.46572,2.13095,	1.03994,	0.95417,0.86487,0.95417,0.86487,1.84586,1.85418,1.84586,1.85418,	0.94359,1.03649,0.94359,1.03649,2.37375,2.18237,	1.66739,1.28268,	1.3835,1.3835,	2.58811,			1.29192,1.1925,1.29192,1.48363,
TALDO1 Transaldolase	P37837
TARDBP TAR DNA-binding protein 43	Q13148	3	1			1						1.6051	0.59589			1.9362						1.11073,1.6051,1.6051,	0.59589,			1.9362,
TCP1 T-complex protein 1 subunit alpha	P17987	2				1		1				0.895325				0.69734		0.81584				0.98573,0.80492,				0.69734,		0.81584,
TFRC Transferrin receptor protein 1	P02786	1	1					1				1.43669	0.85211					1.62274				1.43669,	0.85211,					1.62274,
TGM2 Protein-glutamine gamma-glutamyltransferase 2	P21980			1	1									3.85437	0.42086									3.85437,	0.42086,
THBS1 Thrombospondin-1	P07996		1										0.59609										0.59609,
THRAP3 Thyroid hormone receptor-associated protein 3	Q9Y2W1								1										0.43488										0.43488,
TIMM50 Mitochondrial import inner membrane translocase subunit TIM50	Q3ZCQ8	1										1.63034										1.63034,
TJP1 Tight junction protein ZO-1	Q07157	1										1.38722										1.38722,
TKT Transketolase	P29401	9	1	1	3	15		14		1	4	2.1089	2.71068	1.69667	1.51989	1.86439		2.02483		1.39237	1.60145	3.28246,3.28246,2.12003,2.12003,1.99428,1.99428,1.96412,2.1089,2.1089,	2.71068,	1.69667,	1.67342,1.37909,1.51989,	1.86439,0.47948,2.38133,1.11178,2.38133,1.11178,1.779,1.96282,1.96282,1.98098,1.98098,1.6694,2.13025,1.61794,1.62018,		2.05052,0.38037,0.38037,2.48158,1.25871,2.48158,1.25871,2.06734,2.06734,1.99914,1.99914,1.8275,2.24873,2.24873,		1.39237,	1.69561,1.65076,1.54305,1.55213,
TLN1 Talin-1	Q9Y490	6				12		3				1.75096				1.34902		2.13267				2.3002,1.82893,1.75096,1.75096,1.59513,1.46726,				1.50151,1.50151,1.20902,1.20902,1.23678,1.29112,1.29112,1.40691,1.40691,1.16363,1.42269,1.42269,		1.74723,2.13613,2.13267,
TMED10 Transmembrane emp24 domain-containing protein 10	P49755	1										1.18926										1.18926,
TMED9 Transmembrane emp24 domain-containing protein 9	Q9BVK6		2										0.60037										0.3526,0.84814,
TMEM165 Transmembrane protein 165	Q9HC07		1										0.66602										0.66602,
TMEM41B Transmembrane protein 41B	Q5BJD5	1										1.31879										1.31879,
TMEM97 Transmembrane protein 97	Q5BJF2	2						1				0.58515						0.2793				0.58515,0.58515,						0.2793,
TMPO Lamina-associated polypeptide 2, isoform alpha	P42166
TMPO Lamina-associated polypeptide 2, isoforms beta/gamma	P42167
TMX1 Thioredoxin-related transmembrane protein 1	Q9H3N1
TNKS Tankyrase-1	O95271						1										0.38979										0.38979,
TOR1AIP1 Torsin-1A-interacting protein 1	Q5JTV8
TPD52L2 Tumor protein D54	O43399
TPI1 Triosephosphate isomerase	P60174		8	10	19	1	2	1			8		1.73385	1.50702	1.33249	0.48731	1.42257	0.32431			1.21972		1.64784,1.64784,1.12794,1.81986,1.81986,1.58758,4.66619,4.77419,	1.14168,1.14168,1.51506,1.53748,1.51506,1.69886,1.48294,1.50702,1.48294,1.50702,	1.42834,1.60995,1.60995,1.15768,0.95643,0.95643,0.92037,1.50244,1.50244,1.3457,1.3457,1.8223,0.97462,1.8223,0.97462,1.33117,1.33249,1.33117,1.33249,	0.48731,	1.4389,1.40623,	0.32431,			0.66988,0.64464,1.09177,1.09177,1.34768,1.42351,1.34768,1.42351,
TPK1 Thiamin pyrophosphokinase 1	Q9H3S4							1										2.86145										2.86145,
TPM1 Tropomyosin alpha-1 chain	P09493	5	1			2		1		2		1.8079	1.47947			1.52247		1.67861		1.23993		1.8079,1.82453,1.82453,1.65671,1.65671,	1.47947,			1.52247,1.52247,		1.67861,		1.23993,1.23993,
TPM2 Tropomyosin beta chain	P07951	2	2		1			1		2	2	1.82453	0.730955		1.54803			1.67861		1.23993	0.679995	1.82453,1.82453,	0.65414,0.80777,		1.54803,			1.67861,		1.23993,1.23993,	0.5805,0.77949,
TPM3 Tropomyosin alpha-3 chain	P06753							1		2								1.67861		1.23993								1.67861,		1.23993,1.23993,
TPM4 Tropomyosin alpha-4 chain	P67936							1		2								1.67861		1.23993								1.67861,		1.23993,1.23993,
TPP1 Tripeptidyl-peptidase 1	O14773	4		2	1	4		7		1		1.27411		1.65589	1.75465	1.22424		1.13503		0.90134		1.39668,1.39668,1.15153,1.15153,		1.65589,1.65589,	1.75465,	1.24691,1.22424,1.22424,1.12643,		1.13503,1.13503,0.70988,1.36314,1.36314,0.86811,1.14662,		0.90134,
TPP2 Tripeptidyl-peptidase 2	P29144	1						1				1.20281						1.31295				1.20281,						1.31295,
TPR Nucleoprotein TPR	P12270	2				1						1.77171				2.61561						1.46621,2.07721,				2.61561,
TRAM1 Translocating chain-associated membrane protein 1	Q15629	1										0.51883										0.51883,
TRIM28 Transcription intermediary factor 1-beta	Q13263							1										0.09404										0.09404,
TROVE2 60 kDa SS-A/Ro ribonucleoprotein	P10155							1										1.79931										1.79931,
TTC39C Tetratricopeptide repeat protein 39C	Q8N584							1										4.28473										4.28473,
TUBA1A Tubulin alpha-1A chain	Q71U36	18	8	8	12	23	7	17	2	8	12	2.06805	1.78558	1.13084	1.80711	1.33027	1.44108	2.19916	0.963285	1.13047	1.41969	2.25715,2.25715,2.06805,2.74695,2.06805,2.74695,1.98036,2.12179,2.07458,1.84944,1.84944,1.85717,1.86139,1.99266,1.99266,2.18171,1.8796,2.18171,	1.67248,1.81882,1.81882,2.02087,1.63555,1.78558,1.78558,1.76735,	2.12424,2.18159,1.10161,1.10161,1.07599,1.16008,1.07839,1.16361,	1.80711,1.80711,2.00202,2.00202,1.66771,1.9362,1.73146,1.73146,1.97655,1.73494,2.00287,1.73512,	1.3611,1.68692,1.3611,1.1814,1.37967,1.23987,1.37967,1.18299,1.33027,1.18299,1.33027,1.37604,1.37604,1.35277,1.17332,1.17332,1.22167,1.22167,1.29106,1.29106,1.38636,1.38636,1.36485,	1.44108,1.41102,1.44108,1.46938,1.38281,1.46938,1.36518,	2.5692,2.5692,2.18575,2.18575,2.6417,1.75263,2.41039,2.41039,2.36837,1.60388,1.82328,1.83358,2.19916,2.19916,2.53951,2.53951,2.11787,	0.93805,0.98852,	1.14648,1.14648,0.88149,1.11447,1.21932,1.06847,1.06847,1.22339,	1.3223,1.67407,1.66354,1.66354,1.84767,1.43478,1.36081,1.36081,1.41969,1.41058,1.41969,1.41058,
TUBA3D Tubulin alpha-3C/D chain	Q13748			4					2					1.13084					0.963285					1.10161,1.10161,1.16008,1.16361,					0.93805,0.98852,
TUBA4A Tubulin alpha-4A chain	P68366	12	3			18		10			4	1.8705	1.78558			1.33027		2.24312			1.41513	1.98036,2.07458,2.28252,1.48913,1.48913,1.84944,1.84944,1.85717,1.86139,2.18171,1.8796,2.18171,	1.78558,1.78558,1.76735,			1.57566,1.18299,1.33027,1.18299,1.33027,1.35277,1.38481,1.00976,1.38481,1.00976,1.17332,1.17332,1.22167,1.22167,2.07598,1.38636,1.38636,1.36485,		1.75263,2.36837,2.58614,2.58614,1.60388,1.82328,1.83358,2.53951,2.53951,2.11787,			1.41969,1.41058,1.41969,1.41058,
TUBB Tubulin beta chain	P07437	16	6	12	16	24	5	18	1	12	16	2.05943	1.52232	1.265	1.77042	1.37149	1.37447	2.35433	1.33308	1.14507	1.4643	2.04638,1.70268,2.04309,1.95304,1.95304,1.69552,2.07423,2.07423,2.19096,2.19096,1.27589,1.27589,2.07247,2.07247,2.15356,2.15356,	1.44639,1.91275,1.84265,1.52232,1.52232,1.43032,	1.52661,0.8826,0.96375,1.67986,1.67986,1.72551,1.48553,1.0759,1.16165,1.13255,1.13255,1.36835,	1.58176,1.48959,1.80164,2.05119,2.05119,1.682,1.83927,1.78048,1.59051,1.78048,1.59051,2.02404,2.02404,1.76035,1.72302,1.72302,	1.14905,1.17148,1.14905,1.17148,1.33637,1.41236,1.41236,1.40113,1.40113,1.37149,1.27282,1.37149,1.27282,1.30957,1.30957,1.47563,1.47563,1.18669,1.18669,1.42972,1.42972,5.45639,5.07648,5.20687,	1.32908,1.32908,1.48079,1.37447,1.82323,	1.82083,1.82083,2.43304,2.05437,2.05437,3.2283,3.2283,2.02068,2.22914,2.22914,2.35433,2.35433,1.48651,2.4852,2.4852,36.20643,6.53977,6.91084,	1.33308,	7.18721,7.00542,1.15027,1.15027,1.13987,1.13987,0.99786,0.99786,1.10875,1.10875,1.1793,1.1793,	1.41331,1.44516,0.97572,1.55733,1.48344,1.55733,1.48344,1.42708,1.33899,1.42708,1.33899,1.49091,1.56611,1.50983,1.50983,1.39281,
TUBB2B Tubulin beta-2B chain	Q9BVA1		6										1.52232										1.44639,1.91275,1.84265,1.52232,1.52232,1.43032,
TUBB3 Tubulin beta-3 chain	Q13509				8										1.72302										1.58176,1.48959,1.80164,2.05119,2.05119,1.682,1.72302,1.72302,
TUBB4B Tubulin beta-4B chain	P68371	14		11	13	20	5	15	1	14	14	1.99806		1.16165	1.78048	1.37149	1.37447	2.22914	1.33308	1.13987	1.48344	1.59321,1.59321,2.04309,1.95304,1.95304,1.69552,2.07423,2.07423,2.19096,2.19096,1.27589,1.27589,2.15356,2.15356,		0.8826,0.96375,1.67986,1.67986,1.72551,1.48553,1.0759,1.16165,1.13255,1.13255,1.36835,	1.92642,2.05119,2.05119,1.682,1.78048,1.59051,1.78048,1.59051,2.02404,2.02404,1.76035,1.72302,1.72302,	1.71284,1.28189,1.28189,1.33637,1.41236,1.41236,1.40113,1.40113,1.37149,1.27282,1.37149,1.27282,1.30957,1.30957,1.47563,1.47563,1.18669,1.18669,1.42972,1.42972,	1.32908,1.32908,1.48079,1.37447,1.82323,	1.69807,1.69807,2.43304,2.05437,2.05437,3.2283,3.2283,2.02068,2.22914,2.22914,2.35433,2.35433,1.48651,2.4852,2.4852,	1.33308,	0.86952,0.86952,7.18721,7.00542,1.15027,1.15027,1.13987,1.13987,0.99786,0.99786,1.10875,1.10875,1.1793,1.1793,	0.97572,1.55733,1.48344,1.55733,1.48344,1.42708,1.33899,1.42708,1.33899,1.49091,1.56611,1.50983,1.50983,1.39281,
TUBB6 Tubulin beta-6 chain	Q9BUF5	5		2	5	8		4			3	1.69552		1.67986	1.72302	1.32215		2.64133			1.50983	1.95304,1.95304,1.69552,1.27589,1.27589,		1.67986,1.67986,	2.05119,2.05119,1.682,1.72302,1.72302,	1.40113,1.40113,1.37149,1.27282,1.37149,1.27282,1.18669,1.18669,		2.05437,2.05437,3.2283,3.2283,			1.50983,1.50983,1.39281,
TUFM Elongation factor Tu, mitochondrial	P49411	7				6		8		1		1.41138				1.54445		1.20609		0.92173		1.36433,1.86449,1.86449,1.41138,1.41138,1.23396,1.23396,				1.51572,1.99687,1.99687,1.57318,1.26707,1.26707,		1.20693,1.71022,1.71022,1.20609,1.20609,1.09614,1.09614,0.95469,		0.92173,
TXN Thioredoxin	P10599
TXNDC5 Thioredoxin domain-containing protein 5	Q8NBS9	1	2			2		1				1.39646	0.80336			1.32778		1.01891				1.39646,	0.80336,0.80336,			1.37057,1.28499,		1.01891,
TXNRD1 Thioredoxin reductase 1, cytoplasmic	Q16881			3	2						3			1.38814	0.96118						0.6184			1.05,1.38814,1.38814,	0.96118,0.96118,						0.6184,0.61398,0.66125,
U2AF1 Splicing factor U2AF 35 kDa subunit	Q01081					1		1		1						0.72234		0.6002		0.57096						0.72234,		0.6002,		0.57096,
U2AF2 Splicing factor U2AF 65 kDa subunit	P26368					2										1.85447										2.28029,1.42865,
UBA1 Ubiquitin-like modifier-activating enzyme 1	P22314							1										2.31003										2.31003,
UBA52 Ubiquitin-60S ribosomal protein L40	P62987	3	6	3	4	4	1	2	1	2	3	1.44526	0.877165	1.32093	2.16708	1.63228	0.78341	1.414	1.58081	1.18385	0.94489	1.44526,1.44526,1.46505,	0.91948,0.91948,0.92146,0.83485,0.83485,0.82394,	1.22761,1.32093,1.42572,	2.53867,1.79549,1.79549,3.55439,	1.70546,1.70546,1.5591,1.5591,	0.78341,	1.414,1.414,	1.58081,	1.18385,1.18385,	0.92976,0.94489,1.16356,
UBBP4 Protein UBBP4	J3QRK5				4		1	2	1	2	3				2.16708		0.78341	1.414	1.58081	1.18385	0.94489				2.53867,1.79549,1.79549,3.55439,		0.78341,	1.414,1.414,	1.58081,	1.18385,1.18385,	0.92976,0.94489,1.16356,
UBC Polyubiquitin-C	P0CG48	3	6	3	4	4	1	2	1	2	3	1.44526	0.877165	1.32093	2.16708	1.63228	0.78341	1.414	1.58081	1.18385	0.94489	1.44526,1.44526,1.46505,	0.91948,0.91948,0.92146,0.83485,0.83485,0.82394,	1.22761,1.32093,1.42572,	2.53867,1.79549,1.79549,3.55439,	1.70546,1.70546,1.5591,1.5591,	0.78341,	1.414,1.414,	1.58081,	1.18385,1.18385,	0.92976,0.94489,1.16356,
UBQLN3 Ubiquilin-3	Q9H347	2		1	1	1	2	2				1.12091		1.85898	2.79039	1.32544	0.604075	1.56868				1.12091,1.12091,		1.85898,	2.79039,	1.32544,	0.53129,0.67686,	1.56868,1.56868,
UCHL1 Ubiquitin carboxyl-terminal hydrolase isozyme L1	P09936				1										1.08727										1.08727,
UGGT1 UDP-glucose:glycoprotein glucosyltransferase 1	Q9NYU2	1						1				0.97728						0.88301				0.97728,						0.88301,
Uncharacterized protein	D6R9H1	1						1				1.44337						1.39176				1.44337,						1.39176,
Uncharacterized protein	E7EMT2				1										3.22193										3.22193,
Uncharacterized protein	E9PLN8		2										0.96701										0.96701,0.96701,
Uncharacterized protein	F8VZW7				1										1.73393										1.73393,
Uncharacterized protein	F8W810					1										1.29403										1.29403,
Uncharacterized protein	H0YGG7			1										0.69047										0.69047,
Uncharacterized protein	H3BQZ7	2										1.38451										1.38451,1.38451,
Uncharacterized protein	H7C469				46										4.82997										4.88885,5.07054,4.88885,5.07054,4.5536,4.57245,2.25526,2.24302,2.25526,2.17401,2.52278,2.36449,2.52185,2.36449,4.9481,4.82997,4.9481,4.82997,4.38121,4.49436,4.84379,4.90568,4.38121,4.86095,4.83887,4.90713,4.49843,4.90713,4.49843,2.39576,2.39576,2.08239,10.2294,9.65169,10.17502,9.80219,4.70517,4.46666,4.70517,4.46751,5.3881,5.18988,5.3881,5.04726,5.08163,5.07197,
Uncharacterized protein	I3L1M0				8										217.312										288.38907,34.80907,274.64602,2199.91207,222.90406,200.3246,23.74494,211.72081,
Uncharacterized protein	J3QS99	2	3	2	2			1			1	1.33533	1.14977	1.44163	1.4099			1.40578			0.91465	1.18435,1.48631,	1.14977,1.14977,1.19355,	1.50538,1.37788,	1.4099,1.4099,			1.40578,			0.91465,
UQCRC1 Cytochrome b-c1 complex subunit 1, mitochondrial	P31930	1				2		1				1.2091				1.48483		0.30051				1.2091,				1.48483,1.48483,		0.30051,
UQCRC2 Cytochrome b-c1 complex subunit 2, mitochondrial	P22695	5			1	2		2				1.40165			2.53019	1.55256		1.12256				1.40165,1.40165,0.39546,1.43149,1.35517,			2.53019,	1.65496,1.45016,		0.89769,1.34743,
UQCRFS1 Cytochrome b-c1 complex subunit Rieske, mitochondrial	P47985	1										0.72762										0.72762,
USMG5 Up-regulated during skeletal muscle growth protein 5	Q96IX5		2										0.74974										0.74974,0.74974,
VAPA Vesicle-associated membrane protein-associated protein A	Q9P0L0							1										1.52131										1.52131,
VAPB Vesicle-associated membrane protein-associated protein B/C	O95292							1										1.52131										1.52131,
VAT1 Synaptic vesicle membrane protein VAT-1 homolog	Q99536	1	2	5	4	2	5	4		2	2	1.72219	0.85659	0.66987	0.873685	1.0834	0.55938	1.26008		0.816885	0.60931	1.72219,	0.72391,0.98927,	0.6584,0.7839,0.6584,0.67969,0.66987,	1.25532,1.25532,0.49205,0.49205,	1.0834,1.0834,	0.65758,0.52242,0.55938,0.50989,0.55938,	1.29404,1.26008,1.26008,0.52835,		0.92433,0.70944,	0.60931,0.60931,
VCL Vinculin	P18206	2		1	1	11		4				1.45587		1.39003	1.28322	1.39209		2.04165				1.24541,1.66634,		1.39003,	1.28322,	1.15891,1.56507,0.86332,1.84687,1.84687,1.62835,1.39209,1.39209,1.3721,1.3721,0.88729,		2.14875,2.04165,2.04165,1.95519,
VCP Transitional endoplasmic reticulum ATPase	P55072	9				11		6				1.51272				1.59928		1.55977				1.62813,1.62166,1.74828,1.45713,1.45713,1.92325,1.34561,1.51272,1.17668,				1.59928,1.86507,1.86507,1.38913,1.38913,1.80286,1.4679,1.08127,1.08127,1.75633,1.75633,		1.68525,1.60192,1.51763,1.76512,1.42485,1.18282,
VCPIP1 Deubiquitinating protein VCIP135	Q96JH7							1										18.2648										18.26483,
VDAC1 Voltage-dependent anion-selective channel protein 1	P21796	4	6	8	7	2	6	4	1	2	4	0.843925	0.85003	0.88024	1.53333	0.80679	0.57974	0.847915	0.76896	0.72661	0.595945	0.83169,0.83169,0.85616,1.13939,	0.71899,0.71899,0.74929,0.95077,0.95077,1.11095,	0.86516,0.88024,0.84822,0.88024,0.84822,1.19746,1.21825,1.33298,	1.47799,1.53333,1.47799,1.53333,2.11832,1.89078,1.89078,	0.80679,0.80679,	0.57974,0.56901,0.57974,0.56901,0.88006,0.88006,	0.9271,0.76873,0.76873,1.01776,	0.76896,	0.72661,0.72661,	0.60702,0.58487,0.60702,0.58487,
VDAC2 Voltage-dependent anion-selective channel protein 2	P45880	5	9	16	13	6	12	7	5	6	17	1.20272	0.77261	0.77447	1.70765	1.29348	0.61796	1.19469	0.80729	0.94527	0.68883	1.20272,1.26054,1.26054,1.16219,1.16219,	0.7317,0.76668,0.82443,0.82443,0.86199,0.77261,0.77261,0.65646,0.70588,	1.92743,0.79449,0.74997,0.79449,0.74997,0.96109,0.84209,0.96109,0.84209,0.66378,0.65687,0.66378,0.65687,0.78372,0.76522,0.76522,	1.84886,1.66289,1.72681,1.66289,1.72681,1.46245,1.8077,1.46245,1.8077,1.41895,1.41895,1.70765,1.73423,	1.2549,1.2549,1.33206,1.3681,1.3681,1.2314,	0.80904,0.60597,0.61611,0.60597,0.61611,0.64823,0.66232,0.64823,0.66232,0.58177,0.58307,0.61981,	1.17299,1.17299,1.2202,1.2202,1.19469,1.19469,1.07255,	0.71232,0.71232,0.80729,0.80875,0.826,	0.67913,0.67913,0.97017,0.97017,0.94527,0.94527,	0.88864,0.80785,0.65786,0.69118,0.65786,0.69118,0.68883,0.67587,0.68883,0.67587,0.75871,0.6457,0.6457,0.66528,0.69837,0.66528,0.69837,
VDAC3 Voltage-dependent anion-selective channel protein 3	Q9Y277	1	4		2	5		2		1	1	1.64218	0.72331		2.14724	1.17104		1.25531		1.24622	0.61753	1.64218,	0.71234,0.71234,0.8099,0.73428,		2.60389,1.69059,	1.22113,1.69087,1.1567,1.1567,1.17104,		1.46889,1.04174,		1.24622,	0.61753,
VIM Vimentin	P08670	73	61	26	29	69	36	62	7	39	38	1.23391	1.08011	1.65403	1.79495	1.23564	0.906965	0.999065	1.08201	1.01665	0.85416	1.12402,1.11837,1.22464,1.17234,1.05994,1.17234,1.25393,1.20301,1.25393,1.20301,0.84894,1.32768,1.32768,1.25328,1.25328,1.17378,1.17378,1.25322,1.25322,1.22992,1.22992,1.23018,1.23958,1.23958,1.24916,1.24916,1.23351,1.23351,1.33306,1.22078,1.23391,1.23391,1.41489,1.28531,1.41489,1.28531,1.35976,1.35976,1.21751,1.21751,1.2461,1.2461,1.20237,1.15068,1.14859,1.15068,1.14901,3.52284,1.39955,1.39955,1…	1.16051,1.34688,1.22598,1.11685,1.11685,1.11763,1.13034,0.96681,0.96681,0.96009,1.10818,1.1069,0.95003,0.94618,1.33193,1.31844,1.22132,1.21351,1.21351,1.25977,1.12212,1.12212,0.98249,0.98249,0.98472,0.91799,0.98053,0.97298,0.97298,1.07215,1.07215,1.12339,1.15061,1.11972,1.15061,1.11972,1.17913,1.18205,1.19481,0.98204,0.98204,0.97404,1.19456,1.19456,1.1438,0.97487,0.96259,0.97487,0.96017,1.04297,1…	1.65782,1.65023,1.65782,1.65023,2.08537,1.99243,1.29301,1.29301,2.26901,1.07928,1.98765,1.94566,1.66728,2.41892,2.46545,2.41892,2.46545,1.32334,1.27252,1.32334,1.30356,1.30997,1.30356,1.2729,1.33705,1.6718,	2.95143,1.91396,1.79495,1.79495,2.02068,2.04802,1.63592,1.63592,2.38846,1.66944,1.66944,3.04522,2.42985,1.71831,2.70606,2.64429,2.70606,2.64429,1.64437,1.67739,1.64437,1.67739,2.1471,2.1471,1.63349,1.67645,1.61061,1.61061,1.3619,	1.46791,1.12929,1.12929,1.23998,1.19094,1.15854,1.08997,1.15854,1.23067,1.23067,1.2622,1.23564,1.2622,1.23564,1.21968,1.15471,1.21968,1.15471,1.15198,1.26029,1.15198,1.26029,1.24421,1.24421,1.23186,1.23186,1.37689,1.21039,1.21039,1.22478,1.22478,0.98344,0.98344,1.43382,1.29808,1.43382,1.29808,1.3447,1.3447,1.19276,1.19276,1.31035,1.23978,1.23978,11.62174,1.27117,1.44137,1.27117,1.47191,1.36683,1.…	0.77198,1.0099,0.96169,0.96493,0.96169,0.96493,1.05614,1.07817,0.86054,0.84501,0.84501,0.86568,0.83568,0.90806,0.90587,1.24532,1.18311,0.99396,0.98407,0.99396,0.98407,0.9801,0.9801,0.82524,0.83656,0.82524,0.83656,0.85391,0.84646,0.8435,0.84974,0.8435,0.84974,0.94746,0.76169,0.9092,	1.02549,1.0141,1.02549,1.0141,0.96753,0.96771,0.96753,0.96771,1.08597,1.08597,0.97926,1.00138,1.08585,1.00138,0.94974,1.02869,0.94974,0.96138,1.01077,0.96138,1.01077,1.00354,1.00354,0.99675,1.15545,0.97449,0.98386,0.98386,0.87907,0.87907,1.11667,1.01317,1.11667,1.01317,1.05388,1.05388,0.96369,0.96369,0.95189,0.87874,0.9428,1.07802,1.34004,1.07802,1.34004,1.17402,1.17402,1.02312,1.02312,0.98576,0.…	1.08201,1.08201,0.91203,0.93035,1.53266,1.12119,1.12119,	1.02096,1.02096,0.97467,0.97467,1.00567,1.00567,1.03984,1.03984,1.03225,1.03225,1.00275,1.00275,0.95112,0.95112,1.30139,1.03895,1.03895,0.98834,0.98834,1.06197,1.06197,0.98886,1.39414,1.39414,1.27265,1.84357,1.27265,1.84357,1.01665,1.00185,1.00185,0.96897,1.00512,0.96897,1.00512,1.0573,0.98623,1.0573,0.98623,	0.96445,0.94192,0.96445,0.94192,1.09774,1.09672,0.79321,0.79776,0.79321,0.79776,0.841,0.8207,0.841,0.8207,1.34923,1.28627,0.95457,1.01312,0.93187,0.95592,0.93187,0.95592,0.85099,0.85416,0.85099,0.85416,1.10372,0.81773,0.84633,0.81773,0.87851,0.87851,0.79285,0.75015,0.72758,0.75015,0.72758,0.87113,
VKORC1 Vitamin K epoxide reductase complex subunit 1	Q9BQB6		2										0.96701										0.96701,0.96701,
WDR1 WD repeat-containing protein 1	O75083	1		1		2		1				0.80388		1.4326		0.90266		1.00046				0.80388,		1.4326,		0.8225,0.98282,		1.00046,
XAB2 Pre-mRNA-splicing factor SYF1	Q9HCS7					2		2								0.97266		0.97441								0.97266,0.97266,		0.97441,0.97441,
XRCC5 X-ray repair cross-complementing protein 5	P13010	4				4		2				1.12555				1.15042		1.1096				0.97768,0.97768,1.27341,1.27341,				1.01729,1.01729,1.28355,1.28355,		1.1096,1.1096,
XRCC6 X-ray repair cross-complementing protein 6	P12956	4	1			3		7				1.84417	0.80806			1.34765		1.11698				2.00183,2.00183,1.6865,1.6865,	0.80806,			1.34765,1.68412,1.0842,		1.08514,1.11698,1.86437,1.46473,0.89823,1.18396,1.04055,
YBX1 Nuclease-sensitive element-binding protein 1	P67809		2		1		1				1		0.95664		1.66008		0.82073				0.66913		0.95664,0.95664,		1.66008,		0.82073,				0.66913,
YWHAB 14-3-3 protein beta/alpha	P31946	2										1.46241										1.46241,1.46241,
YWHAE 14-3-3 protein epsilon	P62258			2				5			1			1.22458				2.0134			0.8786			1.22557,1.22359,				3.15856,2.0134,3.15856,2.0134,1.07324,			0.8786,
YWHAG 14-3-3 protein gamma	P61981	1			1	7		6				3.22374			1.6178	1.54968		2.51034				3.22374,			1.6178,	2.54416,1.60983,1.54968,1.60983,1.54968,1.1914,1.1914,		3.00728,3.15856,2.0134,3.15856,2.0134,1.07324,
YWHAQ 14-3-3 protein theta	P27348			1	2	8		7						1.44989	2.68749	1.55446		2.0134						1.44989,	2.68749,2.68749,	1.55925,1.55925,1.60983,1.54968,1.60983,1.54968,1.1914,1.1914,		1.89424,1.89424,3.15856,2.0134,3.15856,2.0134,1.07324,
YWHAZ 14-3-3 protein zeta/delta	P63104	4		7	4	13		8		2	4	1.80715		1.99193	2.62379	1.33173		1.94077		0.96813	1.66776	1.80715,1.80715,1.80187,1.82809,		1.99193,2.02172,1.99193,2.02172,1.21076,1.21319,1.21319,	2.97149,2.2761,2.97149,2.2761,	1.33173,1.33173,1.60983,1.54968,1.60983,1.54968,1.4075,1.4075,1.26922,1.29165,1.29165,1.1914,1.1914,		1.86815,1.86815,3.15856,2.0134,3.15856,2.0134,1.76405,1.07324,		0.96813,0.96813,	1.64184,1.69369,1.64184,1.69369,
ZNF469 Zinc finger protein 469	Q96JG9			1										2.10382										2.10382,
ZYX Zyxin	Q15942	1			1							1.76822			1.53726							1.76822,			1.53726,

## Sheet: 6. PF-9283 R1 protein info
Locus	Seq Coverage	Seq Count	Spectral Count	NSAF	emPAI	Description
Q09428	1.4	1	2	2.55184e-05	0.0327615	ABCC8 ATP-binding cassette sub-family C member 8
Q8N2K0	2.5	1	1	5.06841e-05	0.0592537	ABHD12 Monoacylglycerol lipase ABHD12
P42765	12.3	4	4	0.000203247	0.327394	ACAA2 3-ketoacyl-CoA thiolase, mitochondrial
Q13085	1	1	1	8.59858e-06	0.023293	ACACA Acetyl-CoA carboxylase 1
O00763	0.9	1	1	8.20678e-06	0.0209395	ACACB Acetyl-CoA carboxylase 2
P11310	2.9	1	1	4.79151e-05	0.0690548	ACADM Medium-chain specific acyl-CoA dehydrogenase, mitochondrial
P49748	36	39	90	0.00277176	1.29087	ACADVL Very long-chain specific acyl-CoA dehydrogenase, mitochondrial
P24752	27.6	11	16	0.000755869	0.887991	ACAT1 Acetyl-CoA acetyltransferase, mitochondrial
P53396	1.3	1	1	1.83218e-05	0.0303861	ACLY ATP-citrate synthase
Q99798	12.3	9	11	0.000284481	0.327394	ACO2 Aconitate hydratase, mitochondrial
Q9Y305	8.2	4	4	0.000183802	0.207814	ACOT9 Acyl-coenzyme A thioesterase 9, mitochondrial
P68133	22.8	21	97	0.00519021	0.690441	ACTA1 Actin, alpha skeletal muscle
P60709	49.9	49	204	0.0109737	2.155	ACTB Actin, cytoplasmic 1
P12814	44.4	59	136	0.00307559	1.77971	ACTN1 Alpha-actinin-1
O43707	53.2	84	214	0.0047386	2.40408	ACTN4 Alpha-actinin-4
P61160	3.8	1	1	5.11986e-05	0.0914403	ACTR2 Actin-related protein 2
P61158	2.9	1	1	4.8259e-05	0.0690548	ACTR3 Actin-related protein 3
P55265	2.2	2	2	3.29074e-05	0.0519619	ADAR Double-stranded RNA-specific adenosine deaminase
Q9Y4W6	1.3	1	1	2.53102e-05	0.0303861	AFG3L2 AFG3-like protein 2
O00116	1.8	1	1	3.06569e-05	0.0423174	AGPS Alkyldihydroxyacetonephosphate synthase, peroxisomal
Q09666	14.5	83	142	0.000486326	0.396368	AHNAK Neuroblast differentiation-associated protein AHNAK
O95831	2.4	2	2	6.58149e-05	0.0568175	AIFM1 Apoptosis-inducing factor 1, mitochondrial
P54819	14.6	3	4	0.000337611	0.399587	AK2 Adenylate kinase 2, mitochondrial
P27144	4.9	1	1	9.04586e-05	0.119438	AK4 Adenylate kinase isoenzyme 4, mitochondrial
Q13740	6.7	5	5	0.000173004	0.16681	ALCAM CD166 antigen
P54886	2.6	2	4	0.000101496	0.0616956	ALDH18A1 Delta-1-pyrroline-5-carboxylate synthase
P30837	26.7	14	26	0.00101447	0.849269	ALDH1B1 Aldehyde dehydrogenase X, mitochondrial
P51648	2.5	1	1	4.15923e-05	0.0592537	ALDH3A2 Fatty aldehyde dehydrogenase
P30038	5.5	3	5	0.00017915	0.135011	ALDH4A1 Delta-1-pyrroline-5-carboxylate dehydrogenase, mitochondrial
P04075	23.6	5	6	0.00033251	0.721869	ALDOA Fructose-bisphosphate aldolase A
Q01432	2.1	1	15	0.000394503	0.0495424	AMPD3 AMP deaminase 3
P04083	13.3	3	3	0.000174904	0.358313	ANXA1 Annexin A1
P07355	44.5	36	78	0.00464141	1.78612	ANXA2 Annexin A2
P09525	5	1	1	6.32359e-05	0.122018	ANXA4 Annexin A4
P08758	5	1	1	6.30383e-05	0.122018	ANXA5 Annexin A5
O95782	4.1	3	3	6.19414e-05	0.0990058	AP2A1 AP-2 complex subunit alpha-1
Q96CW1	4.6	1	2	9.2746e-05	0.111732	AP2M1 AP-2 complex subunit mu
Q9HDC9	18.8	6	8	0.000387928	0.541701	APMAP Adipocyte plasma membrane-associated protein
P84077	8.3	1	1	0.000111449	0.210598	ARF1 ADP-ribosylation factor 1
P61204	8.3	1	1	0.000111449	0.210598	ARF3 ADP-ribosylation factor 3
P29374	1.6	1	1	1.60479e-05	0.0375284	ARID4A AT-rich interactive domain-containing protein 4A
O75915	10.1	1	1	0.000107299	0.261828	ARL6IP5 PRA1 family protein 3
Q12797	7.3	3	3	7.98375e-05	0.183042	ASPH Aspartyl/asparaginyl beta-hydroxylase
Q9NVI7	6.8	3	5	0.000159087	0.169499	ATAD3A ATPase family AAA domain-containing protein 3A
P05023	20.2	27	52	0.00102537	0.592209	ATP1A1 Sodium/potassium-transporting ATPase subunit alpha-1
P05026	7.3	2	2	0.00013315	0.183042	ATP1B1 Sodium/potassium-transporting ATPase subunit beta-1
P54709	3.9	1	1	7.2302e-05	0.0939563	ATP1B3 Sodium/potassium-transporting ATPase subunit beta-3
O14983	1.5	2	3	6.04563e-05	0.0351422	ATP2A1 Sarcoplasmic/endoplasmic reticulum calcium ATPase 1
P16615	1.4	2	3	5.80775e-05	0.0327615	ATP2A2 Sarcoplasmic/endoplasmic reticulum calcium ATPase 2
P23634	8.3	10	16	0.000260078	0.210598	ATP2B4 Plasma membrane calcium-transporting ATPase 4
P25705	36.7	28	64	0.00233458	1.32809	ATP5A1 ATP synthase subunit alpha, mitochondrial
P06576	58.8	43	89	0.00339382	2.87258	ATP5B ATP synthase subunit beta, mitochondrial
P36542	13.4	4	4	0.000270769	0.361445	ATP5C1 ATP synthase subunit gamma, mitochondrial
P24539	9	2	2	0.000157596	0.230269	ATP5F1 ATP synthase subunit b, mitochondrial
O75947	11.2	2	2	0.000250587	0.294196	ATP5H ATP synthase subunit d, mitochondrial
P56134	25.5	2	5	0.00107299	0.798871	ATP5J2 ATP synthase subunit f, mitochondrial
P48047	17.4	5	9	0.000852349	0.492794	ATP5O ATP synthase subunit O, mitochondrial
Q15904	1.7	4	4	4.07109e-05	0.0399202	ATP6AP1 V-type proton ATPase subunit S1
P38606	2.4	2	3	9.80823e-05	0.0568175	ATP6V1A V-type proton ATPase catalytic subunit A
P50895	3	1	1	3.21214e-05	0.0715193	BCAM Basal cell adhesion molecule
P51572	0.9	1	1	1.56132e-05	0.0209395	BCAP31 B-cell receptor-associated protein 31
P21953	9.4	8	12	0.000242309	0.241652	BCKDHB 2-oxoisovalerate dehydrogenase subunit beta, mitochondrial
Q13873	1.6	1	1	1.94338e-05	0.0375284	BMPR2 Bone morphogenetic protein receptor type-2
P35613	8.3	2	2	0.000104791	0.210598	BSG Basigin
Q07021	12.1	3	4	0.000286131	0.321296	C1QBP Complement component 1 Q subcomponent-binding protein, mitochondrial
Q9NUG4	2.3	1	1	3.5328e-05	0.0543869	C20orf160 Uncharacterized protein C20orf160
Q16790	12.6	5	10	0.000439483	0.336596	CA9 Carbonic anhydrase 9
Q05682	6.9	4	4	0.000101752	0.172195	CALD1 Caldesmon
P27797	38.4	17	33	0.00159637	1.42103	CALR Calreticulin
P27824	22.5	13	29	0.000988168	0.678804	CANX Calnexin
P52907	8.7	3	3	0.000211597	0.2218	CAPZA1 F-actin-capping protein subunit alpha-1
P47756	7.2	2	2	0.000145648	0.180321	CAPZB F-actin-capping protein subunit beta
P04040	2.3	1	1	3.82775e-05	0.0543869	CAT Catalase
Q03135	7.9	1	1	0.000113327	0.199499	CAV1 Caveolin-1
Q8IYE1	1.7	1	1	2.8213e-05	0.0399202	CCDC13 Coiled-coil domain-containing protein 13
Q96JN2	1.6	1	5	8.74015e-05	0.0375284	CCDC136 Coiled-coil domain-containing protein 136
Q9BUN5	12	1	1	0.000100861	0.318257	CCDC28B Coiled-coil domain-containing protein 28B
P78371	15.9	6	8	0.000301641	0.442115	CCT2 T-complex protein 1 subunit beta
P49368	7.7	5	6	0.00022208	0.193988	CCT3 T-complex protein 1 subunit gamma
P50991	18	8	9	0.000336828	0.513561	CCT4 T-complex protein 1 subunit delta
P48643	7.2	3	4	0.000149148	0.180321	CCT5 T-complex protein 1 subunit epsilon
P40227	4	2	7	0.000265924	0.0964782	CCT6A T-complex protein 1 subunit zeta
Q99832	4.8	2	3	0.000111449	0.116863	CCT7 T-complex protein 1 subunit eta
P50990	21.5	12	13	0.000478539	0.64059	CCT8 T-complex protein 1 subunit theta
P86790	3.5	1	1	4.18512e-05	0.0839269	CCZ1B Vacuolar fusion protein CCZ1 homolog B
P16070	3.8	4	7	0.000190304	0.0914403	CD44 CD44 antigen
P08962	4.2	1	1	8.47574e-05	0.101539	CD63 CD63 antigen
P60033	8.5	1	1	8.54757e-05	0.216186	CD81 CD81 antigen
Q16543	2.4	1	1	5.33658e-05	0.0568175	CDC37 Hsp90 co-chaperone Cdc37
P60953	8.9	1	1	0.000105614	0.227439	CDC42 Cell division control protein 42 homolog
P19022	1.8	1	1	2.22652e-05	0.0423174	CDH2 Cadherin-2
Q5VV42	2.8	1	1	3.48398e-05	0.0665962	CDKAL1 Threonylcarbamoyladenosine tRNA methylthiotransferase
Q86X02	4.9	1	1	4.33812e-05	0.119438	CDR2L Cerebellar degeneration-related protein 2-like
P23528	33.7	5	8	0.000972157	1.1727	CFL1 Cofilin-1
Q3L8U1	0.8	2	4	2.78526e-05	0.0185914	CHD9 Chromodomain-helicase-DNA-binding protein 9
Q9Y3Y2	5.2	1	1	8.13398e-05	0.127197	CHTOP Chromatin target of PRMT1 protein
Q07065	16.1	8	10	0.000335087	0.448772	CKAP4 Cytoskeleton-associated protein 4
Q00610	17.9	31	47	0.000566028	0.51008	CLTC Clathrin heavy chain 1
Q96DG6	6.9	1	1	8.23358e-05	0.172195	CMBL Carboxymethylenebutenolidase homolog
Q15417	35.6	7	9	0.000551825	1.26986	CNN3 Calponin-3
Q8WX92	2.2	1	1	3.47798e-05	0.0519619	COBRA1 Negative elongation factor B
Q9ULV4	21.9	12	25	0.00106394	0.65577	CORO1C Coronin-1C
P13073	7.1	1	1	0.000119362	0.177606	COX4I1 Cytochrome c oxidase subunit 4 isoform 1, mitochondrial
P20674	6	1	1	0.000134482	0.148154	COX5A Cytochrome c oxidase subunit 5A, mitochondrial
P16220	5	1	2	0.000118312	0.122018	CREB1 Cyclic AMP-responsive element-binding protein 1
O75390	5.8	3	5	0.000216441	0.142878	CS Citrate synthase, mitochondrial
P35221	12.5	9	14	0.000311713	0.333522	CTNNA1 Catenin alpha-1
P35222	12.8	9	11	0.000284116	0.342765	CTNNB1 Catenin beta-1
O60716	8.1	6	6	0.000125035	0.205036	CTNND1 Catenin delta-1
P10619	2.7	2	3	0.000126077	0.0641431	CTSA Lysosomal protective protein
P07858	11.8	5	5	0.000297526	0.3122	CTSB Cathepsin B
P53634	2.6	2	2	8.71372e-05	0.0616956	CTSC Dipeptidyl peptidase 1
P07339	23.1	23	91	0.00445552	0.702159	CTSD Cathepsin D
P09668	7.8	6	10	0.000602157	0.196741	CTSH Pro-cathepsin H
P00167	15.7	1	1	0.000150539	0.435489	CYB5A Cytochrome b5
P00387	19.6	8	12	0.00080421	0.570363	CYB5R3 NADH-cytochrome b5 reductase 3
Q53TN4	3.5	1	1	7.05324e-05	0.0839269	CYBRD1 Cytochrome b reductase 1
P08574	3.7	2	2	0.000124137	0.0889301	CYC1 Cytochrome c1, heme protein, mitochondrial
P99999	6.7	1	1	0.000192117	0.16681	CYCS Cytochrome c
Q15438	1.4	1	1	1.71972e-05	0.0327615	CYTH1 Cytohesin-1
Q9UI36	2	1	1	2.66125e-05	0.0471286	DACH1 Dachshund homolog 1
Q16643	10.2	5	8	0.000248657	0.264736	DBN1 Drebrin
P11182	3.1	1	1	4.18512e-05	0.0739894	DBT Lipoamide acyltransferase component of branched-chain alpha-keto acid dehydrogenase complex, mitochondrial
P81605	10	1	2	0.000366768	0.258925	DCD Dermcidin
Q16531	2.1	1	1	1.7695e-05	0.0495424	DDB1 DNA damage-binding protein 1
Q92499	2.8	2	2	5.45196e-05	0.0665962	DDX1 ATP-dependent RNA helicase DDX1
Q92841	13	11	16	0.000442738	0.348963	DDX17 Probable ATP-dependent RNA helicase DDX17
Q9NR30	1.4	1	1	2.57628e-05	0.0327615	DDX21 Nucleolar RNA helicase 2
O00148	5.2	4	6	0.000283451	0.127197	DDX39A ATP-dependent RNA helicase DDX39A
Q13838	5.1	4	6	0.000282789	0.124605	DDX39B Spliceosome RNA helicase DDX39B
O00571	5	5	5	0.000152358	0.122018	DDX3X ATP-dependent RNA helicase DDX3X
P17844	8.1	7	11	0.000361392	0.205036	DDX5 Probable ATP-dependent RNA helicase DDX5
Q16698	6.6	2	2	0.000120431	0.164126	DECR1 2,4-dienoyl-CoA reductase, mitochondrial
P35659	6.9	3	5	0.000268964	0.172195	DEK Protein DEK
Q9UBM7	1.7	1	1	4.24679e-05	0.0399202	DHCR7 7-dehydrocholesterol reductase
Q9BTZ2	4.7	1	1	7.25621e-05	0.114295	DHRS4 Dehydrogenase/reductase SDR family member 4
Q9Y394	5.6	1	1	5.95052e-05	0.137627	DHRS7 Dehydrogenase/reductase SDR family member 7
O43143	1.5	2	2	5.07478e-05	0.0351422	DHX15 Putative pre-mRNA-splicing factor ATP-dependent RNA helicase DHX15
Q08211	11.6	16	21	0.000333557	0.306171	DHX9 ATP-dependent RNA helicase A
Q14689	0.7	1	1	1.19788e-05	0.0162487	DIP2A Disco-interacting protein 2 homolog A
O60832	4.3	1	1	3.92456e-05	0.104079	DKC1 H/ACA ribonucleoprotein complex subunit 4
P10515	2.6	1	1	3.11781e-05	0.0616956	DLAT Dihydrolipoyllysine-residue acetyltransferase component of pyruvate dehydrogenase complex, mitochondrial
P09622	2	1	1	3.96312e-05	0.0471286	DLD Dihydrolipoyl dehydrogenase, mitochondrial
Q12959	3.9	2	2	4.46289e-05	0.0939563	DLG1 Disks large homolog 1
P36957	5.7	4	5	0.000222652	0.14025	DLST Dihydrolipoyllysine-residue succinyltransferase component of 2-oxoglutarate dehydrogenase complex, mitochondrial
Q9UBS4	10.1	1	1	5.63471e-05	0.261828	DNAJB11 DnaJ homolog subfamily B member 11
Q96M86	0.7	1	1	4.24411e-06	0.0162487	DNHD1 Dynein heavy chain domain-containing protein 1
Q9BZG8	2.5	1	1	4.55356e-05	0.0592537	DPH1 Diphthamide biosynthesis protein 1
P27487	1.8	1	1	2.63345e-05	0.0423174	DPP4 Dipeptidyl peptidase 4
Q9UHL4	4.1	2	2	8.20011e-05	0.0990058	DPP7 Dipeptidyl peptidase 2
Q16555	3.5	1	1	3.52662e-05	0.0839269	DPYSL2 Dihydropyrimidinase-related protein 2
Q14126	1.3	1	1	1.80432e-05	0.0303861	DSG2 Desmoglein-2
P15924	4	9	10	7.02621e-05	0.0964782	DSP Desmoplakin
Q14204	2.4	8	10	4.34186e-05	0.0568175	DYNC1H1 Cytoplasmic dynein 1 heavy chain 1
O75923	1.2	2	2	1.93964e-05	0.0280163	DYSF Dysferlin
Q13011	4.9	1	1	6.15008e-05	0.119438	ECH1 Delta(3,5)-Delta(2,4)-dienoyl-CoA isomerase, mitochondrial
P30084	11.7	2	2	0.000139119	0.309182	ECHS1 Enoyl-CoA hydratase, mitochondrial
P42126	5	1	1	6.67956e-05	0.122018	ECI1 Enoyl-CoA delta isomerase 1, mitochondrial
Q15075	2.8	4	6	8.57786e-05	0.0665962	EEA1 Early endosome antigen 1
P68104	19.7	10	17	0.000742269	0.573983	EEF1A1 Elongation factor 1-alpha 1
P29692	8.9	2	2	0.000143575	0.227439	EEF1D Elongation factor 1-delta
P26641	5.3	2	3	0.000138482	0.129796	EEF1G Elongation factor 1-gamma
P13639	2.3	2	2	4.70216e-05	0.0543869	EEF2 Elongation factor 2
A4FU69	1.1	1	2	2.68427e-05	0.0256519	EFCAB5 EF-hand calcium-binding domain-containing protein 5
P00533	5.8	8	8	0.00013337	0.142878	EGFR Epidermal growth factor receptor
P60842	2.5	1	1	4.96854e-05	0.0592537	EIF4A1 Eukaryotic initiation factor 4A-I
Q14240	2.5	1	1	4.95633e-05	0.0592537	EIF4A2 Eukaryotic initiation factor 4A-II
P23588	2	1	1	3.30152e-05	0.0471286	EIF4B Eukaryotic translation initiation factor 4B
Q15717	4.3	1	2	0.000123756	0.104079	ELAVL1 ELAV-like protein 1
P50402	4.7	1	1	7.94184e-05	0.114295	EMD Emerin
O94919	2.6	1	1	4.03445e-05	0.0616956	ENDOD1 Endonuclease domain-containing 1 protein
P06733	38	18	30	0.0013944	1.39883	ENO1 Alpha-enolase
O43491	4.6	5	5	0.00010036	0.111732	EPB41L2 Band 4.1-like protein 2
Q9Y2J2	1.2	2	2	3.71155e-05	0.0280163	EPB41L3 Band 4.1-like protein 3
P29317	8	11	12	0.00024802	0.202264	EPHA2 Ephrin type-A receptor 2
P07099	4	1	1	4.43346e-05	0.0964782	EPHX1 Epoxide hydrolase 1
O75477	3.5	1	1	5.83013e-05	0.0839269	ERLIN1 Erlin-1
O94905	3.5	1	1	5.95052e-05	0.0839269	ERLIN2 Erlin-2
Q96HE7	3	2	3	0.000129309	0.0715193	ERO1L ERO1-like protein alpha
P30040	8.4	3	4	0.000309153	0.213389	ERP29 Endoplasmic reticulum resident protein 29
Q9BSJ8	5.3	7	8	0.000146176	0.129796	ESYT1 Extended synaptotagmin-1
A0FGR8	1.3	1	1	2.19026e-05	0.0303861	ESYT2 Extended synaptotagmin-2
P13804	23.4	6	7	0.000424042	0.713957	ETFA Electron transfer flavoprotein subunit alpha, mitochondrial
P38117	3.9	2	3	0.000237321	0.0939563	ETFB Electron transfer flavoprotein subunit beta
O95571	5.5	1	1	7.94184e-05	0.135011	ETHE1 Protein ETHE1, mitochondrial
P15311	7.8	4	8	0.000275389	0.196741	EZR Ezrin
Q6ZQQ2	1.5	1	1	1.27997e-05	0.0351422	FAM75D1 Protein FAM75D1
P49327	2	4	4	3.21342e-05	0.0471286	FASN Fatty acid synthase
P22087	3.4	1	1	6.28419e-05	0.081434	FBL rRNA 2'-O-methyltransferase fibrillarin
P22570	2	2	2	8.21681e-05	0.0471286	FDXR NADPH:adrenodoxin oxidoreductase, mitochondrial
P07954	12.5	4	7	0.000276874	0.333522	FH Fumarate hydratase, mitochondrial
Q14318	7	1	1	4.89618e-05	0.174898	FKBP8 Peptidyl-prolyl cis-trans isomerase FKBP8
P21333	38	120	250	0.0019052	1.39883	FLNA Filamin-A
O75369	21.5	53	90	0.000697734	0.64059	FLNB Filamin-B
Q14315	19.3	54	88	0.000651435	0.559552	FLNC Filamin-C
O75955	5.6	3	3	0.000141725	0.137627	FLOT1 Flotillin-1
Q14254	3	1	1	4.71315e-05	0.0715193	FLOT2 Flotillin-2
Q5SYB0	1.2	1	1	1.27834e-05	0.0280163	FRMPD1 FERM and PDZ domain-containing protein 1
P02794	7.1	1	1	0.000110231	0.177606	FTH1 Ferritin heavy chain
Q96AE4	2	1	1	3.13234e-05	0.0471286	FUBP1 Far upstream element-binding protein 1
Q8N0W3	1.9	1	1	1.86091e-05	0.0447202	FUK L-fucose kinase
Q9UN86	2.7	1	1	4.18512e-05	0.0641431	G3BP2 Ras GTPase-activating protein-binding protein 2
Q10471	3.7	2	2	7.06559e-05	0.0889301	GALNT2 Polypeptide N-acetylgalactosaminyltransferase 2
Q14697	20.2	19	27	0.000576961	0.592209	GANAB Neutral alpha-glucosidase AB
P04406	40.9	12	27	0.00162582	1.56448	GAPDH Glyceraldehyde-3-phosphate dehydrogenase
Q5VVW2	1.6	1	3	5.97402e-05	0.0375284	GARNL3 GTPase-activating Rap/Ran-GAP domain-like protein 3
Q92820	4.4	1	1	6.34348e-05	0.106624	GGH Gamma-glutamyl hydrolase
P16278	2.2	2	2	5.95931e-05	0.0519619	GLB1 Beta-galactosidase
O94925	16.6	10	15	0.000452293	0.465548	GLS Glutaminase kidney isoform, mitochondrial
P00367	8.1	4	5	0.000180755	0.205036	GLUD1 Glutamate dehydrogenase 1, mitochondrial
P63096	8.8	4	6	0.000341903	0.224616	GNAI1 Guanine nucleotide-binding protein G(i) subunit alpha-1
P04899	12.7	4	6	0.00034094	0.339677	GNAI2 Guanine nucleotide-binding protein G(i) subunit alpha-2
P08754	4.2	2	3	0.000170951	0.101539	GNAI3 Guanine nucleotide-binding protein G(k) subunit alpha
P50148	5.3	1	1	5.61901e-05	0.129796	GNAQ Guanine nucleotide-binding protein G(q) subunit alpha
Q5JWF2	4.1	4	6	0.000116715	0.0990058	GNAS Guanine nucleotide-binding protein G(s) subunit alpha isoforms XLas
P62873	9.4	4	4	0.000237321	0.241652	GNB1 Guanine nucleotide-binding protein G(I)/G(S)/G(T) subunit beta-1
P62879	9.4	4	4	0.000237321	0.241652	GNB2 Guanine nucleotide-binding protein G(I)/G(S)/G(T) subunit beta-2
P63244	7.6	1	1	6.36349e-05	0.191242	GNB2L1 Guanine nucleotide-binding protein subunit beta-2-like 1
Q08379	1.2	2	2	4.0264e-05	0.0280163	GOLGA2 Golgin subfamily A member 2
Q13439	0.5	1	1	9.04586e-06	0.0115795	GOLGA4 Golgin subfamily A member 4
P00505	22.6	11	18	0.00084442	0.682674	GOT2 Aspartate aminotransferase, mitochondrial
Q9UKJ3	1.1	1	1	1.34303e-05	0.0256519	GPATCH8 G patch domain-containing protein 8
P43304	1.4	1	1	2.77473e-05	0.0327615	GPD2 Glycerol-3-phosphate dehydrogenase, mitochondrial
P06744	5.4	3	3	0.000108453	0.1324	GPI Glucose-6-phosphate isomerase
Q14956	3.1	1	1	3.52662e-05	0.0739894	GPNMB Transmembrane glycoprotein NMB
Q8IZF5	1.9	1	1	1.86953e-05	0.0447202	GPR113 Probable G-protein coupled receptor 113
Q7Z2K8	1.6	1	1	2.00122e-05	0.0375284	GPRIN1 G protein-regulated inducer of neurite outgrowth 1
Q14831	2.5	1	1	2.20462e-05	0.0592537	GRM7 Metabotropic glutamate receptor 7
P09211	16.7	2	2	0.000192117	0.468926	GSTP1 Glutathione S-transferase P
P78347	8.2	5	5	0.000101063	0.207814	GTF2I General transcription factor II-I
P10144	6.9	1	2	0.000163338	0.172195	GZMB Granzyme B
Q71UI9	43	9	12	0.00189115	1.69153	H2AFV Histone H2A.V
P16104	27.3	6	9	0.00126958	0.874995	H2AFX Histone H2A.x
O75367	26.9	9	15	0.000813398	0.857804	H2AFY Core histone macro-H2A.1
P0C0S5	43	9	12	0.00189115	1.69153	H2AFZ Histone H2A.Z
P57053	19.8	6	24	0.00384234	0.577611	H2BFS Histone H2B type F-S
P40939	23.1	20	30	0.000793143	0.702159	HADHA Trifunctional enzyme subunit alpha, mitochondrial
P55084	13.5	6	7	0.000297903	0.364583	HADHB Trifunctional enzyme subunit beta, mitochondrial
Q13547	2.7	1	1	4.18512e-05	0.0641431	HDAC1 Histone deacetylase 1
Q92769	2.7	1	1	4.13366e-05	0.0641431	HDAC2 Histone deacetylase 2
Q9NRV9	25.4	5	10	0.00106732	0.794734	HEBP1 Heme-binding protein 1
P06865	4	3	3	0.000114398	0.0964782	HEXA Beta-hexosaminidase subunit alpha
P07686	4	3	4	0.000145124	0.0964782	HEXB Beta-hexosaminidase subunit beta
P31937	9.8	3	4	0.000240146	0.253141	HIBADH 3-hydroxyisobutyrate dehydrogenase, mitochondrial
Q9H2X6	3	1	8	0.000134706	0.0715193	HIPK2 Homeodomain-interacting protein kinase 2
P16403	17.4	11	20	0.00189411	0.492794	HIST1H1C Histone H1.2
P16402	16.7	11	20	0.00182554	0.468926	HIST1H1D Histone H1.3
P10412	16.9	11	20	0.00184222	0.475707	HIST1H1E Histone H1.4
Q96QV6	29.8	6	9	0.00138588	0.986095	HIST1H2AA Histone H2A type 1-A
Q99880	19.8	6	24	0.00384234	0.577611	HIST1H2BL Histone H2B type 1-L
Q99879	19.8	6	24	0.00384234	0.577611	HIST1H2BM Histone H2B type 1-M
Q5QNW6	19.8	6	24	0.00384234	0.577611	HIST2H2BF Histone H2B type 2-F
Q5TEC6	19.9	5	10	0.00148325	0.581248	HIST2H3PS2 Histone H3
Q7L7L0	26.9	8	26	0.00403445	0.857804	HIST3H2A Histone H2A type 3
P62805	42.7	14	41	0.00802974	1.67301	HIST4H4 Histone H4
P19367	9.4	11	15	0.000329972	0.241652	HK1 Hexokinase-1
Q2TB90	3.4	3	4	8.79924e-05	0.081434	HKDC1 Putative hexokinase HKDC1
P01892	7.4	2	3	0.000165799	0.185769	HLA-A HLA class I histocompatibility antigen, A-2 alpha chain
P30462	13	6	8	0.000445796	0.348963	HLA-B HLA class I histocompatibility antigen, B-14 alpha chain
P30685	13	5	6	0.000334347	0.348963	HLA-B HLA class I histocompatibility antigen, B-35 alpha chain
P18463	13	6	8	0.000445796	0.348963	HLA-B HLA class I histocompatibility antigen, B-37 alpha chain
Q95365	13	6	8	0.000445796	0.348963	HLA-B HLA class I histocompatibility antigen, B-38 alpha chain
P30484	13	5	6	0.000334347	0.348963	HLA-B HLA class I histocompatibility antigen, B-46 alpha chain
P18464	13	5	6	0.000334347	0.348963	HLA-B HLA class I histocompatibility antigen, B-51 alpha chain
P30492	13	5	6	0.000334347	0.348963	HLA-B HLA class I histocompatibility antigen, B-54 alpha chain
P18465	13	5	6	0.000334347	0.348963	HLA-B HLA class I histocompatibility antigen, B-57 alpha chain
P10319	13	5	6	0.000334347	0.348963	HLA-B HLA class I histocompatibility antigen, B-58 alpha chain
Q29940	13	5	6	0.000334347	0.348963	HLA-B HLA class I histocompatibility antigen, B-59 alpha chain
Q29836	13	6	8	0.000445796	0.348963	HLA-B HLA class I histocompatibility antigen, B-67 alpha chain
P01889	13	6	8	0.000445796	0.348963	HLA-B HLA class I histocompatibility antigen, B-7 alpha chain
P30460	13	6	8	0.000445796	0.348963	HLA-B HLA class I histocompatibility antigen, B-8 alpha chain
Q29718	13	6	8	0.000445796	0.348963	HLA-B HLA class I histocompatibility antigen, B-82 alpha chain
F8VZB9	6.7	3	5	0.000250276	0.16681	HLA-C HLA class I histocompatibility antigen, Cw-14 alpha chain
Q95604	7.3	2	3	0.00016268	0.183042	HLA-C HLA class I histocompatibility antigen, Cw-17 alpha chain
P10321	7.4	3	5	0.000275577	0.185769	HLA-C HLA class I histocompatibility antigen, Cw-7 alpha chain
P30511	3.8	1	2	0.000116603	0.0914403	HLA-F HLA class I histocompatibility antigen, alpha chain F
P35914	4.3	1	1	6.20685e-05	0.104079	HMGCL Hydroxymethylglutaryl-CoA lyase, mitochondrial
P09651	25.3	15	29	0.00157257	0.790606	HNRNPA1 Heterogeneous nuclear ribonucleoprotein A1
P22626	28.3	16	41	0.00234295	0.918669	HNRNPA2B1 Heterogeneous nuclear ribonucleoproteins A2/B1
P51991	24.3	13	22	0.00117405	0.749847	HNRNPA3 Heterogeneous nuclear ribonucleoprotein A3
P07910	19	11	16	0.00105476	0.548817	HNRNPC Heterogeneous nuclear ribonucleoproteins C1/C2
Q14103	9.9	3	6	0.00034094	0.25603	HNRNPD Heterogeneous nuclear ribonucleoprotein D0
P52597	10.4	8	15	0.000729118	0.270574	HNRNPF Heterogeneous nuclear ribonucleoprotein F
P31943	13.4	14	21	0.000943469	0.361445	HNRNPH1 Heterogeneous nuclear ribonucleoprotein H
P61978	23.8	11	18	0.000784235	0.729816	HNRNPK Heterogeneous nuclear ribonucleoprotein K
P14866	16.1	5	9	0.000308235	0.448772	HNRNPL Heterogeneous nuclear ribonucleoprotein L
P52272	24.2	22	32	0.000884264	0.745822	HNRNPM Heterogeneous nuclear ribonucleoprotein M
O43390	3	3	4	0.000127471	0.0715193	HNRNPR Heterogeneous nuclear ribonucleoprotein R
Q00839	18.3	18	37	0.000904695	0.524053	HNRNPU Heterogeneous nuclear ribonucleoprotein U
Q1KMD3	6	4	6	0.000162026	0.148154	HNRNPUL2 Heterogeneous nuclear ribonucleoprotein U-like protein 2
O14979	3.8	2	3	0.000144088	0.0914403	HNRPDL Heterogeneous nuclear ribonucleoprotein D-like
Q5SSJ5	13.4	7	8	0.000291823	0.361445	HP1BP3 Heterochromatin protein 1-binding protein 3
Q99714	7.7	1	1	7.72884e-05	0.193988	HSD17B10 3-hydroxyacyl-CoA dehydrogenase type-2
Q53GQ0	4.5	2	2	0.000129309	0.109175	HSD17B12 Estradiol 17-beta-dehydrogenase 12
P37059	14.7	6	10	0.000521247	0.402814	HSD17B2 Estradiol 17-beta-dehydrogenase 2
P51659	7.3	5	5	0.00013704	0.183042	HSD17B4 Peroxisomal multifunctional enzyme type 2
P07900	19.7	14	19	0.000523597	0.573983	HSP90AA1 Heat shock protein HSP 90-alpha
P08238	18.1	19	28	0.000780143	0.51705	HSP90AB1 Heat shock protein HSP 90-beta
P14625	33.1	42	79	0.00198457	1.14289	HSP90B1 Endoplasmin
P08107	10	9	12	0.00037764	0.258925	HSPA1B Heat shock 70 kDa protein 1A/1B
Q53FA3	6.2	7	15	0.00047205	0.153453	HSPA1L Heat shock 70kDa protein 1-like variant
P11021	36.9	38	84	0.00259093	1.33884	HSPA5 78 kDa glucose-regulated protein
P17066	5.9	6	8	0.000250977	0.145513	HSPA6 Heat shock 70 kDa protein 6
P11142	25.2	28	49	0.00153009	0.786488	HSPA8 Heat shock cognate 71 kDa protein
P38646	21.8	21	44	0.00130719	0.651962	HSPA9 Stress-70 protein, mitochondrial
P04792	9.8	2	3	0.000295204	0.253141	HSPB1 Heat shock protein beta-1
P10809	39.3	32	77	0.00271076	1.47172	HSPD1 60 kDa heat shock protein, mitochondrial
P61604	21.6	3	5	0.000988836	0.644372	HSPE1 10 kDa heat shock protein, mitochondrial
Q9Y4L1	1.6	1	1	2.01925e-05	0.0375284	HYOU1 Hypoxia up-regulated protein 1
P48735	6.4	3	3	0.000133887	0.158777	IDH2 Isocitrate dehydrogenase [NADP], mitochondrial
Q13325	2.1	1	1	4.18512e-05	0.0495424	IFIT5 Interferon-induced protein with tetratricopeptide repeats 5
P11717	0.6	1	1	8.09806e-06	0.0139114	IGF2R Cation-independent mannose-6-phosphate receptor
Q01638	2.5	1	1	3.6281e-05	0.0592537	IL1RL1 Interleukin-1 receptor-like 1
Q12905	5.9	2	4	0.000206895	0.145513	ILF2 Interleukin enhancer-binding factor 2
Q12906	9.4	9	14	0.000315897	0.241652	ILF3 Interleukin enhancer-binding factor 3
A1L0T0	3.6	1	1	3.19181e-05	0.0864257	ILVBL Acetolactate synthase-like protein
Q16891	6.2	3	3	7.98375e-05	0.153453	IMMT Mitochondrial inner membrane protein
P46940	5.1	6	7	8.52178e-05	0.124605	IQGAP1 Ras GTPase-activating-like protein IQGAP1
P26006	12.2	14	24	0.000460642	0.324342	ITGA3 Integrin alpha-3
P06756	2.3	3	3	5.7745e-05	0.0543869	ITGAV Integrin alpha-V
P05556	12.7	14	27	0.00068252	0.339677	ITGB1 Integrin beta-1
P18084	1.3	1	1	2.52469e-05	0.0303861	ITGB5 Integrin beta-5
Q15811	1	1	1	1.17212e-05	0.023293	ITSN1 Intersectin-1
P14923	11	5	7	0.000189538	0.288249	JUP Junction plakoglobin
P51787	1.8	1	1	2.98406e-05	0.0423174	KCNQ1 Potassium voltage-gated channel subfamily KQT member 1
P56696	6.6	1	1	2.90248e-05	0.164126	KCNQ4 Potassium voltage-gated channel subfamily KQT member 4
Q07666	3.2	2	4	0.000182142	0.0764652	KHDRBS1 KH domain-containing, RNA-binding, signal transduction-associated protein 1
Q92945	4.2	3	3	8.5115e-05	0.101539	KHSRP Far upstream element-binding protein 2
Q8N163	1.1	1	1	2.18551e-05	0.0256519	KIAA1967 DBIRD complex subunit KIAA1967
Q2KJY2	0.6	1	1	9.56938e-06	0.0139114	KIF26B Kinesin-like protein KIF26B
Q14974	5.3	4	5	0.000115138	0.129796	KPNB1 Importin subunit beta-1
Q9Y664	1.2	2	2	2.78622e-05	0.0280163	KPTN Kaptin
P04264	44.7	36	130	0.00407204	1.79898	KRT1 Keratin, type II cytoskeletal 1
P13645	42	33	139	0.00480127	1.63027	KRT10 Keratin, type I cytoskeletal 10
P13646	15.9	9	26	0.00114515	0.442115	KRT13 Keratin, type I cytoskeletal 13
P02533	25.4	11	38	0.00162404	0.794734	KRT14 Keratin, type I cytoskeletal 14
P19012	10.5	6	18	0.000796273	0.273503	KRT15 Keratin, type I cytoskeletal 15
P08779	7.4	9	33	0.000633382	0.185769	KRT16 Keratin, type I cytoskeletal 16
P05783	52.1	36	94	0.00440975	2.31894	KRT18 Keratin, type I cytoskeletal 18
P08727	9	5	18	0.000907752	0.230269	KRT19 Keratin, type I cytoskeletal 19
P35908	54.5	35	106	0.00334626	2.50752	KRT2 Keratin, type II cytoskeletal 2 epidermal
P12035	6.1	5	25	0.000803036	0.1508	KRT3 Keratin, type II cytoskeletal 3
Q14525	41.3	27	59	0.00294595	1.58821	KRT33B Keratin, type I cuticular Ha3-II
P19013	7.9	5	11	0.000415534	0.199499	KRT4 Keratin, type II cytoskeletal 4
P13647	18	13	48	0.00164113	0.513561	KRT5 Keratin, type II cytoskeletal 5
P02538	22.9	13	44	0.00157372	0.694338	KRT6A Keratin, type II cytoskeletal 6A
P08729	13.2	8	17	0.000731191	0.355189	KRT7 Keratin, type II cytoskeletal 7
Q86Y46	3.3	3	12	0.000448273	0.0789467	KRT73 Keratin, type II cytoskeletal 73
O95678	7.1	7	33	0.00120814	0.177606	KRT75 Keratin, type II cytoskeletal 75
P05787	50.3	44	115	0.00480292	2.1842	KRT8 Keratin, type II cytoskeletal 8
Q6KB66	19.2	11	17	0.000758691	0.555966	KRT80 Keratin, type II cytoskeletal 80
P35527	51.2	32	73	0.00236368	2.25087	KRT9 Keratin, type I cytoskeletal 9
Q9BYR5	14	1	1	0.000148325	0.380384	KRTAP4-2 Keratin-associated protein 4-2
Q701N2	8	1	2	0.00017023	0.202264	KRTAP5-5 Keratin-associated protein 5-5
Q86UP2	1.2	1	1	1.48653e-05	0.0280163	KTN1 Kinectin
P11279	3.8	1	2	9.67495e-05	0.0914403	LAMP1 Lysosome-associated membrane glycoprotein 1
P13473	2	1	1	4.92006e-05	0.0471286	LAMP2 Lysosome-associated membrane glycoprotein 2
O43561	7.6	1	1	7.69934e-05	0.191242	LAT Linker for activation of T-cells family member 1
P00338	13.3	5	6	0.000364559	0.358313	LDHA L-lactate dehydrogenase A chain
P07195	4.8	1	2	0.000120792	0.116863	LDHB L-lactate dehydrogenase B chain
O95202	2	1	1	2.72967e-05	0.0471286	LETM1 LETM1 and EF-hand domain-containing protein 1, mitochondrial
P09382	11.9	2	6	0.000896545	0.315225	LGALS1 Galectin-1
P56470	8.9	8	9	0.000190304	0.227439	LGALS4 Galectin-4
Q9UPQ0	0.9	1	1	1.86263e-05	0.0209395	LIMCH1 LIM and calponin homology domains-containing protein 1
P49257	2	1	1	3.95535e-05	0.0471286	LMAN1 Protein ERGIC-53
P02545	44.7	43	97	0.00294685	1.79898	LMNA Prelamin-A/C
P20700	20.5	11	17	0.000585202	0.603245	LMNB1 Lamin-B1
Q03252	4	3	4	0.000134482	0.0964782	LMNB2 Lamin-B2
Q5TAE0	3.7	2	2	7.38911e-05	0.0889301	LOC440131 Similar to bA90M5.1 (Novel protein)
P36776	5.6	4	6	0.000126208	0.137627	LONP1 Lon protease homolog, mitochondrial
Q07954	0.2	1	1	4.43932e-06	0.00461578	LRP1 Prolow-density lipoprotein receptor-related protein 1
P42704	11.8	11	11	0.000159179	0.3122	LRPPRC Leucine-rich PPR motif-containing protein, mitochondrial
Q9BTT6	1.9	1	1	3.84967e-05	0.0447202	LRRC1 Leucine-rich repeat-containing protein 1
Q96AG4	3.9	1	1	6.57077e-05	0.0939563	LRRC59 Leucine-rich repeat-containing protein 59
Q9UPN3	1.5	10	12	3.27649e-05	0.0351422	MACF1 Microtubule-actin cross-linking factor 1, isoforms 1/2/3/5
P46821	1.3	2	2	1.63471e-05	0.0303861	MAP1B Microtubule-associated protein 1B
P27816	3.6	4	5	8.75532e-05	0.0864257	MAP4 Microtubule-associated protein 4
P43243	12.3	9	13	0.00030961	0.327394	MATR3 Matrin-3
Q96N66	7.2	3	5	0.000213689	0.180321	MBOAT7 Lysophospholipid acyltransferase 7
Q96RQ3	37.9	44	108	0.00300497	1.39332	MCCC1 Methylcrotonoyl-CoA carboxylase subunit alpha, mitochondrial
P40926	36.4	14	28	0.00167107	1.31206	MDH2 Malate dehydrogenase, mitochondrial
P23368	2.6	1	1	3.45415e-05	0.0616956	ME2 NAD-dependent malic enzyme, mitochondrial
Q16798	4.5	1	1	3.33978e-05	0.109175	ME3 NADP-dependent malic enzyme, mitochondrial
P08473	3.6	2	2	5.37927e-05	0.0864257	MME Neprilysin
P03956	4.1	1	1	4.30112e-05	0.0990058	MMP1 Interstitial collagenase
Q13724	1.4	1	2	4.82013e-05	0.0327615	MOGS Mannosyl-oligosaccharide glucosidase
Q6WCQ1	4.6	5	5	9.84013e-05	0.111732	MPRIP Myosin phosphatase Rho-interacting protein
P26038	15.1	7	11	0.000384567	0.415794	MSN Moesin
P00403	4.4	1	2	0.000177729	0.106624	MT-CO2 Cytochrome c oxidase subunit 2
Q7Z5P9	0.5	1	1	3.2255e-06	0.0115795	MUC19 Mucin-19
Q14764	6.9	4	4	9.03573e-05	0.172195	MVP Major vault protein
P35580	6.1	14	29	0.00029605	0.1508	MYH10 Myosin-10
A7E2Y1	0.5	1	1	1.03927e-05	0.0115795	MYH7B Myosin-7B
P35579	38.5	146	324	0.0033346	1.42661	MYH9 Myosin-9
O14950	44.2	9	12	0.00140737	1.76694	MYL12B Myosin regulatory light chain 12B
P60660	35.1	10	20	0.00267182	1.24388	MYL6 Myosin light polypeptide 6
P24844	38.4	7	9	0.00105553	1.42103	MYL9 Myosin regulatory light polypeptide 9
Q15746	2.5	5	9	9.48539e-05	0.0592537	MYLK Myosin light chain kinase, smooth muscle
O00159	17.7	24	39	0.000740092	0.503142	MYO1C Unconventional myosin-Ic
Q9NZM1	7.3	15	20	0.000195752	0.183042	MYOF Myoferlin
P55209	2.6	1	1	5.15915e-05	0.0616956	NAP1L1 Nucleosome assembly protein 1-like 1
Q99733	2.7	1	1	5.37927e-05	0.0641431	NAP1L4 Nucleosome assembly protein 1-like 4
Q6PIU2	8.8	4	5	0.000247209	0.224616	NCEH1 Neutral cholesterol ester hydrolase 1
P19338	17.3	17	33	0.000937584	0.489361	NCL Nucleolin
O95299	6.2	1	1	5.68233e-05	0.153453	NDUFA10 NADH dehydrogenase [ubiquinone] 1 alpha subcomplex subunit 10, mitochondrial
Q16795	3.4	1	1	5.35073e-05	0.081434	NDUFA9 NADH dehydrogenase [ubiquinone] 1 alpha subcomplex subunit 9, mitochondrial
P28331	8	4	5	0.000138736	0.202264	NDUFS1 NADH-ubiquinone oxidoreductase 75 kDa subunit, mitochondrial
P49821	1.9	2	2	8.69494e-05	0.0447202	NDUFV1 NADH dehydrogenase [ubiquinone] flavoprotein 1, mitochondrial
P55769	9.4	1	1	0.000157596	0.241652	NHP2L1 NHP2-like protein 1
P15531	11.2	1	1	0.000132712	0.294196	NME1 Nucleoside diphosphate kinase A
P22392	11.2	1	1	0.000132712	0.294196	NME2 Nucleoside diphosphate kinase B
O60361	12.4	1	1	0.000147243	0.330454	NME2P1 Putative nucleoside diphosphate kinase
Q13423	1.4	1	1	1.85748e-05	0.0327615	NNT NAD(P) transhydrogenase, mitochondrial
P00698	8.2	1	1	0.000137226	0.207814	no description
P00761	23.4	15	92	0.00803398	0.713957	no description
P02662	52.3	10	38	0.00358199	2.33426	no description
P02663	19.8	3	11	0.000999527	0.577611	no description
P02666	11.6	3	12	0.00108066	0.306171	no description
P02668	30	4	7	0.000743189	0.995262	no description
P02769	19.8	18	53	0.00176133	0.577611	no description
Q15233	15.5	11	19	0.000813743	0.428894	NONO Non-POU domain-containing octamer-binding protein
O00567	5.2	3	3	0.00010188	0.127197	NOP56 Nucleolar protein 56
Q9Y2X3	14.4	5	6	0.000228797	0.393157	NOP58 Nucleolar protein 58
P06748	16.3	12	29	0.00198978	0.455459	NPM1 Nucleophosmin
O43847	1.2	1	1	1.75411e-05	0.0280163	NRD1 Nardilysin
P21589	20.9	11	17	0.000597436	0.61808	NT5E 5'-nucleotidase
Q14980	5.7	13	15	0.000143066	0.14025	NUMA1 Nuclear mitotic apparatus protein 1
Q9Y6R0	3.4	1	1	3.31236e-05	0.081434	NUMBL Numb-like protein
Q12769	0.8	1	1	1.40475e-05	0.0185914	NUP160 Nuclear pore complex protein Nup160
Q8N1F7	2.8	2	2	4.92607e-05	0.0665962	NUP93 Nuclear pore complex protein Nup93
P04181	2.3	1	1	4.59505e-05	0.0543869	OAT Ornithine aminotransferase, mitochondrial
Q56VL3	8.4	1	2	0.000261977	0.213389	OCIAD2 OCIA domain-containing protein 2
Q02218	4.2	3	3	5.91562e-05	0.101539	OGDH 2-oxoglutarate dehydrogenase, mitochondrial
Q9UBC0	3.7	1	1	4.33812e-05	0.0889301	ONECUT1 Hepatocyte nuclear factor 6
O95948	3.4	1	1	4.00243e-05	0.081434	ONECUT2 One cut domain family member 2
O60422	3.4	1	1	4.08345e-05	0.081434	ONECUT3 One cut domain family member 3
P30559	5.1	2	2	0.000103713	0.124605	OXTR Oxytocin receptor
P13674	4.9	2	2	7.55515e-05	0.119438	P4HA1 Prolyl 4-hydroxylase subunit alpha-1
P07237	41.3	28	64	0.00254139	1.58821	P4HB Protein disulfide-isomerase
P11940	6.3	3	3	9.51522e-05	0.156112	PABPC1 Polyadenylate-binding protein 1
Q9ULE6	2.8	1	1	2.35657e-05	0.0665962	PALD1 Paladin
Q8WX93	0.9	1	1	1.45859e-05	0.0209395	PALLD Palladin
P09874	1.5	1	1	1.98937e-05	0.0351422	PARP1 Poly [ADP-ribose] polymerase 1
Q96IZ0	3.8	2	2	0.00011866	0.0914403	PAWR PRKC apoptosis WT1 regulator protein
P11498	13.6	17	26	0.000445228	0.367729	PC Pyruvate carboxylase, mitochondrial
P05165	32.8	42	99	0.00274321	1.12814	PCCA Propionyl-CoA carboxylase alpha chain, mitochondrial
P08559	3.3	1	1	5.17238e-05	0.0789467	PDHA1 Pyruvate dehydrogenase E1 component subunit alpha, somatic form, mitochondrial
P11177	12.5	4	4	0.000224761	0.333522	PDHB Pyruvate dehydrogenase E1 component subunit beta, mitochondrial
P30101	46.3	29	55	0.00219698	1.90402	PDIA3 Protein disulfide-isomerase A3
P13667	9.3	8	10	0.000312748	0.238797	PDIA4 Protein disulfide-isomerase A4
Q15084	27	15	33	0.00151292	0.862087	PDIA6 Protein disulfide-isomerase A6
O00151	4.9	2	3	0.000183942	0.119438	PDLIM1 PDZ and LIM domain protein 1
Q9P0J1	2.8	2	2	7.51295e-05	0.0665962	PDP1 [Pyruvate dehydrogenase [acetyl-transferring]]-phosphatase 1, mitochondrial
Q8IZL8	1.2	1	1	1.78516e-05	0.0280163	PELP1 Proline-, glutamic acid- and leucine-rich protein 1
Q01813	1.5	1	1	2.57299e-05	0.0351422	PFKP 6-phosphofructokinase type C
P00558	6.2	3	4	0.000193499	0.153453	PGK1 Phosphoglycerate kinase 1
O00264	7.2	2	2	0.000206895	0.180321	PGRMC1 Membrane-associated progesterone receptor component 1
O15173	8.5	2	3	0.000271376	0.216186	PGRMC2 Membrane-associated progesterone receptor component 2
P35232	25.4	9	15	0.00111244	0.794734	PHB Prohibitin
Q99623	20.4	7	12	0.000809589	0.599558	PHB2 Prohibitin-2
Q9BVI0	2	1	1	1.99331e-05	0.0471286	PHF20 PHD finger protein 20
Q13492	2.3	1	1	3.09391e-05	0.0543869	PICALM Phosphatidylinositol-binding clathrin assembly protein
P14618	28.1	14	23	0.000873752	0.909853	PKM Pyruvate kinase isozymes M1/M2
Q15147	4.2	5	6	0.000103007	0.101539	PLCB4 1-phosphatidylinositol 4,5-bisphosphate phosphodiesterase beta-4
Q15149	28.4	168	294	0.00126615	0.923092	PLEC Plectin
O00469	14.5	11	14	0.000383191	0.396368	PLOD2 Procollagen-lysine,2-oxoglutarate 5-dioxygenase 2
O60568	1.4	1	1	2.73337e-05	0.0327615	PLOD3 Procollagen-lysine,2-oxoglutarate 5-dioxygenase 3
Q10713	3.2	2	2	7.68467e-05	0.0764652	PMPCA Mitochondrial-processing peptidase subunit alpha
Q8IY17	1.8	2	2	2.95348e-05	0.0423174	PNPLA6 Neuropathy target esterase
Q9H2U2	3.6	2	2	0.000120792	0.0864257	PPA2 Inorganic pyrophosphatase 2, mitochondrial
P62937	12.1	2	4	0.000489025	0.321296	PPIA Peptidyl-prolyl cis-trans isomerase A
P23284	14.8	5	10	0.000933901	0.406048	PPIB Peptidyl-prolyl cis-trans isomerase B
O60437	1.4	2	2	2.29752e-05	0.0327615	PPL Periplakin
O14974	2.1	1	1	1.95847e-05	0.0495424	PPP1R12A Protein phosphatase 1 regulatory subunit 12A
P50897	10.5	2	3	0.000197767	0.273503	PPT1 Palmitoyl-protein thioesterase 1
P42785	8.1	4	4	0.00016268	0.205036	PRCP Lysosomal Pro-X carboxypeptidase
Q06830	21.1	4	4	0.000405473	0.625549	PRDX1 Peroxiredoxin-1
P30048	14.5	6	7	0.000551585	0.396368	PRDX3 Thioredoxin-dependent peroxide reductase, mitochondrial
Q13162	8.9	3	4	0.000297746	0.227439	PRDX4 Peroxiredoxin-4
P30044	25.2	6	7	0.00065984	0.786488	PRDX5 Peroxiredoxin-5, mitochondrial
P30041	4	1	1	9.00547e-05	0.0964782	PRDX6 Peroxiredoxin-6
P14314	8.3	7	12	0.000458461	0.210598	PRKCSH Glucosidase 2 subunit beta
P78527	6.4	23	27	0.000131941	0.158777	PRKDC DNA-dependent protein kinase catalytic subunit
Q9UMS4	3.4	1	1	4.00243e-05	0.081434	PRPF19 Pre-mRNA-processing factor 19
Q6P2Q9	0.4	1	1	8.63909e-06	0.00925291	PRPF8 Pre-mRNA-processing-splicing factor 8
P60900	5.3	1	2	0.000164002	0.129796	PSMA6 Proteasome subunit alpha type-6
O00231	2.8	1	1	4.78016e-05	0.0665962	PSMD11 26S proteasome non-ATPase regulatory subunit 11
P26599	23.5	11	22	0.000835762	0.717908	PTBP1 Polypyrimidine tract-binding protein 1
G3V325	3.2	2	5	0.000134661	0.0764652	PTCD1 Pentatricopeptide repeat-containing protein 1
Q16647	2.2	1	1	4.03445e-05	0.0519619	PTGIS Prostacyclin synthase
Q13308	1.1	1	1	1.88526e-05	0.0256519	PTK7 Inactive tyrosine-protein kinase 7
Q9P035	3.9	2	2	0.000111449	0.0939563	PTPLAD1 3-hydroxyacyl-CoA dehydratase 3
Q6NZI2	6.2	2	2	0.000103448	0.153453	PTRF Polymerase I and transcript release factor
P32322	5.6	1	1	6.32359e-05	0.137627	PYCR1 Pyrroline-5-carboxylate reductase 1, mitochondrial
P06737	1.2	3	5	6.4988e-05	0.0280163	PYGL Glycogen phosphorylase, liver form
Q6ZRP7	1.6	1	1	2.89001e-05	0.0375284	QSOX2 Sulfhydryl oxidase 2
P61026	11.5	4	5	0.000504307	0.303167	RAB10 Ras-related protein Rab-10
P62491	5.1	1	1	9.33901e-05	0.124605	RAB11A Ras-related protein Rab-11A
Q15907	5	1	1	9.25333e-05	0.122018	RAB11B Ras-related protein Rab-11B
Q9H0U4	16.4	3	6	0.000602157	0.458814	RAB1B Ras-related protein Rab-1B
Q9UL25	4.4	1	1	8.96545e-05	0.106624	RAB21 Ras-related protein Rab-21
P51148	12	2	3	0.00028017	0.318257	RAB5C Ras-related protein Rab-5C
P51149	22.2	5	5	0.000487253	0.667247	RAB7A Ras-related protein Rab-7a
P63000	7.3	1	1	0.000105064	0.183042	RAC1 Ras-related C3 botulinum toxin substrate 1
Q9P0K7	3.9	3	4	8.23358e-05	0.0939563	RAI14 Ankycorbin
P11233	8.7	2	2	0.000195847	0.2218	RALA Ras-related protein Ral-A
P11234	8.7	2	2	0.000195847	0.2218	RALB Ras-related protein Ral-B
P62826	9.7	2	2	0.00018678	0.250259	RAN GTP-binding nuclear protein Ran
P46060	2	1	1	3.4365e-05	0.0471286	RANGAP1 Ran GTPase-activating protein 1
P62834	6.5	1	2	0.000219264	0.161449	RAP1A Ras-related protein Rap-1A
P61224	6.5	1	2	0.000219264	0.161449	RAP1B Ras-related protein Rap-1b
Q5U651	3.5	1	1	2.09473e-05	0.0839269	RASIP1 Ras-interacting protein 1
Q96PK6	2.2	2	2	6.03057e-05	0.0519619	RBM14 RNA-binding protein 14
P38159	3.3	1	1	5.15915e-05	0.0789467	RBMX RNA-binding motif protein, X chromosome
Q15293	4.5	1	1	6.09434e-05	0.109175	RCN1 Reticulocalbin-1
Q8IZV5	5	2	2	0.000118312	0.122018	RDH10 Retinol dehydrogenase 10
P61586	8.8	2	2	0.000209039	0.224616	RHOA Transforming protein RhoA
P62745	8.7	2	2	0.000205839	0.2218	RHOB Rho-related GTP-binding protein RhoB
P08134	8.8	2	2	0.000209039	0.224616	RHOC Rho-related GTP-binding protein RhoC
Q5UIP0	0.7	1	1	8.1603e-06	0.0162487	RIF1 Telomere-associated protein RIF1
P13489	3.3	1	1	4.37576e-05	0.0789467	RNH1 Ribonuclease inhibitor
P27635	6.1	1	1	9.42629e-05	0.1508	RPL10 60S ribosomal protein L10
P62906	12	3	3	0.000278879	0.318257	RPL10A 60S ribosomal protein L10a
P62913	7.9	2	3	0.000339982	0.199499	RPL11 60S ribosomal protein L11
P30050	14.5	2	3	0.000366768	0.396368	RPL12 60S ribosomal protein L12
P26373	19.9	6	9	0.000860428	0.581248	RPL13 60S ribosomal protein L13
P50914	5.6	1	1	9.38245e-05	0.137627	RPL14 60S ribosomal protein L14
P61313	12.7	3	3	0.000296651	0.339677	RPL15 60S ribosomal protein L15
Q07020	6.9	1	1	0.000107299	0.172195	RPL18 60S ribosomal protein L18
P84098	13.3	4	6	0.000617518	0.358313	RPL19 60S ribosomal protein L19
P35268	10.2	1	2	0.000315192	0.264736	RPL22 60S ribosomal protein L22
P62750	8.3	1	2	0.000258619	0.210598	RPL23A 60S ribosomal protein L23a
P83731	14	3	4	0.000513943	0.380384	RPL24 60S ribosomal protein L24
P46776	14.2	3	5	0.000681495	0.386756	RPL27A 60S ribosomal protein L27a
P46779	8	2	2	0.000294486	0.202264	RPL28 60S ribosomal protein L28
P47914	9.4	2	5	0.000634348	0.241652	RPL29 60S ribosomal protein L29
P39023	9.4	5	7	0.000350387	0.241652	RPL3 60S ribosomal protein L3
P49207	6	1	2	0.000344825	0.148154	RPL34 60S ribosomal protein L34
P42766	8.1	2	4	0.000656009	0.205036	RPL35 60S ribosomal protein L35
Q9Y3U8	10.5	2	2	0.000384234	0.273503	RPL36 60S ribosomal protein L36
P63173	18.6	1	1	0.000288175	0.534617	RPL38 60S ribosomal protein L38
P36578	21.5	10	17	0.000803111	0.64059	RPL4 60S ribosomal protein L4
P36578	6.1	1	5	0.000236209	0.1508	RPL4 60S ribosomal protein L4
Q02878	12.5	7	10	0.000700426	0.333522	RPL6 60S ribosomal protein L6
P18124	16.1	5	7	0.000569378	0.448772	RPL7 60S ribosomal protein L7
P62424	14.3	4	4	0.000303342	0.389953	RPL7A 60S ribosomal protein L7a
P62917	10.5	3	3	0.000235474	0.273503	RPL8 60S ribosomal protein L8
P05388	15.8	5	10	0.000636349	0.438799	RPLP0 60S acidic ribosomal protein P0
P05386	14	1	2	0.000353899	0.380384	RPLP1 60S acidic ribosomal protein P1
P05387	53	4	8	0.00140329	2.38844	RPLP2 60S acidic ribosomal protein P2
P25398	6.1	1	1	0.00015282	0.1508	RPS12 40S ribosomal protein S12
P62277	7.9	1	1	0.000133591	0.199499	RPS13 40S ribosomal protein S13
P62263	15.9	4	9	0.00120232	0.442115	RPS14 40S ribosomal protein S14
P62249	5.5	1	1	0.000138166	0.135011	RPS16 40S ribosomal protein S16
P62269	5.3	1	1	0.000132712	0.129796	RPS18 40S ribosomal protein S18
P15880	8.2	2	3	0.000206542	0.207814	RPS2 40S ribosomal protein S2
P60866	9.2	1	1	0.000169515	0.235947	RPS20 40S ribosomal protein S20
P62266	16.1	3	4	0.000564259	0.448772	RPS23 40S ribosomal protein S23
P62851	8	1	1	0.000161378	0.202264	RPS25 40S ribosomal protein S25
P62979	24.4	6	13	0.00168102	0.75388	RPS27A Ubiquitin-40S ribosomal protein S27a
P23396	14.8	3	3	0.00024904	0.406048	RPS3 40S ribosomal protein S3
P62701	9.9	2	2	0.000153401	0.25603	RPS4X 40S ribosomal protein S4, X isoform
P62753	10.8	4	4	0.000324052	0.282331	RPS6 40S ribosomal protein S6
P62081	11.3	1	1	0.000103981	0.297179	RPS7 40S ribosomal protein S7
P62241	13.5	4	6	0.000581892	0.364583	RPS8 40S ribosomal protein S8
P46781	12.4	3	4	0.000415923	0.330454	RPS9 40S ribosomal protein S9
A6NE09	5.8	3	3	0.000205142	0.142878	RPSAP58 Protein RPSAP58
P62070	25	6	9	0.000889953	0.778279	RRAS2 Ras-related protein R-Ras2
Q9P2E9	6.1	5	6	8.58394e-05	0.1508	RRBP1 Ribosome-binding protein 1
O76021	1.6	1	1	4.11679e-05	0.0375284	RSL1D1 Ribosomal L1 domain-containing protein 1
Q9NQC3	3.9	6	14	0.000236923	0.0939563	RTN4 Reticulon-4
Q9Y265	2.9	2	2	8.84748e-05	0.0690548	RUVBL1 RuvB-like 1
Q8WXD0	2.8	1	1	2.67537e-05	0.0665962	RXFP2 Relaxin receptor 2
Q14108	14.9	7	13	0.000548618	0.409289	SCARB2 Lysosome membrane protein 2
Q8NBX0	16.1	6	10	0.000470216	0.448772	SCCPDH Saccharopine dehydrogenase-like oxidoreductase
Q14160	0.6	1	1	1.23756e-05	0.0139114	SCRIB Protein scribble homolog
P31040	3.8	3	4	0.00012152	0.0914403	SDHA Succinate dehydrogenase [ubiquinone] flavoprotein subunit, mitochondrial
Q9NVA2	2.6	1	1	4.70216e-05	0.0616956	SEPT11 Septin-11
Q15019	19.1	4	5	0.000279394	0.552387	SEPT2 Septin-2
Q14141	2.5	1	1	4.64799e-05	0.0592537	SEPT6 Septin-6
Q16181	11.2	3	3	0.000138482	0.294196	SEPT7 Septin-7
Q9UHD8	17.2	13	17	0.000585202	0.485936	SEPT9 Septin-9
P50454	21.5	7	14	0.000675626	0.64059	SERPINH1 Serpin H1
Q01105	4.8	1	1	6.95595e-05	0.116863	SET Protein SET
O15047	1.8	1	1	1.18174e-05	0.0423174	SETD1A Histone-lysine N-methyltransferase SETD1A
Q15393	2.1	3	3	4.97262e-05	0.0495424	SF3B3 Splicing factor 3B subunit 3
P23246	10.3	6	9	0.00025679	0.267652	SFPQ Splicing factor, proline- and glutamine-rich
Q8WV19	17.6	1	1	0.00012687	0.499685	SFT2D1 Vesicle transport protein SFT2A
Q9H9B4	8.7	3	4	0.000250587	0.2218	SFXN1 Sideroflexin-1
Q9BWM7	8.6	3	4	0.000248274	0.21899	SFXN3 Sideroflexin-3
P34897	23	12	19	0.000760462	0.698244	SHMT2 Serine hydroxymethyltransferase, mitochondrial
Q96ST3	1.5	1	1	1.58462e-05	0.0351422	SIN3A Paired amphipathic helix protein Sin3a
P53985	5.8	2	3	0.000121034	0.142878	SLC16A1 Monocarboxylate transporter 1
O15427	9.9	8	21	0.000911005	0.25603	SLC16A3 Monocarboxylate transporter 4
P53007	3.9	1	1	6.48626e-05	0.0939563	SLC25A1 Tricarboxylate transport protein, mitochondrial
Q02978	5.1	1	1	6.42429e-05	0.124605	SLC25A11 Mitochondrial 2-oxoglutarate/malate carrier protein
Q6NUK1	6.9	2	2	8.45797e-05	0.172195	SLC25A24 Calcium-binding mitochondrial carrier protein SCaMC-1
Q00325	16.9	9	14	0.000780143	0.475707	SLC25A3 Phosphate carrier protein, mitochondrial
P05141	10.1	6	9	0.000609229	0.261828	SLC25A5 ADP/ATP translocase 2
P12236	9.4	5	7	0.000473845	0.241652	SLC25A6 ADP/ATP translocase 3
P11166	12	12	29	0.00118902	0.318257	SLC2A1 Solute carrier family 2, facilitated glucose transporter member 1
P08195	24.4	15	19	0.00060837	0.75388	SLC3A2 4F2 cell-surface antigen heavy chain
Q01650	2.8	3	5	0.000198938	0.0665962	SLC7A5 Large neutral amino acids transporter small subunit 1
O14745	8.7	3	4	0.000225388	0.2218	SLC9A3R1 Na(+)/H(+) exchange regulatory cofactor NHE-RF1
Q9H2G2	1.4	2	13	0.00021234	0.0327615	SLK STE20-like serine/threonine-protein kinase
Q96GM5	3.9	1	1	3.91694e-05	0.0939563	SMARCD1 SWI/SNF-related matrix-associated actin-dependent regulator of chromatin subfamily D member 1
Q7KZF4	7.8	8	10	0.000221673	0.196741	SND1 Staphylococcal nuclease domain-containing protein 1
O75643	1.1	2	2	1.88879e-05	0.0256519	SNRNP200 U5 small nuclear ribonucleoprotein 200 kDa helicase
P09661	5.5	1	1	7.91069e-05	0.135011	SNRPA1 U2 small nuclear ribonucleoprotein A'
P14678	3.3	1	1	8.40511e-05	0.0789467	SNRPB Small nuclear ribonucleoprotein-associated proteins B and B'
P62316	8.5	1	1	0.000170951	0.216186	SNRPD2 Small nuclear ribonucleoprotein Sm D2
P62318	7.9	1	1	0.000160097	0.199499	SNRPD3 Small nuclear ribonucleoprotein Sm D3
P62306	15.1	2	2	0.000469122	0.415794	SNRPF Small nuclear ribonucleoprotein F
P63162	3.3	1	1	8.40511e-05	0.0789467	SNRPN Small nuclear ribonucleoprotein-associated protein N
P04179	12.6	4	4	0.000363464	0.336596	SOD2 Superoxide dismutase [Mn], mitochondrial
Q13813	27.1	75	102	0.000832351	0.86638	SPTAN1 Spectrin alpha chain, non-erythrocytic 1
Q01082	19.5	50	70	0.000597317	0.566751	SPTBN1 Spectrin beta chain, non-erythrocytic 1
P08240	1.9	1	1	3.1618e-05	0.0447202	SRPR Signal recognition particle receptor subunit alpha
Q07955	4	1	2	0.00016268	0.0964782	SRSF1 Serine/arginine-rich splicing factor 1
P84103	5.5	2	4	0.000492006	0.135011	SRSF3 Serine/arginine-rich splicing factor 3
Q08170	1.8	1	1	4.08345e-05	0.0423174	SRSF4 Serine/arginine-rich splicing factor 4
Q13243	3.3	1	1	7.41627e-05	0.0789467	SRSF5 Serine/arginine-rich splicing factor 5
Q13247	2.6	1	1	5.86403e-05	0.0616956	SRSF6 Serine/arginine-rich splicing factor 6
Q16629	8.8	2	2	0.000169515	0.224616	SRSF7 Serine/arginine-rich splicing factor 7
Q04837	10.1	1	1	0.000136299	0.261828	SSBP1 Single-stranded DNA-binding protein, mitochondrial
Q08945	1.6	1	1	2.84517e-05	0.0375284	SSRP1 FACT complex subunit SSRP1
Q14765	6.8	1	1	2.69683e-05	0.169499	STAT4 Signal transducer and activator of transcription 4
Q9UJZ1	4.2	1	1	5.66637e-05	0.101539	STOML2 Stomatin-like protein 2
O00186	1.7	1	1	3.40748e-05	0.0399202	STXBP3 Syntaxin-binding protein 3
O00267	2.8	1	2	3.71155e-05	0.0665962	SUPT5H Transcription elongation factor SPT5
O15260	3.7	1	2	0.00014998	0.0889301	SURF4 Surfeit locus protein 4
O60506	3.4	3	3	9.71377e-05	0.081434	SYNCRIP Heterogeneous nuclear ribonucleoprotein Q
P37802	11.6	2	2	0.000202736	0.306171	TAGLN2 Transgelin-2
Q13148	13	4	4	0.000194901	0.348963	TARDBP TAR DNA-binding protein 43
O95759	1.1	1	1	1.7695e-05	0.0256519	TBC1D8 TBC1 domain family member 8
P17987	4.9	3	6	0.000217686	0.119438	TCP1 T-complex protein 1 subunit alpha
P02786	4.5	3	3	7.96273e-05	0.109175	TFRC Transferrin receptor protein 1
Q3ZCQ8	2.8	1	1	5.71452e-05	0.0665962	TIMM50 Mitochondrial import inner membrane translocase subunit TIM50
Q07157	0.7	1	1	1.15402e-05	0.0162487	TJP1 Tight junction protein ZO-1
P29401	18.3	12	17	0.000550447	0.524053	TKT Transketolase
Q9Y490	4.8	8	11	8.73258e-05	0.116863	TLN1 Talin-1
P49755	7.3	2	2	0.000184222	0.183042	TMED10 Transmembrane emp24 domain-containing protein 10
Q5BJD5	6.5	1	1	6.93205e-05	0.161449	TMEM41B Transmembrane protein 41B
Q5BJF2	4.5	2	3	0.000343845	0.109175	TMEM97 Transmembrane protein 97
P42167	9.7	2	2	8.88646e-05	0.250259	TMPO Lamina-associated polypeptide 2, isoforms beta/gamma
Q8IU80	1.7	1	1	2.48733e-05	0.0399202	TMPRSS6 Transmembrane protease serine 6
P11388	0.8	1	1	1.31759e-05	0.0185914	TOP2A DNA topoisomerase 2-alpha
Q02880	0.7	1	1	1.24061e-05	0.0162487	TOP2B DNA topoisomerase 2-beta
Q5JTV8	2.1	1	1	3.46008e-05	0.0495424	TOR1AIP1 Torsin-1A-interacting protein 1
P60174	9.8	2	2	0.000141065	0.253141	TPI1 Triosephosphate isomerase
P09493	15.8	7	11	0.00078132	0.438799	TPM1 Tropomyosin alpha-1 chain
P07951	12	5	9	0.000639262	0.318257	TPM2 Tropomyosin beta chain
O14773	14.7	9	13	0.000465789	0.402814	TPP1 Tripeptidyl-peptidase 1
P29144	0.7	1	1	1.61507e-05	0.0162487	TPP2 Tripeptidyl-peptidase 2
P12270	1.2	2	2	1.70734e-05	0.0280163	TPR Nucleoprotein TPR
Q15629	5.3	1	1	5.39365e-05	0.129796	TRAM1 Translocating chain-associated membrane protein 1
Q12931	3.3	2	2	5.73076e-05	0.0789467	TRAP1 Heat shock protein 75 kDa, mitochondrial
Q13263	2.9	2	2	4.83168e-05	0.0690548	TRIM28 Transcription intermediary factor 1-beta
Q9BZR9	4.9	1	1	3.66103e-05	0.119438	TRIM8 Probable E3 ubiquitin-protein ligase TRIM8
Q9BZW7	2.4	1	1	2.89001e-05	0.0568175	TSGA10 Testis-specific gene 10 protein
Q6ZT98	2.5	1	1	2.27421e-05	0.0592537	TTLL7 Tubulin polyglutamylase TTLL7
Q71U36	29.9	20	49	0.00219167	0.990673	TUBA1A Tubulin alpha-1A chain
P68366	21.2	14	28	0.00126077	0.629296	TUBA4A Tubulin alpha-4A chain
P07437	43.7	21	35	0.00159016	1.73527	TUBB Tubulin beta chain
P68371	39.8	19	33	0.00149592	1.50035	TUBB4B Tubulin beta-4B chain
Q9BUF5	14.8	7	12	0.000542751	0.406048	TUBB6 Tubulin beta-6 chain
P49411	26.3	14	21	0.000937207	0.832314	TUFM Elongation factor Tu, mitochondrial
Q8NBS9	9.3	4	4	0.00018678	0.238797	TXNDC5 Thioredoxin domain-containing protein 5
Q2T9J0	1.9	1	3	0.00010692	0.0447202	TYSND1 Peroxisomal leader peptide-processing protease
P22314	1.7	1	1	1.90664e-05	0.0399202	UBA1 Ubiquitin-like modifier-activating enzyme 1
P62987	29.7	6	13	0.00204875	0.981527	UBA52 Ubiquitin-60S ribosomal protein L40
P0CG48	5.5	6	13	0.000382831	0.135011	UBC Polyubiquitin-C
Q9H347	2.5	3	4	5.90696e-05	0.0592537	UBQLN3 Ubiquilin-3
Q8IWV8	0.9	1	1	1.14942e-05	0.0209395	UBR2 E3 ubiquitin-protein ligase UBR2
O95071	0.4	1	1	7.20695e-06	0.00925291	UBR5 E3 ubiquitin-protein ligase UBR5
Q9NYU2	1.2	2	2	2.5945e-05	0.0280163	UGGT1 UDP-glucose:glycoprotein glucosyltransferase 1
P11172	4.4	1	1	4.20256e-05	0.106624	UMPS Uridine 5'-monophosphate synthase
D6R9H1	3.8	3	3	4.73527e-05	0.0914403	Uncharacterized protein
H0YGG7	24.2	1	1	0.000325359	0.745822	Uncharacterized protein
H3BQZ7	6	4	6	0.000162243	0.148154	Uncharacterized protein
H3BRM9	15.3	1	1	0.000237321	0.422329	Uncharacterized protein
J3QS99	14.2	4	4	0.000302206	0.386756	Uncharacterized protein
Q92900	2.5	1	1	1.78674e-05	0.0592537	UPF1 Regulator of nonsense transcripts 1
P31930	2.5	1	1	4.20256e-05	0.0592537	UQCRC1 Cytochrome b-c1 complex subunit 1, mitochondrial
P22695	18.3	6	8	0.000356243	0.524053	UQCRC2 Cytochrome b-c1 complex subunit 2, mitochondrial
P47985	2.9	1	1	7.36214e-05	0.0690548	UQCRFS1 Cytochrome b-c1 complex subunit Rieske, mitochondrial
Q96IX5	17.2	1	1	0.000347798	0.485936	USMG5 Up-regulated during skeletal muscle growth protein 5
Q99536	10.2	4	6	0.000307973	0.264736	VAT1 Synaptic vesicle membrane protein VAT-1 homolog
P18206	9.9	7	7	0.00012452	0.25603	VCL Vinculin
P55072	14.1	9	15	0.000375414	0.383566	VCP Transitional endoplasmic reticulum ATPase
P21796	19.4	5	9	0.000641521	0.563148	VDAC1 Voltage-dependent anion-selective channel protein 1
P45880	21.4	8	16	0.00109781	0.636817	VDAC2 Voltage-dependent anion-selective channel protein 2
Q9Y277	3.9	1	1	7.12801e-05	0.0939563	VDAC3 Voltage-dependent anion-selective channel protein 3
O15240	2	1	1	3.28004e-05	0.0471286	VGF Neurosecretory protein VGF
P08670	73	98	327	0.0141552	4.37032	VIM Vimentin
O75083	5.1	2	2	6.65751e-05	0.124605	WDR1 WD repeat-containing protein 1
Q9BRP8	9.8	1	1	9.88836e-05	0.253141	WIBG Partner of Y14 and mago
Q9HCS7	1.5	1	1	1.48763e-05	0.0351422	XAB2 Pre-mRNA-splicing factor SYF1
P13010	3.4	4	6	0.000165346	0.081434	XRCC5 X-ray repair cross-complementing protein 5
P12956	10.5	6	8	0.000264989	0.273503	XRCC6 X-ray repair cross-complementing protein 6
Q969M3	4.7	1	1	7.84913e-05	0.114295	YIPF5 Protein YIPF5
P31946	9.8	4	5	0.000410005	0.253141	YWHAB 14-3-3 protein beta/alpha
P61981	13.8	4	5	0.000408345	0.374042	YWHAG 14-3-3 protein gamma
P27348	9.8	4	6	0.000494015	0.253141	YWHAQ 14-3-3 protein theta
P63104	29.8	7	11	0.000905693	0.986095	YWHAZ 14-3-3 protein zeta/delta
Q15942	2.6	1	1	3.52662e-05	0.0616956	ZYX Zyxin

## Sheet: 7. PF-9283 R2 protein info
Locus	Seq Coverage	Seq Count	Spectral Count	NSAF	emPAI	Description
Q9BV23	3.9	1	1	0.000208324	0.0939563	ABHD6 Monoacylglycerol lipase ABHD6
P49748	52.7	81	180	0.019293	2.36512	ACADVL Very long-chain specific acyl-CoA dehydrogenase, mitochondrial
P24752	4.2	1	1	0.000164415	0.101539	ACAT1 Acetyl-CoA acetyltransferase, mitochondrial
P68133	22.8	24	98	0.0182496	0.690441	ACTA1 Actin, alpha skeletal muscle
P60709	51.5	50	170	0.0318263	2.27341	ACTB Actin, cytoplasmic 1
P12814	19.7	27	46	0.00362044	0.573983	ACTN1 Alpha-actinin-1
O43707	30.6	40	69	0.0053174	1.02302	ACTN4 Alpha-actinin-4
O95622	1	1	1	5.56742e-05	0.023293	ADCY5 Adenylate cyclase type 5
Q09666	2.6	20	26	0.000309904	0.0616956	AHNAK Neuroblast differentiation-associated protein AHNAK
O95831	1.8	1	1	0.000114527	0.0423174	AIFM1 Apoptosis-inducing factor 1, mitochondrial
P54819	8.8	2	3	0.000881236	0.224616	AK2 Adenylate kinase 2, mitochondrial
P04075	14	3	3	0.000578614	0.380384	ALDOA Fructose-bisphosphate aldolase A
P04083	21.1	5	11	0.00223195	0.625549	ANXA1 Annexin A1
P07355	26	18	43	0.00890508	0.819701	ANXA2 Annexin A2
Q0VD83	2.3	1	1	6.45268e-05	0.0543869	APOBR Apolipoprotein B receptor
P10275	1.1	1	1	7.6393e-05	0.0256519	AR Androgen receptor
P84077	8.3	1	1	0.000387874	0.210598	ARF1 ADP-ribosylation factor 1
P61204	8.3	1	1	0.000387874	0.210598	ARF3 ADP-ribosylation factor 3
O15145	13.5	2	2	0.000788822	0.364583	ARPC3 Actin-related protein 2/3 complex subunit 3
Q12797	2.4	3	5	0.000463095	0.0568175	ASPH Aspartyl/asparaginyl beta-hydroxylase
Q6DD88	3.5	2	2	0.000259538	0.0839269	ATL3 Atlastin-3
Q9HD20	0.7	1	1	5.83099e-05	0.0162487	ATP13A1 Probable cation-transporting ATPase 13A1
P05023	10.6	12	15	0.0010294	0.276439	ATP1A1 Sodium/potassium-transporting ATPase subunit alpha-1
P16615	2.5	2	2	0.000134751	0.0592537	ATP2A2 Sarcoplasmic/endoplasmic reticulum calcium ATPase 2
P20020	2.3	2	2	0.000111614	0.0543869	ATP2B1 Plasma membrane calcium-transporting ATPase 1
P23634	2.3	2	2	0.000113143	0.0543869	ATP2B4 Plasma membrane calcium-transporting ATPase 4
P25705	18.8	14	26	0.00330078	0.541701	ATP5A1 ATP synthase subunit alpha, mitochondrial
P06576	7	3	3	0.000398139	0.174898	ATP5B ATP synthase subunit beta, mitochondrial
P36542	3.4	1	1	0.000235588	0.081434	ATP5C1 ATP synthase subunit gamma, mitochondrial
P56134	13.8	1	1	0.000746863	0.374042	ATP5J2 ATP synthase subunit f, mitochondrial
O75964	10.7	4	8	0.00545283	0.279381	ATP5L ATP synthase subunit g, mitochondrial
P48047	10.3	2	2	0.000659203	0.267652	ATP5O ATP synthase subunit O, mitochondrial
Q9UII2	10.4	2	2	0.00132463	0.270574	ATPIF1 ATPase inhibitor, mitochondrial
P80723	43.2	7	9	0.00278346	1.70396	BASP1 Brain acid soluble protein 1
P51572	2.2	4	4	0.000217353	0.0519619	BCAP31 B-cell receptor-associated protein 31
P54132	1.1	1	1	4.95449e-05	0.0256519	BLM Bloom syndrome protein
P35613	4.2	1	1	0.000182351	0.101539	BSG Basigin
Q6PJG2	1.3	1	1	6.71819e-05	0.0303861	C14orf43 Uncharacterized protein C14orf43
P0C671	2.1	1	1	0.000107677	0.0495424	C6orf222 Uncharacterized protein C6orf222
Q8WVR3	2.8	1	1	0.000121043	0.0665962	C7orf43 Uncharacterized protein C7orf43
Q5VXU9	0.8	1	1	4.86185e-05	0.0185914	C9orf84 Uncharacterized protein C9orf84
Q05682	5.3	6	12	0.00106237	0.129796	CALD1 Caldesmon
Q9NZT1	15.8	1	2	0.000961714	0.438799	CALML5 Calmodulin-like protein 5
P27797	14.4	11	26	0.0043773	0.393157	CALR Calreticulin
O43852	3.2	1	5	0.00111437	0.0764652	CALU Calumenin
P27824	2.2	2	2	0.000237179	0.0519619	CANX Calnexin
Q01518	5.5	3	3	0.000443401	0.135011	CAP1 Adenylyl cyclase-associated protein 1
P52907	5.2	1	1	0.000245472	0.127197	CAPZA1 F-actin-capping protein subunit alpha-1
Q03135	4.5	2	4	0.00157764	0.109175	CAV1 Caveolin-1
P45973	5.8	1	1	0.000367566	0.142878	CBX5 Chromobox protein homolog 5
P48643	1.8	1	1	0.000129769	0.0423174	CCT5 T-complex protein 1 subunit epsilon
Q99832	2.2	1	1	0.000129291	0.0519619	CCT7 T-complex protein 1 subunit eta
P50990	2.6	1	1	0.000128112	0.0616956	CCT8 T-complex protein 1 subunit theta
P16070	5.1	6	10	0.000946161	0.124605	CD44 CD44 antigen
P13987	9.4	6	8	0.00438782	0.241652	CD59 CD59 glycoprotein
Q15517	3.4	1	1	0.000132713	0.081434	CDSN Corneodesmosin
P49454	0.3	1	1	2.18708e-05	0.00693166	CENPF Centromere protein F
P23528	27.1	11	19	0.00803553	0.86638	CFL1 Cofilin-1
Q3L8U1	0.8	1	1	2.42337e-05	0.0185914	CHD9 Chromodomain-helicase-DNA-binding protein 9
Q9Y3Y2	5.2	2	2	0.00056617	0.127197	CHTOP Chromatin target of PRMT1 protein
Q07065	7.5	7	11	0.00128282	0.188502	CKAP4 Cytoskeleton-associated protein 4
Q00610	4.1	9	12	0.000502962	0.0990058	CLTC Clathrin heavy chain 1
Q15417	4.3	2	2	0.000426779	0.104079	CNN3 Calponin-3
P02462	0.9	1	1	4.20642e-05	0.0209395	COL4A1 Collagen alpha-1(IV) chain
P21964	16.2	3	3	0.000777179	0.452112	COMT Catechol O-methyltransferase
Q9ULV4	5.3	2	2	0.000296224	0.129796	CORO1C Coronin-1C
P13073	7.7	1	1	0.000415415	0.193988	COX4I1 Cytochrome c oxidase subunit 4 isoform 1, mitochondrial
P14406	15.7	2	3	0.00253753	0.435489	COX7A2 Cytochrome c oxidase subunit 7A2, mitochondrial
P50238	16.9	1	1	0.000911755	0.475707	CRIP1 Cysteine-rich protein 1
H3BRQ4	26.5	1	1	0.00143276	0.840772	CRIP1 Cysteine-rich protein 1
Q9UBG3	4.8	1	1	0.000141829	0.116863	CRNN Cornulin
P02511	14.9	2	2	0.000802344	0.409289	CRYAB Alpha-crystallin B chain
Q16527	7.8	2	2	0.000727514	0.196741	CSRP2 Cysteine and glycine-rich protein 2
P04080	12.2	1	2	0.00143276	0.324342	CSTB Cystatin-B
P10619	5.4	6	12	0.00175513	0.1324	CTSA Lysosomal protective protein
P07858	4.1	2	4	0.000828379	0.0990058	CTSB Cathepsin B
P07339	33.3	50	161	0.0274345	1.15278	CTSD Cathepsin D
P09668	7.8	3	6	0.00125741	0.196741	CTSH Pro-cathepsin H
P00387	6.3	1	1	0.00023324	0.156112	CYB5R3 NADH-cytochrome b5 reductase 3
P99999	13.3	4	17	0.0113665	0.358313	CYCS Cytochrome c
Q16850	2.4	1	1	0.000139573	0.0568175	CYP51A1 Lanosterol 14-alpha demethylase
Q96EP5	3.7	3	5	0.000862471	0.0889301	DAZAP1 DAZ-associated protein 1
P81605	20	2	5	0.00319114	0.584893	DCD Dermcidin
Q92841	8.6	7	10	0.000963033	0.21899	DDX17 Probable ATP-dependent RNA helicase DDX17
Q13838	2.1	1	1	0.000164031	0.0495424	DDX39B Spliceosome RNA helicase DDX39B
P17844	5	4	6	0.000686044	0.122018	DDX5 Probable ATP-dependent RNA helicase DDX5
P35659	3.2	1	1	0.000187214	0.0764652	DEK Protein DEK
Q15392	2.5	1	1	0.000136056	0.0592537	DHCR24 Delta(24)-sterol reductase
Q9UBM7	2.7	2	3	0.000443401	0.0641431	DHCR7 7-dehydrocholesterol reductase
Q08211	0.9	1	1	5.52796e-05	0.0209395	DHX9 ATP-dependent RNA helicase A
Q14689	0.7	1	1	4.16895e-05	0.0162487	DIP2A Disco-interacting protein 2 homolog A
Q02413	1.2	3	5	0.000334629	0.0280163	DSG1 Desmoglein-1
P15924	2.5	5	6	0.000146719	0.0592537	DSP Desmoplakin
P63167	12.4	3	4	0.00315529	0.330454	DYNLL1 Dynein light chain 1, cytoplasmic
Q96FJ2	12.4	3	4	0.00315529	0.330454	DYNLL2 Dynein light chain 2, cytoplasmic
Q15125	5.2	2	7	0.00213668	0.127197	EBP 3-beta-hydroxysteroid-Delta(8),Delta(7)-isomerase
P68104	12.8	9	18	0.00273526	0.342765	EEF1A1 Elongation factor 1-alpha 1
Q05639	12.7	9	18	0.00272936	0.339677	EEF1A2 Elongation factor 1-alpha 2
P26641	3	1	1	0.000160652	0.0715193	EEF1G Elongation factor 1-gamma
Q15717	3.4	1	1	0.000215353	0.081434	ELAVL1 ELAV-like protein 1
P50402	5.9	1	1	0.000276398	0.145513	EMD Emerin
P06733	7.1	3	5	0.000808815	0.177606	ENO1 Alpha-enolase
Q9Y2J2	1.4	2	3	0.000193758	0.0327615	EPB41L3 Band 4.1-like protein 3
Q9UM22	5.4	1	1	0.000313416	0.1324	EPDR1 Mammalian ependymin-related protein 1
P84090	16.3	3	6	0.0040503	0.455459	ERH Enhancer of rudimentary homolog
Q96HE7	3	1	1	0.000150011	0.0715193	ERO1L ERO1-like protein alpha
Q01844	2.1	2	4	0.00042808	0.0495424	EWSR1 RNA-binding protein EWS
P15311	4.3	3	4	0.000479216	0.104079	EZR Ezrin
P13726	4.4	2	3	0.00071395	0.106624	F3 Tissue factor
Q8WW52	2.9	2	8	0.00096007	0.0690548	FAM151A Protein FAM151A
Q96A26	11	1	1	0.000455877	0.288249	FAM162A Protein FAM162A
Q8TCP9	1.9	1	1	0.000122522	0.0447202	FAM200A Protein FAM200A
P49327	0.6	1	1	2.7959e-05	0.0139114	FASN Fatty acid synthase
Q969H0	1.4	1	1	9.93e-05	0.0327615	FBXW7 F-box/WD repeat-containing protein 7
P09038	3.5	2	2	0.000487536	0.0839269	FGF2 Fibroblast growth factor 2
P07954	3.5	1	1	0.000137657	0.0839269	FH Fumarate hydratase, mitochondrial
Q96AY3	2.6	1	1	0.000120627	0.0616956	FKBP10 Peptidyl-prolyl cis-trans isomerase FKBP10
P26885	9.9	2	2	0.000988805	0.25603	FKBP2 Peptidyl-prolyl cis-trans isomerase FKBP2
Q5D862	0.5	1	3	8.80867e-05	0.0115795	FLG2 Filaggrin-2
P21333	11.1	29	34	0.000901766	0.291219	FLNA Filamin-A
O75369	2.9	6	7	0.000188869	0.0690548	FLNB Filamin-B
Q14315	2.2	6	6	0.00015458	0.0519619	FLNC Filamin-C
Q5CZC0	0.1	1	1	1.01643e-05	0.00230527	FSIP2 Fibrous sheath-interacting protein 2
P35637	6.7	6	13	0.00173511	0.16681	FUS RNA-binding protein FUS
Q9UP38	1.9	1	1	0.000108509	0.0447202	FZD1 Frizzled-1
Q14697	1.8	2	2	0.00014874	0.0423174	GANAB Neutral alpha-glucosidase AB
P04406	19.1	9	14	0.00293395	0.552387	GAPDH Glyceraldehyde-3-phosphate dehydrogenase
O75223	6.9	1	1	0.000373431	0.172195	GGCT Gamma-glutamylcyclotransferase
Q92896	2.5	2	2	0.000119093	0.0592537	GLG1 Golgi apparatus protein 1
O94925	4.8	5	6	0.000629642	0.116863	GLS Glutaminase kidney isoform, mitochondrial
P04899	4.2	2	2	0.000395522	0.101539	GNAI2 Guanine nucleotide-binding protein G(i) subunit alpha-2
P62873	5.6	2	3	0.000619457	0.137627	GNB1 Guanine nucleotide-binding protein G(I)/G(S)/G(T) subunit beta-1
P62879	5.6	1	1	0.000206486	0.137627	GNB2 Guanine nucleotide-binding protein G(I)/G(S)/G(T) subunit beta-2
Q9UBI6	15.3	2	4	0.00390028	0.422329	GNG12 Guanine nucleotide-binding protein G(I)/G(S)/G(O) subunit gamma-12
P00505	5.6	3	3	0.000489803	0.137627	GOT2 Aspartate aminotransferase, mitochondrial
Q5T3I0	3.4	1	1	0.000157411	0.081434	GPATCH4 G patch domain-containing protein 4
P06744	4.7	3	5	0.000629078	0.114295	GPI Glucose-6-phosphate isomerase
Q14956	3.1	2	5	0.000613681	0.0739894	GPNMB Transmembrane glycoprotein NMB
Q14449	1.7	1	1	0.000130009	0.0399202	GRB14 Growth factor receptor-bound protein 14
P09211	21	5	7	0.00234017	0.62181	GSTP1 Glutathione S-transferase P
P57053	27.8	20	78	0.0434603	0.896706	H2BFS Histone H2B type F-S
P84243	14	2	2	0.00103243	0.380384	H3F3B Histone H3.3
P40939	10.5	12	22	0.00202426	0.273503	HADHA Trifunctional enzyme subunit alpha, mitochondrial
Q9NRV9	29.1	9	12	0.00445747	0.95434	HEBP1 Heme-binding protein 1
P16403	10.8	7	24	0.00791044	0.282331	HIST1H1C Histone H1.2
P16402	10.4	7	24	0.00762409	0.270574	HIST1H1D Histone H1.3
P10412	10.5	7	24	0.00769371	0.273503	HIST1H1E Histone H1.4
Q99880	27.8	20	78	0.0434603	0.896706	HIST1H2BL Histone H2B type 1-L
Q99879	27.8	20	78	0.0434603	0.896706	HIST1H2BM Histone H2B type 1-M
P68431	14	2	2	0.00103243	0.380384	HIST1H3J Histone H3.1
Q5QNW6	27.8	20	78	0.0434603	0.896706	HIST2H2BF Histone H2B type 2-F
Q7L7L0	32.3	14	49	0.0264619	1.10378	HIST3H2A Histone H2A type 3
P62805	55.3	21	65	0.0443042	2.57273	HIST4H4 Histone H4
Q8TCT9	9.5	2	3	0.000558662	0.244515	HM13 Minor histocompatibility antigen H13
P09429	8.4	1	1	0.000326535	0.213389	HMGB1 High mobility group protein B1
P26583	6.7	1	1	0.00033591	0.16681	HMGB2 High mobility group protein B2
Q13151	5.2	1	1	0.000230181	0.127197	HNRNPA0 Heterogeneous nuclear ribonucleoprotein A0
P09651	19.6	13	23	0.00434064	0.570363	HNRNPA1 Heterogeneous nuclear ribonucleoprotein A1
P22626	21	9	12	0.00238658	0.62181	HNRNPA2B1 Heterogeneous nuclear ribonucleoproteins A2/B1
P51991	12.7	5	7	0.0013001	0.339677	HNRNPA3 Heterogeneous nuclear ribonucleoprotein A3
P07910	8.8	4	10	0.00229429	0.224616	HNRNPC Heterogeneous nuclear ribonucleoproteins C1/C2
Q14103	3.9	1	1	0.000197761	0.0939563	HNRNPD Heterogeneous nuclear ribonucleoprotein D0
P52597	3.9	1	1	0.000169169	0.0939563	HNRNPF Heterogeneous nuclear ribonucleoprotein F
P31943	7.3	5	7	0.00109451	0.183042	HNRNPH1 Heterogeneous nuclear ribonucleoprotein H
P55795	7.3	5	7	0.00109451	0.183042	HNRNPH2 Heterogeneous nuclear ribonucleoprotein H2
P31942	4	2	2	0.00040581	0.0964782	HNRNPH3 Heterogeneous nuclear ribonucleoprotein H3
P61978	6	4	4	0.000606524	0.148154	HNRNPK Heterogeneous nuclear ribonucleoprotein K
P14866	4.4	6	9	0.00107274	0.106624	HNRNPL Heterogeneous nuclear ribonucleoprotein L
P52272	7.5	5	7	0.0006732	0.188502	HNRNPM Heterogeneous nuclear ribonucleoprotein M
O43390	2.1	1	1	0.000110909	0.0495424	HNRNPR Heterogeneous nuclear ribonucleoprotein R
Q00839	7.5	5	8	0.000680777	0.188502	HNRNPU Heterogeneous nuclear ribonucleoprotein U
O14979	3.8	1	1	0.000167155	0.0914403	HNRPDL Heterogeneous nuclear ribonucleoprotein D-like
Q5SSJ5	2	1	1	0.000126953	0.0471286	HP1BP3 Heterochromatin protein 1-binding protein 3
Q86YZ3	2.7	4	5	0.000123167	0.0641431	HRNR Hornerin
Q53GQ0	8	2	2	0.000450033	0.202264	HSD17B12 Estradiol 17-beta-dehydrogenase 12
P51659	1.8	1	1	9.53874e-05	0.0423174	HSD17B4 Peroxisomal multifunctional enzyme type 2
P07900	2.7	3	4	0.000383635	0.0641431	HSP90AA1 Heat shock protein HSP 90-alpha
P08238	2.9	4	5	0.000484842	0.0690548	HSP90AB1 Heat shock protein HSP 90-beta
P14625	16.4	19	26	0.00227314	0.458814	HSP90B1 Endoplasmin
P08107	4.8	3	4	0.000438098	0.116863	HSPA1B Heat shock 70 kDa protein 1A/1B
Q53FA3	4.8	6	19	0.00208096	0.116863	HSPA1L Heat shock 70kDa protein 1-like variant
P11021	20.6	16	33	0.00354246	0.606941	HSPA5 78 kDa glucose-regulated protein
P11142	22.6	18	31	0.00336898	0.682674	HSPA8 Heat shock cognate 71 kDa protein
P38646	13	7	7	0.000723764	0.348963	HSPA9 Stress-70 protein, mitochondrial
P04792	39	8	10	0.00342464	1.45471	HSPB1 Heat shock protein beta-1
P10809	16.6	13	19	0.00232792	0.465548	HSPD1 60 kDa heat shock protein, mitochondrial
P61604	13.7	1	1	0.000688286	0.370882	HSPE1 10 kDa heat shock protein, mitochondrial
Q9Y4L1	1.6	3	4	0.000281102	0.0375284	HYOU1 Hypoxia up-regulated protein 1
P13164	12.8	1	1	0.000561641	0.342765	IFITM1 Interferon-induced transmembrane protein 1
Q01629	12.1	1	1	0.000531857	0.321296	IFITM2 Interferon-induced transmembrane protein 2
Q01628	12	1	1	0.000527858	0.318257	IFITM3 Interferon-induced transmembrane protein 3
Q12906	4.5	4	4	0.000314117	0.109175	ILF3 Interleukin enhancer-binding factor 3
Q16891	1.3	2	2	0.000185238	0.0303861	IMMT Mitochondrial inner membrane protein
F8WBC2	9.9	1	1	0.000497909	0.25603	INMT-FAM188B Protein INMT-FAM188B
Q9ULG1	1.2	1	1	4.5119e-05	0.0280163	INO80 DNA helicase INO80
Q86XH1	1.9	1	1	8.54077e-05	0.0447202	IQCA1 IQ and AAA domain-containing protein 1
P26006	3.1	5	11	0.000734782	0.0739894	ITGA3 Integrin alpha-3
P05556	3.9	5	8	0.000703811	0.0939563	ITGB1 Integrin beta-1
P07476	1.7	1	1	0.000120009	0.0399202	IVL Involucrin
P14923	3.2	2	3	0.000282705	0.0764652	JUP Junction plakoglobin
Q5VTJ3	1.4	1	1	9.03541e-05	0.0327615	KLHDC7A Kelch domain-containing protein 7A
Q14974	1.4	1	1	8.01428e-05	0.0327615	KPNB1 Importin subunit beta-1
P04264	48	44	164	0.0178783	2.01995	KRT1 Keratin, type II cytoskeletal 1
P13645	38	25	66	0.00793414	1.39883	KRT10 Keratin, type I cytoskeletal 10
P13646	33.2	19	44	0.0067446	1.14783	KRT13 Keratin, type I cytoskeletal 13
P02533	26.5	12	24	0.00356975	0.840772	KRT14 Keratin, type I cytoskeletal 14
P08779	11.5	12	25	0.00166996	0.303167	KRT16 Keratin, type I cytoskeletal 16
Q04695	9	4	10	0.00162512	0.230269	KRT17 Keratin, type I cytoskeletal 17
P05783	40.2	21	46	0.00751032	1.52348	KRT18 Keratin, type I cytoskeletal 18
P35908	46.5	29	64	0.0070315	1.91743	KRT2 Keratin, type II cytoskeletal 2 epidermal
P12035	11.1	10	14	0.00156508	0.291219	KRT3 Keratin, type II cytoskeletal 3
Q14525	13.4	8	13	0.00225908	0.361445	KRT33B Keratin, type I cuticular Ha3-II
Q92764	4	2	2	0.000308594	0.0964782	KRT35 Keratin, type I cuticular Ha5
P19013	29.6	24	56	0.00736234	0.97697	KRT4 Keratin, type II cytoskeletal 4
P13647	26.1	23	56	0.00666354	0.823896	KRT5 Keratin, type II cytoskeletal 5
P02538	24.6	24	67	0.00833997	0.761976	KRT6A Keratin, type II cytoskeletal 6A
O95678	12.7	16	49	0.00624329	0.339677	KRT75 Keratin, type II cytoskeletal 75
Q01546	4.4	5	10	0.00110039	0.106624	KRT76 Keratin, type II cytoskeletal 2 oral
P05787	28.6	28	69	0.0100293	0.931968	KRT8 Keratin, type II cytoskeletal 8
Q6KB66	8.6	5	5	0.000776605	0.21899	KRT80 Keratin, type II cytoskeletal 80
P35527	55.5	30	99	0.0111562	2.58922	KRT9 Keratin, type I cytoskeletal 9
Q14739	3.9	2	3	0.000342464	0.0939563	LBR Lamin-B receptor
P00338	9.6	8	14	0.00296046	0.247383	LDHA L-lactate dehydrogenase A chain
P09382	31.9	12	25	0.0130009	1.08449	LGALS1 Galectin-1
Q96DT0	4.5	1	1	0.000208944	0.109175	LGALS12 Galectin-12
P56470	1.5	1	1	7.35903e-05	0.0351422	LGALS4 Galectin-4
P02545	21.5	17	22	0.00232607	0.64059	LMNA Prelamin-A/C
Q5TAE0	1.6	1	1	0.000128581	0.0375284	LOC440131 Similar to bA90M5.1 (Novel protein)
Q9Y4K0	1.6	1	1	9.07043e-05	0.0375284	LOXL2 Lysyl oxidase homolog 2
Q07954	0.3	1	1	1.54501e-05	0.00693166	LRP1 Prolow-density lipoprotein receptor-related protein 1
Q9Y383	3.8	4	6	0.00107457	0.0914403	LUC7L2 Putative RNA-binding protein Luc7-like 2
O95232	4.2	2	2	0.000325024	0.101539	LUC7L3 Luc7-like protein 3
P55145	7.7	1	1	0.000385742	0.193988	MANF Mesencephalic astrocyte-derived neurotrophic factor
P36507	5	1	1	0.000175513	0.122018	MAP2K2 Dual specificity mitogen-activated protein kinase kinase 2
P27816	3.9	3	3	0.000182826	0.0939563	MAP4 Microtubule-associated protein 4
P49006	7.7	2	3	0.00108008	0.193988	MARCKSL1 MARCKS-related protein
P43243	5.2	4	5	0.000414434	0.127197	MATR3 Matrin-3
Q96N66	6.1	2	2	0.000297479	0.1508	MBOAT7 Lysophospholipid acyltransferase 7
Q96RQ3	8.4	4	4	0.000387339	0.213389	MCCC1 Methylcrotonoyl-CoA carboxylase subunit alpha, mitochondrial
Q14676	0.6	1	1	3.36071e-05	0.0139114	MDC1 Mediator of DNA damage checkpoint protein 1
P40925	8.1	2	2	0.00042039	0.205036	MDH1 Malate dehydrogenase, cytoplasmic
P40926	5	2	4	0.00083083	0.122018	MDH2 Malate dehydrogenase, mitochondrial
Q14696	6	1	1	0.000300022	0.148154	MESDC2 LDLR chaperone MESD
P10620	7.7	1	1	0.000452936	0.193988	MGST1 Microsomal glutathione S-transferase 1
O14880	9.2	1	3	0.00138563	0.235947	MGST3 Microsomal glutathione S-transferase 3
P26038	6.1	6	6	0.000730036	0.1508	MSN Moesin
Q7Z406	1.5	4	6	0.000211143	0.0351422	MYH14 Myosin-14
P35579	20	50	97	0.00347444	0.584893	MYH9 Myosin-9
O14950	16.9	4	7	0.00285719	0.475707	MYL12B Myosin regulatory light chain 12B
P24844	16.9	4	7	0.00285719	0.475707	MYL9 Myosin regulatory light polypeptide 9
O00159	4.6	5	6	0.000396266	0.111732	MYO1C Unconventional myosin-Ic
Q86TC9	0.8	1	1	5.31857e-05	0.0185914	MYPN Myopalladin
Q9H0A0	1.4	1	1	6.84928e-05	0.0327615	NAT10 N-acetyltransferase 10
Q6PIU2	6.9	2	2	0.000344143	0.172195	NCEH1 Neutral cholesterol ester hydrolase 1
O14513	0.7	1	1	3.67759e-05	0.0162487	NCKAP5 Nck-associated protein 5
P19338	10.3	10	25	0.00247201	0.267652	NCL Nucleolin
O75251	4.2	1	1	0.000329602	0.101539	NDUFS7 NADH dehydrogenase [ubiquinone] iron-sulfur protein 7, mitochondrial
Q9NX24	11.1	1	2	0.000917714	0.291219	NHP2 H/ACA ribonucleoprotein complex subunit 2
P55769	18.8	4	6	0.00329087	0.541701	NHP2L1 NHP2-like protein 1
Q8N4C6	0.5	1	1	3.3591e-05	0.0115795	NIN Ninein
P59046	1.3	1	1	6.61688e-05	0.0303861	NLRP12 NACHT, LRR and PYD domains-containing protein 12
P00760	8.2	1	2	0.00057782	0.207814	no description
P00761	25.1	7	46	0.0139802	0.782379	no description
P02769	4.1	3	5	0.000578296	0.0990058	no description
Q15233	7.9	4	4	0.000596222	0.199499	NONO Non-POU domain-containing octamer-binding protein
P61916	10.6	3	5	0.00232467	0.276439	NPC2 Epididymal secretory protein E1
P06748	14.6	10	15	0.00358189	0.399587	NPM1 Nucleophosmin
P04150	1.5	1	1	9.03541e-05	0.0351422	NR3C1 Glucocorticoid receptor
Q15738	2.4	1	1	0.000188218	0.0568175	NSDHL Sterol-4-alpha-carboxylate 3-dehydrogenase, decarboxylating
Q14980	0.6	1	1	3.31939e-05	0.0139114	NUMA1 Nuclear mitotic apparatus protein 1
Q8NFH4	4	1	1	0.000215353	0.0964782	NUP37 Nucleoporin Nup37
Q9NX40	4.5	1	1	0.000286552	0.109175	OCIAD1 OCIA domain-containing protein 1
Q56VL3	21.4	9	14	0.00638228	0.636817	OCIAD2 OCIA domain-containing protein 2
Q8NGF9	3.6	1	1	0.0002317	0.0864257	OR4X2 Olfactory receptor 4X2
P30559	5.1	3	5	0.00090238	0.124605	OXTR Oxytocin receptor
P13674	4.7	2	3	0.000394411	0.114295	P4HA1 Prolyl 4-hydroxylase subunit alpha-1
O15460	2.6	1	1	0.000131225	0.0616956	P4HA2 Prolyl 4-hydroxylase subunit alpha-2
Q7Z4N8	2.4	1	1	0.000129054	0.0568175	P4HA3 Prolyl 4-hydroxylase subunit alpha-3
P07237	24.8	22	39	0.00538976	0.770109	P4HB Protein disulfide-isomerase
Q9UQ80	2.8	1	1	0.000178186	0.0665962	PA2G4 Proliferation-associated protein 2G4
P11940	5	4	4	0.000441542	0.122018	PABPC1 Polyadenylate-binding protein 1
Q13310	5	4	4	0.000436057	0.122018	PABPC4 Polyadenylate-binding protein 4
Q8WX93	0.8	1	1	5.07629e-05	0.0185914	PALLD Palladin
P11498	8	11	11	0.000655566	0.202264	PC Pyruvate carboxylase, mitochondrial
Q15365	3.1	1	2	0.000394411	0.0739894	PCBP1 Poly(rC)-binding protein 1
Q15366	3	1	2	0.000384686	0.0715193	PCBP2 Poly(rC)-binding protein 2
P57721	3	1	2	0.000378464	0.0715193	PCBP3 Poly(rC)-binding protein 3
P05165	40.5	54	100	0.00964356	1.54097	PCCA Propionyl-CoA carboxylase alpha chain, mitochondrial
P30101	15.2	12	18	0.00250236	0.419058	PDIA3 Protein disulfide-isomerase A3
P13667	2.5	1	1	0.000108845	0.0592537	PDIA4 Protein disulfide-isomerase A4
Q15084	6.4	2	3	0.000478671	0.158777	PDIA6 Protein disulfide-isomerase A6
P30086	10.7	1	2	0.000750857	0.279381	PEBP1 Phosphatidylethanolamine-binding protein 1
Q01813	1.5	1	1	8.95474e-05	0.0351422	PFKP 6-phosphofructokinase type C
P07737	40	5	6	0.00300879	1.51189	PFN1 Profilin-1
P18669	6.3	2	2	0.000552796	0.156112	PGAM1 Phosphoglycerate mutase 1
P00558	16.1	8	13	0.00218865	0.448772	PGK1 Phosphoglycerate kinase 1
O00264	7.2	1	1	0.000360026	0.180321	PGRMC1 Membrane-associated progesterone receptor component 1
O15173	14.8	3	5	0.00157411	0.406048	PGRMC2 Membrane-associated progesterone receptor component 2
P35232	4	1	1	0.000258107	0.0964782	PHB Prohibitin
Q99623	7.4	2	2	0.0004696	0.185769	PHB2 Prohibitin-2
Q7RTV0	11.8	1	1	0.000638228	0.3122	PHF5A PHD finger-like domain-containing protein 5A
Q13492	1.7	2	2	0.000215353	0.0399202	PICALM Phosphatidylinositol-binding clathrin assembly protein
P14618	21.8	11	16	0.00211541	0.651962	PKM Pyruvate kinase isozymes M1/M2
Q13835	1.5	1	1	9.39828e-05	0.0351422	PKP1 Plakophilin-1
Q9Y446	1.8	1	1	8.80867e-05	0.0423174	PKP3 Plakophilin-3
Q15147	1.5	1	1	5.9749e-05	0.0351422	PLCB4 1-phosphatidylinositol 4,5-bisphosphate phosphodiesterase beta-4
O75038	1.5	1	1	4.95799e-05	0.0351422	PLCH2 1-phosphatidylinositol 4,5-bisphosphate phosphodiesterase eta-2
Q15149	1.7	9	9	0.000134895	0.0399202	PLEC Plectin
Q04941	8.6	4	8	0.00369501	0.21899	PLP2 Proteolipid protein 2
Q10713	1.9	1	1	0.000133724	0.0447202	PMPCA Mitochondrial-processing peptidase subunit alpha
P54277	1.9	1	1	7.53274e-05	0.0447202	PMS1 PMS1 protein homolog 1
P41247	4	1	1	0.000277491	0.0964782	PNPLA4 Patatin-like phospholipase domain-containing protein 4
O00592	2	2	2	0.000251631	0.0471286	PODXL Podocalyxin
P62937	16.4	3	6	0.00255291	0.458814	PPIA Peptidyl-prolyl cis-trans isomerase A
P23284	31.5	7	14	0.00455033	1.06538	PPIB Peptidyl-prolyl cis-trans isomerase B
P50897	14.7	9	19	0.00435914	0.402814	PPT1 Palmitoyl-protein thioesterase 1
P30048	4.3	1	1	0.000274239	0.104079	PRDX3 Thioredoxin-dependent peroxide reductase, mitochondrial
P14314	2.5	4	4	0.000531857	0.0592537	PRKCSH Glucosidase 2 subunit beta
P04156	4.7	1	1	0.000277491	0.114295	PRNP Major prion protein
P07602	4.6	2	3	0.000401938	0.111732	PSAP Proactivator polypeptide
P25789	3.8	1	1	0.000268985	0.0914403	PSMA4 Proteasome subunit alpha type-4
P26599	3	1	1	0.000132213	0.0715193	PTBP1 Polypyrimidine tract-binding protein 1
G3V325	1.7	1	1	9.37318e-05	0.0399202	PTCD1 Pentatricopeptide repeat-containing protein 1
O14684	6.6	2	2	0.000923752	0.164126	PTGES Prostaglandin E synthase
P06737	0.6	1	1	4.52353e-05	0.0139114	PYGL Glycogen phosphorylase, liver form
P62491	4.2	1	1	0.000325024	0.101539	RAB11A Ras-related protein Rab-11A
Q15907	4.1	1	1	0.000322042	0.0990058	RAB11B Ras-related protein Rab-11B
P61106	7	1	1	0.000326535	0.174898	RAB14 Ras-related protein Rab-14
P62820	7.8	3	3	0.00102739	0.196741	RAB1A Ras-related protein Rab-1A
Q9H0U4	8	3	3	0.00104784	0.202264	RAB1B Ras-related protein Rab-1B
P61019	14.2	3	3	0.000993469	0.386756	RAB2A Ras-related protein Rab-2A
Q9BZG1	5.4	1	1	0.000271062	0.1324	RAB34 Ras-related protein Rab-34
P20337	7.3	1	1	0.000320571	0.183042	RAB3B Ras-related protein Rab-3B
P51148	19.4	6	10	0.00325024	0.563148	RAB5C Ras-related protein Rab-5C
P51149	32.9	10	13	0.00440902	1.13305	RAB7A Ras-related protein Rab-7a
P63000	10.9	3	4	0.00146261	0.285287	RAC1 Ras-related C3 botulinum toxin substrate 1
P15153	10.9	3	4	0.00146261	0.285287	RAC2 Ras-related C3 botulinum toxin substrate 2
P60763	10.9	3	4	0.00146261	0.285287	RAC3 Ras-related C3 botulinum toxin substrate 3
P61224	7.1	1	1	0.00038155	0.177606	RAP1B Ras-related protein Rap-1b
Q96PK6	2.4	3	4	0.000419762	0.0568175	RBM14 RNA-binding protein 14
B0LM41	4.7	3	4	0.000828379	0.114295	RBM14/RBM4 fusion Transcriptional coactivator CoAZ
Q8IZV5	5.3	1	1	0.00020588	0.129796	RDH10 Retinol dehydrogenase 10
Q00765	5.3	2	4	0.00148582	0.129796	REEP5 Receptor expression-enhancing protein 5
O15258	9.2	2	2	0.000716379	0.235947	RER1 Protein RER1
P61586	11.9	4	7	0.0025463	0.315225	RHOA Transforming protein RhoA
A6NNX1	16.3	1	1	0.000763099	0.455459	RIIAD1 RIIa domain-containing protein 1
P13489	3.3	1	2	0.000304578	0.0789467	RNH1 Ribonuclease inhibitor
Q15287	4.9	3	4	0.000920723	0.119438	RNPS1 RNA-binding protein with serine-rich domain 1
P62913	7.9	2	3	0.00118323	0.199499	RPL11 60S ribosomal protein L11
P30050	18.8	4	7	0.0029784	0.541701	RPL12 60S ribosomal protein L12
P26373	5.2	4	8	0.00266181	0.127197	RPL13 60S ribosomal protein L13
P50914	11.2	2	3	0.000979606	0.294196	RPL14 60S ribosomal protein L14
P61313	6.9	3	8	0.00275314	0.172195	RPL15 60S ribosomal protein L15
Q07020	6.9	1	1	0.000373431	0.172195	RPL18 60S ribosomal protein L18
Q02543	8	3	8	0.00319114	0.202264	RPL18A 60S ribosomal protein L18a
P84098	8.7	3	10	0.00358189	0.2218	RPL19 60S ribosomal protein L19
P46778	11.2	1	1	0.000438782	0.294196	RPL21 60S ribosomal protein L21
P35268	20.3	5	9	0.0049363	0.595879	RPL22 60S ribosomal protein L22
P62829	25	3	3	0.0015044	0.778279	RPL23 60S ribosomal protein L23
P83731	8.3	1	1	0.000447166	0.210598	RPL24 60S ribosomal protein L24
P46776	8.8	1	1	0.000474359	0.224616	RPL27A 60S ribosomal protein L27a
P46779	16.1	5	8	0.00409957	0.448772	RPL28 60S ribosomal protein L28
P47914	9.4	2	6	0.00264925	0.241652	RPL29 60S ribosomal protein L29
P39023	3	1	1	0.000174206	0.0715193	RPL3 60S ribosomal protein L3
P62888	13.9	3	3	0.00183144	0.377209	RPL30 60S ribosomal protein L30
P62899	11.2	1	1	0.000561641	0.294196	RPL31 60S ribosomal protein L31
P62910	9.6	4	5	0.00260019	0.247383	RPL32 60S ribosomal protein L32
P42766	8.1	2	3	0.00171232	0.205036	RPL35 60S ribosomal protein L35
P61513	19.6	1	1	0.000763099	0.570363	RPL37A 60S ribosomal protein L37a
P36578	2.6	2	2	0.00032883	0.0616956	RPL4 60S ribosomal protein L4
Q02878	7.3	5	5	0.00121884	0.183042	RPL6 60S ribosomal protein L6
P62424	5.6	3	8	0.00211143	0.137627	RPL7A 60S ribosomal protein L7a
P32969	15.1	4	4	0.00146261	0.415794	RPL9P9 60S ribosomal protein L9
P05388	6.6	4	5	0.00110734	0.164126	RPLP0 60S acidic ribosomal protein P0
P05386	14	2	2	0.00123167	0.380384	RPLP1 60S acidic ribosomal protein P1
P05387	45.2	4	6	0.00366288	1.83139	RPLP2 60S acidic ribosomal protein P2
P46783	8.5	2	5	0.00212743	0.216186	RPS10 40S ribosomal protein S10
P62280	6.3	3	3	0.00133301	0.156112	RPS11 40S ribosomal protein S11
P25398	6.8	1	2	0.00106371	0.169499	RPS12 40S ribosomal protein S12
P62263	7.3	1	1	0.000464935	0.183042	RPS14 40S ribosomal protein S14
P62244	6.9	1	1	0.000540039	0.172195	RPS15A 40S ribosomal protein S15a
P62249	7.5	3	5	0.00240429	0.188502	RPS16 40S ribosomal protein S16
P62269	5.9	2	2	0.000923752	0.145513	RPS18 40S ribosomal protein S18
P39019	15.2	4	7	0.00338921	0.419058	RPS19 40S ribosomal protein S19
P62266	15.4	3	3	0.00147283	0.425608	RPS23 40S ribosomal protein S23
P62847	11.3	2	3	0.00158357	0.297179	RPS24 40S ribosomal protein S24
P62979	16	6	8	0.00360026	0.44544	RPS27A Ubiquitin-40S ribosomal protein S27a
P23396	11.9	2	4	0.00115564	0.315225	RPS3 40S ribosomal protein S3
P61247	5.7	1	2	0.000531857	0.14025	RPS3A 40S ribosomal protein S3a
P62701	4.9	1	2	0.000533879	0.119438	RPS4X 40S ribosomal protein S4, X isoform
P46782	7.4	1	3	0.00103243	0.185769	RPS5 40S ribosomal protein S5
P62753	6	1	1	0.000281948	0.148154	RPS6 40S ribosomal protein S6
P62081	5.7	2	2	0.000723764	0.14025	RPS7 40S ribosomal protein S7
P62241	7.2	3	4	0.0013501	0.180321	RPS8 40S ribosomal protein S8
P46781	4.1	1	1	0.000361882	0.0990058	RPS9 40S ribosomal protein S9
A6NE09	10.2	4	5	0.00118992	0.264736	RPSAP58 Protein RPSAP58
P62070	5.9	2	3	0.00103243	0.145513	RRAS2 Ras-related protein R-Ras2
Q9P2E9	7.2	9	9	0.000448118	0.180321	RRBP1 Ribosome-binding protein 1
Q92681	2.4	1	1	0.000113785	0.0568175	RSC1A1 Regulatory solute carrier protein family 1 member 1
Q9BSG5	10.5	1	2	0.000613145	0.273503	RTBDN Retbindin
Q9NQC3	1.2	3	8	0.000471175	0.0280163	RTN4 Reticulon-4
Q96NL0	3	1	1	0.000148425	0.0715193	RUNDC3B RUN domain-containing protein 3B
P06702	13.2	1	2	0.00123167	0.355189	S100A9 Protein S100-A9
Q5VXD3	13.1	1	1	0.000575452	0.352073	SAMD13 Sterile alpha motif domain-containing protein 13
Q8WTV0	1.4	1	1	0.000127183	0.0327615	SCARB1 Scavenger receptor class B member 1
Q14108	5	6	10	0.00146873	0.122018	SCARB2 Lysosome membrane protein 2
Q8NBX0	11.4	7	19	0.00310932	0.30017	SCCPDH Saccharopine dehydrogenase-like oxidoreductase
P22307	5.7	3	3	0.000385037	0.14025	SCP2 Non-specific lipid-transfer protein
O95487	1.5	1	1	5.53668e-05	0.0351422	SEC24B Protein transport protein Sec24B
Q9UHD8	2	1	1	0.000119804	0.0471286	SEPT9 Septin-9
P05121	2.5	1	1	0.00017464	0.0592537	SERPINE1 Plasminogen activator inhibitor 1
P50454	2.6	2	3	0.000503865	0.0616956	SERPINH1 Serpin H1
P31947	4.8	2	2	0.00056617	0.116863	SFN 14-3-3 protein sigma
P23246	4.4	5	9	0.0008937	0.106624	SFPQ Splicing factor, proline- and glutamine-rich
P34897	2.6	2	2	0.000278592	0.0616956	SHMT2 Serine hydroxymethyltransferase, mitochondrial
O15427	5.4	5	6	0.000905873	0.1324	SLC16A3 Monocarboxylate transporter 4
O75746	1.8	1	1	0.000103547	0.0423174	SLC25A12 Calcium-binding mitochondrial carrier protein Aralar1
Q00325	3	2	2	0.000387874	0.0715193	SLC25A3 Phosphate carrier protein, mitochondrial
Q5SVS4	3.8	1	1	0.000241255	0.0914403	SLC25A30 Kidney mitochondrial carrier protein 1
P12235	3.7	1	1	0.000235588	0.0889301	SLC25A4 ADP/ATP translocase 1
P05141	8.1	4	10	0.00235588	0.205036	SLC25A5 ADP/ATP translocase 2
P12236	3.7	1	1	0.000235588	0.0889301	SLC25A6 ADP/ATP translocase 3
P11166	2	1	1	0.000142693	0.0471286	SLC2A1 Solute carrier family 2, facilitated glucose transporter member 1
Q8NEW0	4	1	1	0.000186716	0.0964782	SLC30A7 Zinc transporter 7
P08195	4.9	5	6	0.00066862	0.119438	SLC3A2 4F2 cell-surface antigen heavy chain
Q01650	3.6	4	7	0.000969302	0.0864257	SLC7A5 Large neutral amino acids transporter small subunit 1
Q8WVK2	9.7	2	2	0.000905873	0.250259	SNRNP27 U4/U6.U5 small nuclear ribonucleoprotein 27 kDa protein
P09234	7.5	1	2	0.000883083	0.188502	SNRPC U1 small nuclear ribonucleoprotein C
P62316	16.9	8	8	0.00475967	0.475707	SNRPD2 Small nuclear ribonucleoprotein Sm D2
P62318	7.9	1	1	0.000557184	0.199499	SNRPD3 Small nuclear ribonucleoprotein Sm D3
P62306	15.1	4	6	0.00489803	0.415794	SNRPF Small nuclear ribonucleoprotein F
P35610	3.8	1	2	0.000255291	0.0914403	SOAT1 Sterol O-acyltransferase 1
Q9H2V7	2.7	1	1	0.000132964	0.0641431	SPNS1 Protein spinster homolog 1
Q01082	2.9	7	7	0.000207883	0.0690548	SPTBN1 Spectrin beta chain, non-erythrocytic 1
P37108	8.8	3	3	0.00154864	0.224616	SRP14 Signal recognition particle 14 kDa protein
Q9Y5M8	7	1	1	0.00025906	0.174898	SRPRB Signal recognition particle receptor subunit beta
Q8WXF0	6.5	1	1	0.000268985	0.161449	SRSF12 Serine/arginine-rich splicing factor 12
P84103	7.3	4	5	0.0021404	0.183042	SRSF3 Serine/arginine-rich splicing factor 3
Q04837	10.1	3	9	0.00426923	0.261828	SSBP1 Single-stranded DNA-binding protein, mitochondrial
A1L4H1	1.1	1	1	4.46314e-05	0.0256519	SSC5D Soluble scavenger receptor cysteine-rich domain-containing protein SSC5D
Q9UNL2	7.6	3	4	0.00151795	0.191242	SSR3 Translocon-associated protein subunit gamma
P51571	7.5	1	1	0.00040581	0.188502	SSR4 Translocon-associated protein subunit delta
O60279	1.6	1	1	0.000111614	0.0375284	SUSD5 Sushi domain-containing protein 5
O60506	2.1	1	1	0.000112689	0.0495424	SYNCRIP Heterogeneous nuclear ribonucleoprotein Q
P37802	11.1	3	3	0.00105837	0.291219	TAGLN2 Transgelin-2
Q13148	4.3	2	2	0.000339155	0.104079	TARDBP TAR DNA-binding protein 43
B6A8C7	4.8	1	1	0.00025906	0.116863	TARM1 T-cell-interacting, activating receptor on myeloid cells protein 1
P02786	3.9	2	2	0.00018475	0.0939563	TFRC Transferrin receptor protein 1
P07996	5.2	6	6	0.000360026	0.127197	THBS1 Thrombospondin-1
Q9Y2W1	1.3	1	1	7.35132e-05	0.0303861	THRAP3 Thyroid hormone receptor-associated protein 3
P29401	3	1	2	0.000225378	0.0715193	TKT Transketolase
Q92544	2.2	1	1	0.000109354	0.0519619	TM9SF4 Transmembrane 9 superfamily member 4
Q15363	4.5	2	5	0.0017464	0.109175	TMED2 Transmembrane emp24 domain-containing protein 2
Q9BVK6	11.9	2	2	0.00059749	0.315225	TMED9 Transmembrane emp24 domain-containing protein 9
Q9HC07	5.9	1	2	0.000433365	0.145513	TMEM165 Transmembrane protein 165
Q9NV96	4.4	1	1	0.000194474	0.106624	TMEM30A Cell cycle control protein 50A
Q9H3N1	4.3	1	1	0.000250733	0.104079	TMX1 Thioredoxin-related transmembrane protein 1
O96008	4.2	1	1	0.000194474	0.101539	TOMM40 Mitochondrial import receptor subunit TOM40 homolog
O95985	1.3	1	1	8.14445e-05	0.0303861	TOP3B DNA topoisomerase 3-beta-1
P60174	18.5	9	12	0.00294567	0.531088	TPI1 Triosephosphate isomerase
P09493	3.9	1	1	0.000247201	0.0939563	TPM1 Tropomyosin alpha-1 chain
P07951	3.9	2	4	0.000988805	0.0939563	TPM2 Tropomyosin beta chain
Q15629	5.1	1	1	0.000187714	0.124605	TRAM1 Translocating chain-associated membrane protein 1
Q6ZVT0	2.8	1	1	0.000104317	0.0665962	TTLL10 Inactive polyglycylase TTLL10
Q71U36	26.4	12	17	0.00264631	0.836538	TUBA1A Tubulin alpha-1A chain
P68366	17	7	11	0.00172379	0.479108	TUBA4A Tubulin alpha-4A chain
P07437	13.5	7	9	0.00142308	0.364583	TUBB Tubulin beta chain
Q9BVA1	13.5	7	9	0.00141988	0.364583	TUBB2B Tubulin beta-2B chain
P49411	2.4	1	1	0.000155321	0.0568175	TUFM Elongation factor Tu, mitochondrial
P10599	12.4	1	4	0.00267448	0.330454	TXN Thioredoxin
Q8NBS9	3.7	4	6	0.000975071	0.0889301	TXNDC5 Thioredoxin domain-containing protein 5
Q16881	1.7	1	1	0.000108174	0.0399202	TXNRD1 Thioredoxin reductase 1, cytoplasmic
P26368	4.4	1	1	0.0001478	0.106624	U2AF2 Splicing factor U2AF 65 kDa subunit
P62987	19.5	6	8	0.00438782	0.566751	UBA52 Ubiquitin-60S ribosomal protein L40
P0CG48	3.6	6	8	0.000819914	0.0864257	UBC Polyubiquitin-C
D6REC4	3.3	1	1	0.000152952	0.0789467	Uncharacterized protein
E9PLN8	7.8	2	3	0.00126877	0.196741	Uncharacterized protein
H0YGG7	24.2	1	1	0.00113234	0.745822	Uncharacterized protein
J3QS99	5.6	3	8	0.00210352	0.137627	Uncharacterized protein
P31930	2.1	1	1	0.000146261	0.0495424	UQCRC1 Cytochrome b-c1 complex subunit 1, mitochondrial
Q96IX5	17.2	2	3	0.0036313	0.485936	USMG5 Up-regulated during skeletal muscle growth protein 5
Q99536	15.5	5	6	0.00107183	0.428894	VAT1 Synaptic vesicle membrane protein VAT-1 homolog
P21796	34.3	9	17	0.00421727	1.20293	VDAC1 Voltage-dependent anion-selective channel protein 1
P45880	33.3	10	25	0.00596982	1.15278	VDAC2 Voltage-dependent anion-selective channel protein 2
Q9Y277	10.2	4	6	0.00148845	0.264736	VDAC3 Voltage-dependent anion-selective channel protein 3
P08670	67.4	86	223	0.033596	3.72063	VIM Vimentin
Q9BQB6	8	2	3	0.00129212	0.202264	VKORC1 Vitamin K epoxide reductase complex subunit 1
Q96AX1	2.3	1	1	0.000117794	0.0543869	VPS33A Vacuolar protein sorting-associated protein 33A
O00744	3.1	1	1	0.000180476	0.0739894	WNT10B Protein Wnt-10b
P13010	1.9	1	1	9.59086e-05	0.0447202	XRCC5 X-ray repair cross-complementing protein 5
P12956	2.3	1	1	0.000115279	0.0543869	XRCC6 X-ray repair cross-complementing protein 6
P67809	21.6	8	11	0.00238351	0.644372	YBX1 Nuclease-sensitive element-binding protein 1
P63104	5.7	2	4	0.00114621	0.14025	YWHAZ 14-3-3 protein zeta/delta
P17017	2.2	1	1	0.000109354	0.0519619	ZNF14 Zinc finger protein 14
Q5VUA4	0.4	1	1	3.08052e-05	0.00925291	ZNF318 Zinc finger protein 318
Q9C0F3	5.1	1	1	0.000149373	0.124605	ZNF436 Zinc finger protein 436
Q8N8Z8	1.9	1	1	0.000101306	0.0447202	ZNF441 Zinc finger protein 441
Q9UK33	8.7	1	1	0.000408169	0.2218	ZNF580 Zinc finger protein 580
O15014	0.9	1	1	4.97556e-05	0.0209395	ZNF609 Zinc finger protein 609

## Sheet: 8. PF-9283 R3 protein info
Locus	Seq Coverage	Seq Count	Spectral Count	NSAF	emPAI	Description
Q13085	6.9	24	33	0.000727207	0.172195	ACACA Acetyl-CoA carboxylase 1
P49748	46.3	62	140	0.0110499	1.90402	ACADVL Very long-chain specific acyl-CoA dehydrogenase, mitochondrial
P24752	7.3	3	3	0.000363217	0.183042	ACAT1 Acetyl-CoA acetyltransferase, mitochondrial
P68133	22	26	79	0.0108332	0.659587	ACTA1 Actin, alpha skeletal muscle
P62736	22	26	79	0.0108332	0.659587	ACTA2 Actin, aortic smooth muscle
P60709	40.8	43	132	0.0181976	1.55859	ACTB Actin, cytoplasmic 1
P12814	16.1	25	46	0.00266603	0.448772	ACTN1 Alpha-actinin-1
O43707	22.3	37	76	0.00431288	0.671091	ACTN4 Alpha-actinin-4
O95622	1	1	1	4.09975e-05	0.023293	ADCY5 Adenylate cyclase type 5
P23526	2.8	1	1	0.000119671	0.0665962	AHCY Adenosylhomocysteinase
Q09666	2.8	24	32	0.000280871	0.0665962	AHNAK Neuroblast differentiation-associated protein AHNAK
P54819	4.2	1	2	0.000432618	0.101539	AK2 Adenylate kinase 2, mitochondrial
P15121	2.5	2	2	0.000327201	0.0592537	AKR1B1 Aldose reductase
P04075	8	6	17	0.00241446	0.202264	ALDOA Fructose-bisphosphate aldolase A
P04083	15.9	6	10	0.00149416	0.442115	ANXA1 Annexin A1
P07355	31.3	21	60	0.00915006	1.05589	ANXA2 Annexin A2
P12429	3.4	2	2	0.00032011	0.081434	ANXA3 Annexin A3
Q9HDC9	2.6	1	1	0.000124274	0.0616956	APMAP Adipocyte plasma membrane-associated protein
P84077	8.3	1	1	0.000285623	0.210598	ARF1 ADP-ribosylation factor 1
P61204	8.3	1	1	0.000285623	0.210598	ARF3 ADP-ribosylation factor 3
P18085	5.6	1	1	0.00028721	0.137627	ARF4 ADP-ribosylation factor 4
Q4LE39	1.4	1	1	3.94038e-05	0.0327615	ARID4B AT-rich interactive domain-containing protein 4B
Q12797	2.4	1	1	6.82029e-05	0.0568175	ASPH Aspartyl/asparaginyl beta-hydroxylase
P05023	5.1	4	4	0.000202142	0.124605	ATP1A1 Sodium/potassium-transporting ATPase subunit alpha-1
P16615	1.2	1	1	4.9614e-05	0.0280163	ATP2A2 Sarcoplasmic/endoplasmic reticulum calcium ATPase 2
Q93084	1.2	1	1	4.95665e-05	0.0280163	ATP2A3 Sarcoplasmic/endoplasmic reticulum calcium ATPase 3
P25705	17.7	14	25	0.00233715	0.503142	ATP5A1 ATP synthase subunit alpha, mitochondrial
P06576	1.9	2	2	0.000195455	0.0447202	ATP5B ATP synthase subunit beta, mitochondrial
O75964	10.7	1	1	0.000501921	0.279381	ATP5L ATP synthase subunit g, mitochondrial
P48047	5.2	1	1	0.000242713	0.127197	ATP5O ATP synthase subunit O, mitochondrial
P51572	0.9	1	1	4.00138e-05	0.0209395	BCAP31 B-cell receptor-associated protein 31
P21953	1.2	1	1	5.17496e-05	0.0280163	BCKDHB 2-oxoisovalerate dehydrogenase subunit beta, mitochondrial
Q5VW32	2.7	1	1	0.000125785	0.0641431	BROX BRO1 domain-containing protein BROX
P0C7T8	4.6	1	1	0.000238239	0.111732	C14orf176 Transmembrane protein C14orf176
Q8WVR3	2.8	1	1	8.91342e-05	0.0665962	C7orf43 Uncharacterized protein C7orf43
P07360	10.4	1	1	0.00025593	0.270574	C8G Complement component C8 gamma chain
Q7Z3S7	1.2	1	1	4.54686e-05	0.0280163	CACNA2D4 Voltage-dependent calcium channel subunit alpha-2/delta-4
Q05682	9.2	10	15	0.000977891	0.235947	CALD1 Caldesmon
P27797	9.4	13	23	0.00285144	0.241652	CALR Calreticulin
Q01518	5.9	5	6	0.000653025	0.145513	CAP1 Adenylyl cyclase-associated protein 1
P52907	5.2	1	1	0.000180762	0.127197	CAPZA1 F-actin-capping protein subunit alpha-1
P47756	5.1	1	1	0.000186635	0.124605	CAPZB F-actin-capping protein subunit beta
P04040	2.8	1	1	9.80983e-05	0.0665962	CAT Catalase
Q03135	4.5	1	1	0.000290437	0.109175	CAV1 Caveolin-1
Q8IVM0	3.9	1	1	0.000168947	0.0939563	CCDC50 Coiled-coil domain-containing protein 50
P16070	2.2	2	2	0.000139347	0.0519619	CD44 CD44 antigen
P13987	9.4	1	1	0.000403889	0.241652	CD59 CD59 glycoprotein
P08962	4.2	3	4	0.000868871	0.101539	CD63 CD63 antigen
Q86X02	2.4	1	1	0.000111178	0.0568175	CDR2L Cerebellar degeneration-related protein 2-like
P49454	0.3	1	1	1.61052e-05	0.00693166	CENPF Centromere protein F
P23528	27.1	5	10	0.00311433	0.86638	CFL1 Cofilin-1
Q07065	5.1	2	2	0.000171754	0.124605	CKAP4 Cytoskeleton-associated protein 4
O00299	10	3	3	0.000643541	0.258925	CLIC1 Chloride intracellular channel protein 1
Q9Y696	15.4	4	6	0.00122604	0.425608	CLIC4 Chloride intracellular channel protein 4
Q00610	2.3	4	6	0.000185186	0.0543869	CLTC Clathrin heavy chain 1
Q99439	19.4	10	14	0.0023423	0.563148	CNN2 Calponin-2
Q15417	14.9	9	12	0.00188564	0.409289	CNN3 Calponin-3
P21964	4.4	1	1	0.000190767	0.106624	COMT Catechol O-methyltransferase
Q9ULV4	4	3	3	0.000327201	0.0964782	CORO1C Coronin-1C
P23786	1.5	1	1	7.85681e-05	0.0351422	CPT2 Carnitine O-palmitoyltransferase 2, mitochondrial
Q16527	14.5	3	3	0.000803593	0.396368	CSRP2 Cysteine and glycine-rich protein 2
P01040	12.2	1	1	0.000527529	0.324342	CSTA Cystatin-A
P04080	12.2	1	1	0.000527529	0.324342	CSTB Cystatin-B
P10619	7.1	9	24	0.00258489	0.177606	CTSA Lysosomal protective protein
P07858	7.4	8	12	0.00183001	0.185769	CTSB Cathepsin B
P07339	37.1	59	345	0.0432907	1.34963	CTSD Cathepsin D
P09668	7.8	7	16	0.00246915	0.196741	CTSH Pro-cathepsin H
Q14247	7.3	3	5	0.00046998	0.183042	CTTN Src substrate cortactin
P99999	13.3	4	6	0.00295416	0.358313	CYCS Cytochrome c
Q16850	4.8	3	7	0.000719453	0.116863	CYP51A1 Lanosterol 14-alpha demethylase
P81605	10	2	5	0.0023499	0.258925	DCD Dermcidin
Q96JQ0	0.3	1	1	1.56755e-05	0.00693166	DCHS1 Protocadherin-16
Q92841	3.6	4	8	0.000567329	0.0864257	DDX17 Probable ATP-dependent RNA helicase DDX17
O00148	3.3	1	1	0.000121072	0.0789467	DDX39A ATP-dependent RNA helicase DDX39A
Q13838	3.3	1	1	0.000120789	0.0789467	DDX39B Spliceosome RNA helicase DDX39B
Q14689	0.7	1	1	3.06994e-05	0.0162487	DIP2A Disco-interacting protein 2 homolog A
Q9UBU2	7.7	1	2	0.000399211	0.193988	DKK2 Dickkopf-related protein 2
O77932	3.8	1	1	0.00013055	0.0914403	DOM3Z Protein Dom3Z
Q9UHL4	3.7	4	5	0.000525384	0.0889301	DPP7 Dipeptidyl peptidase 2
Q16555	4.5	2	2	0.000180762	0.109175	DPYSL2 Dihydropyrimidinase-related protein 2
Q02413	2.8	2	3	0.000147849	0.0665962	DSG1 Desmoglein-1
Q15125	5.2	1	1	0.000224773	0.127197	EBP 3-beta-hydroxysteroid-Delta(8),Delta(7)-isomerase
O60869	10.1	1	1	0.00034931	0.261828	EDF1 Endothelial differentiation-related factor 1
P68104	17.1	11	17	0.0019023	0.482518	EEF1A1 Elongation factor 1-alpha 1
P26641	3	2	2	0.000236603	0.0715193	EEF1G Elongation factor 1-gamma
P13639	2.2	2	2	0.000120508	0.0519619	EEF2 Elongation factor 2
P60842	5.9	4	7	0.000891342	0.145513	EIF4A1 Eukaryotic initiation factor 4A-I
Q14240	5.9	4	7	0.000889152	0.145513	EIF4A2 Eukaryotic initiation factor 4A-II
Q04637	1.6	1	1	3.23313e-05	0.0375284	EIF4G1 Eukaryotic translation initiation factor 4 gamma 1
Q9BW60	4.3	2	2	0.000370594	0.104079	ELOVL1 Elongation of very long chain fatty acids protein 1
P06733	19.8	21	32	0.00381182	0.577611	ENO1 Alpha-enolase
P07099	1.8	2	2	0.000227243	0.0423174	EPHX1 Epoxide hydrolase 1
P13804	5.4	1	1	0.000155249	0.1324	ETFA Electron transfer flavoprotein subunit alpha, mitochondrial
Q01844	3.5	3	8	0.000630461	0.0839269	EWSR1 RNA-binding protein EWS
P15311	8.4	7	9	0.000793994	0.213389	EZR Ezrin
Q8WW52	2.9	1	1	8.83723e-05	0.0690548	FAM151A Protein FAM151A
O15287	2.7	1	1	8.31155e-05	0.0641431	FANCG Fanconi anemia group G protein
P02679	2.9	1	1	0.000114123	0.0690548	FGG Fibrinogen gamma chain
Q00688	4.9	3	3	0.000692382	0.119438	FKBP3 Peptidyl-prolyl cis-trans isomerase FKBP3
Q5D862	1.3	3	5	0.000108109	0.0303861	FLG2 Filaggrin-2
P21333	14.2	66	110	0.00214838	0.386756	FLNA Filamin-A
O75369	7.8	28	37	0.000735134	0.196741	FLNB Filamin-B
Q14315	4.3	18	25	0.000474292	0.104079	FLNC Filamin-C
Q14254	3	1	1	0.000120789	0.0715193	FLOT2 Flotillin-2
P35637	4.4	6	15	0.00147427	0.106624	FUS RNA-binding protein FUS
O14976	1.6	1	1	3.94339e-05	0.0375284	GAK Cyclin-G-associated kinase
P04406	17.3	11	27	0.00416669	0.489361	GAPDH Glyceraldehyde-3-phosphate dehydrogenase
P50395	2.7	1	1	0.000116175	0.0641431	GDI2 Rab GDP dissociation inhibitor beta
O94925	2.2	2	2	0.000154553	0.0519619	GLS Glutaminase kidney isoform, mitochondrial
P04899	4.2	1	1	0.000145628	0.101539	GNAI2 Guanine nucleotide-binding protein G(i) subunit alpha-2
P62873	3.5	1	1	0.000152052	0.0839269	GNB1 Guanine nucleotide-binding protein G(I)/G(S)/G(T) subunit beta-1
P00505	6.7	3	3	0.000360682	0.16681	GOT2 Aspartate aminotransferase, mitochondrial
P06744	4.7	8	11	0.00101913	0.114295	GPI Glucose-6-phosphate isomerase
P09211	20	4	8	0.00196944	0.584893	GSTP1 Glutathione S-transferase P
P57053	27.8	4	4	0.0016412	0.896706	H2BFS Histone H2B type F-S
P84243	5.1	1	1	0.000380131	0.124605	H3F3B Histone H3.3
Q6NXT2	5.2	1	1	0.000382947	0.127197	H3F3C Histone H3.3C
P40939	8.9	13	25	0.0016939	0.227439	HADHA Trifunctional enzyme subunit alpha, mitochondrial
Q9NRV9	24.3	10	12	0.0032824	0.749847	HEBP1 Heme-binding protein 1
Q15034	1.4	1	1	4.9236e-05	0.0327615	HERC3 Probable E3 ubiquitin-protein ligase HERC3
P16403	10.8	8	25	0.00606782	0.282331	HIST1H1C Histone H1.2
P16402	10.4	8	25	0.00584817	0.270574	HIST1H1D Histone H1.3
P10412	10.5	8	25	0.00590158	0.273503	HIST1H1E Histone H1.4
Q99880	27.8	4	4	0.0016412	0.896706	HIST1H2BL Histone H2B type 1-L
Q99879	27.8	4	4	0.0016412	0.896706	HIST1H2BM Histone H2B type 1-M
P68431	5.1	1	1	0.000380131	0.124605	HIST1H3J Histone H3.1
Q5QNW6	27.8	4	4	0.0016412	0.896706	HIST2H2BF Histone H2B type 2-F
Q5TEC6	5.1	1	1	0.000380131	0.124605	HIST2H3PS2 Histone H3
Q7L7L0	32.3	4	5	0.00198838	1.10378	HIST3H2A Histone H2A type 3
Q16695	5.1	1	1	0.000380131	0.124605	HIST3H3 Histone H3.1t
P62805	38.8	12	24	0.0120461	1.44343	HIST4H4 Histone H4
P09429	8.4	1	1	0.000240455	0.213389	HMGB1 High mobility group protein B1
P26583	6.7	1	1	0.000247358	0.16681	HMGB2 High mobility group protein B2
Q9H910	14.7	3	3	0.000816281	0.402814	HN1L Hematological and neurological expressed 1-like protein
P09651	10.8	7	10	0.00138973	0.282331	HNRNPA1 Heterogeneous nuclear ribonucleoprotein A1
P22626	9.9	4	4	0.000585811	0.25603	HNRNPA2B1 Heterogeneous nuclear ribonucleoproteins A2/B1
P51991	8.5	4	9	0.0012309	0.216186	HNRNPA3 Heterogeneous nuclear ribonucleoprotein A3
Q99729	3.9	1	1	0.000155716	0.0939563	HNRNPAB Heterogeneous nuclear ribonucleoprotein A/B
Q14103	3.9	3	4	0.000582511	0.0939563	HNRNPD Heterogeneous nuclear ribonucleoprotein D0
P52597	3.9	2	2	0.000249146	0.0939563	HNRNPF Heterogeneous nuclear ribonucleoprotein F
P31943	7.3	3	5	0.0005757	0.183042	HNRNPH1 Heterogeneous nuclear ribonucleoprotein H
P55795	7.3	3	5	0.0005757	0.183042	HNRNPH2 Heterogeneous nuclear ribonucleoprotein H2
P61978	5.6	3	3	0.000334975	0.137627	HNRNPK Heterogeneous nuclear ribonucleoprotein K
Q9UJC3	1.2	1	1	7.10135e-05	0.0280163	HOOK1 Protein Hook homolog 1
Q86YZ3	3.1	5	14	0.000253954	0.0739894	HRNR Hornerin
Q53GQ0	4.5	1	1	0.000165698	0.109175	HSD17B12 Estradiol 17-beta-dehydrogenase 12
P51659	1.8	1	1	7.02416e-05	0.0423174	HSD17B4 Peroxisomal multifunctional enzyme type 2
P07900	13.8	19	26	0.00183626	0.374042	HSP90AA1 Heat shock protein HSP 90-alpha
P08238	16.7	18	25	0.00178515	0.468926	HSP90AB1 Heat shock protein HSP 90-beta
P14625	9.3	17	25	0.00160952	0.238797	HSP90B1 Endoplasmin
P08107	8	5	7	0.000564563	0.202264	HSPA1B Heat shock 70 kDa protein 1A/1B
Q53FA3	8.7	6	11	0.00088717	0.2218	HSPA1L Heat shock 70kDa protein 1-like variant
P11021	10.4	10	15	0.00118573	0.270574	HSPA5 78 kDa glucose-regulated protein
P11142	18.3	18	29	0.0023208	0.524053	HSPA8 Heat shock cognate 71 kDa protein
P38646	3.8	2	2	0.000152276	0.0914403	HSPA9 Stress-70 protein, mitochondrial
P04792	4.9	2	2	0.000504369	0.119438	HSPB1 Heat shock protein beta-1
P10809	8.6	8	10	0.000902231	0.21899	HSPD1 60 kDa heat shock protein, mitochondrial
P13164	12.8	2	3	0.00124075	0.342765	IFITM1 Interferon-induced transmembrane protein 1
Q01629	12.1	2	3	0.00117495	0.321296	IFITM2 Interferon-induced transmembrane protein 2
Q01628	12	2	3	0.00116612	0.318257	IFITM3 Interferon-induced transmembrane protein 3
Q96F46	1.7	1	1	5.96973e-05	0.0399202	IL17RA Interleukin-17 receptor A
A1L0T0	1.7	1	1	8.18004e-05	0.0399202	ILVBL Acetolactate synthase-like protein
Q16891	1.3	1	1	6.82029e-05	0.0303861	IMMT Mitochondrial inner membrane protein
P26006	1	2	2	9.83783e-05	0.023293	ITGA3 Integrin alpha-3
P05556	1.4	1	1	6.47842e-05	0.0327615	ITGB1 Integrin beta-1
P14923	1.6	1	1	6.93931e-05	0.0375284	JUP Junction plakoglobin
Q06136	3.3	1	1	0.000155716	0.0789467	KDSR 3-ketodihydrosphingosine reductase
Q14974	1.4	1	1	5.90158e-05	0.0327615	KPNB1 Importin subunit beta-1
P04264	50.5	73	239	0.019186	2.19889	KRT1 Keratin, type II cytoskeletal 1
P13645	35.8	35	109	0.00964908	1.28034	KRT10 Keratin, type I cytoskeletal 10
P13646	5.5	3	6	0.000677264	0.135011	KRT13 Keratin, type I cytoskeletal 13
P02533	21	13	29	0.00317635	0.62181	KRT14 Keratin, type I cytoskeletal 14
P08779	13.5	14	25	0.00122973	0.364583	KRT16 Keratin, type I cytoskeletal 16
Q04695	9.3	6	13	0.00155572	0.238797	KRT17 Keratin, type I cytoskeletal 17
P05783	23.7	13	20	0.00240455	0.725838	KRT18 Keratin, type I cytoskeletal 18
P35908	51.6	56	135	0.0109221	2.28095	KRT2 Keratin, type II cytoskeletal 2 epidermal
Q14525	3.2	1	1	0.000127965	0.0764652	KRT33B Keratin, type I cuticular Ha3-II
P19013	3.4	3	6	0.000580874	0.081434	KRT4 Keratin, type II cytoskeletal 4
P13647	23.6	26	50	0.00438117	0.721869	KRT5 Keratin, type II cytoskeletal 5
P02538	19.3	19	44	0.00403316	0.559552	KRT6A Keratin, type II cytoskeletal 6A
O95678	11.1	10	18	0.00168886	0.291219	KRT75 Keratin, type II cytoskeletal 75
Q7Z794	7.4	8	26	0.00232551	0.185769	KRT77 Keratin, type II cytoskeletal 1b
Q5XKE5	6.2	6	12	0.00115958	0.153453	KRT79 Keratin, type II cytoskeletal 79
P05787	25.7	28	54	0.00577988	0.807174	KRT8 Keratin, type II cytoskeletal 8
Q6KB66	8.4	7	10	0.00114376	0.213389	KRT80 Keratin, type II cytoskeletal 80
P35527	45.4	35	116	0.00962592	1.84446	KRT9 Keratin, type I cytoskeletal 9
Q14847	10.3	2	2	0.000396152	0.267652	LASP1 LIM and SH3 domain protein 1
P00338	16.3	17	25	0.00389291	0.455459	LDHA L-lactate dehydrogenase A chain
P07195	6.9	5	6	0.000928703	0.172195	LDHB L-lactate dehydrogenase B chain
P09382	11.1	3	3	0.00114884	0.291219	LGALS1 Galectin-1
P02545	8	5	5	0.000389291	0.202264	LMNA Prelamin-A/C
P12980	4.3	1	1	0.000184635	0.104079	LYL1 Protein lyl-1
Q9UPN3	0.3	1	1	6.99754e-06	0.00693166	MACF1 Microtubule-actin cross-linking factor 1, isoforms 1/2/3/5
P27816	4.9	8	9	0.000403889	0.119438	MAP4 Microtubule-associated protein 4
Q8IWC1	1.7	1	1	5.90158e-05	0.0399202	MAP7D3 MAP7 domain-containing protein 3
O00187	3.1	1	1	7.53613e-05	0.0739894	MASP2 Mannan-binding lectin serine protease 2
Q96N66	6.1	3	3	0.000328588	0.1508	MBOAT7 Lysophospholipid acyltransferase 7
Q96RQ3	7	3	4	0.000285229	0.174898	MCCC1 Methylcrotonoyl-CoA carboxylase subunit alpha, mitochondrial
P40925	8.1	4	5	0.00077392	0.205036	MDH1 Malate dehydrogenase, cytoplasmic
O14880	9.2	3	3	0.00102035	0.235947	MGST3 Microsomal glutathione S-transferase 3
Q14165	4.1	1	1	0.000177047	0.0990058	MLEC Malectin
P09238	2.9	1	1	0.000108609	0.0690548	MMP10 Stromelysin-2
P26038	3.8	7	7	0.000627183	0.0914403	MSN Moesin
Q9Y2Z2	2.5	1	1	7.2103e-05	0.0592537	MTO1 Protein MTO1 homolog, mitochondrial
P35579	16	52	97	0.00255851	0.44544	MYH9 Myosin-9
O14950	6.4	2	2	0.000601137	0.158777	MYL12B Myosin regulatory light chain 12B
P60660	15.9	2	2	0.000684739	0.442115	MYL6 Myosin light polypeptide 6
P14649	11.5	2	2	0.000497094	0.303167	MYL6B Myosin light chain 6B
P24844	6.4	2	2	0.000601137	0.158777	MYL9 Myosin regulatory light polypeptide 9
O00159	1.3	4	4	0.000194536	0.0303861	MYO1C Unconventional myosin-Ic
Q8IZQ8	1.2	1	1	5.5115e-05	0.0280163	MYOCD Myocardin
Q14596	1.6	1	1	5.35174e-05	0.0375284	NBR1 Next to BRCA1 gene 1 protein
Q6PIU2	5.9	2	2	0.000253421	0.145513	NCEH1 Neutral cholesterol ester hydrolase 1
P19338	8.3	10	17	0.00123784	0.210598	NCL Nucleolin
O75306	1.5	1	1	0.000111658	0.0351422	NDUFS2 NADH dehydrogenase [ubiquinone] iron-sulfur protein 2, mitochondrial
O75251	4.2	2	2	0.000485426	0.101539	NDUFS7 NADH dehydrogenase [ubiquinone] iron-sulfur protein 7, mitochondrial
O60524	1.5	1	1	4.80463e-05	0.0351422	NEMF Nuclear export mediator factor NEMF
P00761	25.1	14	153	0.0342414	0.782379	no description
P02769	10.2	10	21	0.00178856	0.264736	no description
Q15233	5.7	2	2	0.000219524	0.14025	NONO Non-POU domain-containing octamer-binding protein
Q9Y2X3	2.5	1	1	9.77275e-05	0.0592537	NOP58 Nucleolar protein 58
Q9NZP6	1	1	1	4.47213e-05	0.023293	NPAP1 Nuclear pore-associated protein 1
P61916	10.6	4	6	0.00205422	0.276439	NPC2 Epididymal secretory protein E1
P06748	17	5	5	0.000879215	0.479108	NPM1 Nucleophosmin
Q9H0P0	3.9	1	1	0.000153863	0.0939563	NT5C3 Cytosolic 5'-nucleotidase 3
Q56VL3	13	4	4	0.0013428	0.348963	OCIAD2 OCIA domain-containing protein 2
Q99572	2.9	1	1	8.68871e-05	0.0690548	P2RX7 P2X purinoceptor 7
P07237	15.2	17	26	0.00264595	0.419058	P4HB Protein disulfide-isomerase
Q9UQ80	4.6	4	4	0.000524851	0.111732	PA2G4 Proliferation-associated protein 2G4
P11940	2.7	1	1	8.12859e-05	0.0641431	PABPC1 Polyadenylate-binding protein 1
Q13310	2.6	1	1	8.02761e-05	0.0616956	PABPC4 Polyadenylate-binding protein 4
Q06710	2.9	1	1	0.000114884	0.0690548	PAX8 Paired box protein Pax-8
P11498	8.7	14	21	0.000921608	0.2218	PC Pyruvate carboxylase, mitochondrial
P61457	9.6	1	1	0.000497094	0.247383	PCBD1 Pterin-4-alpha-carbinolamine dehydratase
Q15365	9.6	3	5	0.000726093	0.247383	PCBP1 Poly(rC)-binding protein 1
P05165	48.9	77	211	0.0149838	2.08319	PCCA Propionyl-CoA carboxylase alpha chain, mitochondrial
P05166	5.4	4	6	0.000575486	0.1324	PCCB Propionyl-CoA carboxylase beta chain, mitochondrial
P30101	16.6	9	14	0.00143321	0.465548	PDIA3 Protein disulfide-isomerase A3
Q96HC4	3.2	1	1	8.67413e-05	0.0764652	PDLIM5 PDZ and LIM domain protein 5
P30086	10.7	2	3	0.000829377	0.279381	PEBP1 Phosphatidylethanolamine-binding protein 1
Q01813	4	4	5	0.000329706	0.0964782	PFKP 6-phosphofructokinase type C
P07737	28.6	9	17	0.00627759	0.931968	PFN1 Profilin-1
P18669	4.3	1	1	0.000203535	0.104079	PGAM1 Phosphoglycerate mutase 1
P00558	23.3	14	26	0.00322337	0.710015	PGK1 Phosphoglycerate kinase 1
Q15124	2.8	3	4	0.000364711	0.0665962	PGM5 Phosphoglucomutase-like protein 5
O15173	8.5	1	2	0.000463658	0.216186	PGRMC2 Membrane-associated progesterone receptor component 2
Q99623	3.3	2	2	0.000345805	0.0789467	PHB2 Prohibitin-2
Q8TEQ8	1.5	1	1	4.74728e-05	0.0351422	PIGO GPI ethanolamine phosphate transferase 3
P14618	25	23	43	0.00418645	0.778279	PKM Pyruvate kinase isozymes M1/M2
Q13835	1.5	2	2	0.000138415	0.0351422	PKP1 Plakophilin-1
Q15149	1.2	4	5	5.51855e-05	0.0280163	PLEC Plectin
O60664	2.8	2	2	0.000238239	0.0665962	PLIN3 Perilipin-3
O00469	3.5	4	4	0.000280585	0.0839269	PLOD2 Procollagen-lysine,2-oxoglutarate 5-dioxygenase 2
Q10713	1.9	2	3	0.000295416	0.0447202	PMPCA Mitochondrial-processing peptidase subunit alpha
O00592	2	2	2	0.000185297	0.0471286	PODXL Podocalyxin
Q8WZA1	1.4	1	1	7.833e-05	0.0327615	POMGNT1 Protein O-linked-mannose beta-1,2-N-acetylglucosaminyltransferase 1
P62937	12.1	3	4	0.00125328	0.321296	PPIA Peptidyl-prolyl cis-trans isomerase A
P23284	12	4	9	0.00215408	0.318257	PPIB Peptidyl-prolyl cis-trans isomerase B
P50897	10.8	5	6	0.00101368	0.282331	PPT1 Palmitoyl-protein thioesterase 1
P14314	2.5	1	1	9.79126e-05	0.0592537	PRKCSH Glucosidase 2 subunit beta
A4D1T9	7.2	1	1	0.000219991	0.180321	PRSS37 Probable inactive serine protease 37
P25789	3.8	1	1	0.000198076	0.0914403	PSMA4 Proteasome subunit alpha type-4
P28072	4.2	1	1	0.000216309	0.101539	PSMB6 Proteasome subunit beta type-6
Q06323	5.6	2	2	0.000415244	0.137627	PSME1 Proteasome activator complex subunit 1
Q9UL46	5.9	1	1	0.000216309	0.145513	PSME2 Proteasome activator complex subunit 2
P26599	2.1	1	1	9.73594e-05	0.0495424	PTBP1 Polypyrimidine tract-binding protein 1
P62491	9.3	3	4	0.000957367	0.238797	RAB11A Ras-related protein Rab-11A
Q15907	9.2	3	4	0.000948584	0.235947	RAB11B Ras-related protein Rab-11B
P51153	5.4	1	1	0.000254669	0.1324	RAB13 Ras-related protein Rab-13
P61019	6.6	1	1	0.000243858	0.164126	RAB2A Ras-related protein Rab-2A
P51148	15.7	5	6	0.00143605	0.435489	RAB5C Ras-related protein Rab-5C
P51149	4.8	2	2	0.000499496	0.116863	RAB7A Ras-related protein Rab-7a
P62834	7.1	2	3	0.000842899	0.177606	RAP1A Ras-related protein Rap-1A
Q00765	5.3	1	1	0.000273533	0.129796	REEP5 Receptor expression-enhancing protein 5
P61586	11.9	3	4	0.00107146	0.315225	RHOA Transforming protein RhoA
P13489	5.4	3	3	0.000336428	0.1324	RNH1 Ribonuclease inhibitor
Q96KN7	1.4	1	1	4.02005e-05	0.0327615	RPGRIP1 X-linked retinitis pigmentosa GTPase regulator-interacting protein 1
P27635	6.1	2	2	0.000483157	0.1508	RPL10 60S ribosomal protein L10
P62913	12.9	3	3	0.000871312	0.34586	RPL11 60S ribosomal protein L11
P26373	9	5	6	0.00147008	0.230269	RPL13 60S ribosomal protein L13
P50914	11.6	4	9	0.00216409	0.306171	RPL14 60S ribosomal protein L14
P61313	6.9	1	1	0.000253421	0.172195	RPL15 60S ribosomal protein L15
P84098	8.7	4	13	0.00342894	0.2218	RPL19 60S ribosomal protein L19
P35268	20.3	6	10	0.00403889	0.595879	RPL22 60S ribosomal protein L22
P83731	8.3	1	2	0.000658571	0.210598	RPL24 60S ribosomal protein L24
P46776	14.2	2	2	0.000698619	0.386756	RPL27A 60S ribosomal protein L27a
P46779	8	1	1	0.000377356	0.202264	RPL28 60S ribosomal protein L28
P47914	9.4	2	4	0.00130057	0.241652	RPL29 60S ribosomal protein L29
P36578	2.6	2	2	0.000242144	0.0616956	RPL4 60S ribosomal protein L4
Q02878	4.5	3	3	0.000538519	0.109175	RPL6 60S ribosomal protein L6
P62424	5.6	2	4	0.000777411	0.137627	RPL7A 60S ribosomal protein L7a
P05388	3.5	2	3	0.000489254	0.0839269	RPLP0 60S acidic ribosomal protein P0
P05387	28.7	3	4	0.00179819	0.936422	RPLP2 60S acidic ribosomal protein P2
P46783	8.5	1	1	0.00031332	0.216186	RPS10 40S ribosomal protein S10
P62280	6.3	1	1	0.000327201	0.156112	RPS11 40S ribosomal protein S11
P62249	8.2	1	1	0.000354095	0.207814	RPS16 40S ribosomal protein S16
P39019	6.2	2	3	0.00106961	0.153453	RPS19 40S ribosomal protein S19
P62266	7.7	1	1	0.000361523	0.193988	RPS23 40S ribosomal protein S23
P62979	16	3	3	0.000994189	0.44544	RPS27A Ubiquitin-40S ribosomal protein S27a
P23396	11.9	7	10	0.00212748	0.315225	RPS3 40S ribosomal protein S3
P62753	4.8	1	1	0.000207622	0.116863	RPS6 40S ribosomal protein S6
P62241	6.2	1	1	0.000248547	0.153453	RPS8 40S ribosomal protein S8
A6NE09	10.2	3	4	0.000700987	0.264736	RPSAP58 Protein RPSAP58
Q9P2E9	2.2	2	2	7.33302e-05	0.0519619	RRBP1 Ribosome-binding protein 1
Q96EU6	4.2	1	1	0.000199605	0.101539	RRP36 Ribosomal RNA processing protein 36 homolog
P06703	10	1	1	0.00057442	0.258925	S100A6 Protein S100-A6
Q14108	5.2	4	9	0.00097339	0.127197	SCARB2 Lysosome membrane protein 2
Q8NBX0	7.9	6	21	0.00253066	0.199499	SCCPDH Saccharopine dehydrogenase-like oxidoreductase
Q9UHD8	1.7	3	3	0.000264665	0.0399202	SEPT9 Septin-9
P50454	5.5	3	3	0.000371037	0.135011	SERPINH1 Serpin H1
Q01105	3.4	1	1	0.000178268	0.081434	SET Protein SET
P23246	4.1	5	8	0.000584982	0.0990058	SFPQ Splicing factor, proline- and glutamine-rich
O15427	2.6	2	2	0.000222356	0.0616956	SLC16A3 Monocarboxylate transporter 4
Q00325	3.3	2	2	0.000285623	0.0789467	SLC25A3 Phosphate carrier protein, mitochondrial
P05141	8.1	6	12	0.00208179	0.205036	SLC25A5 ADP/ATP translocase 2
P12236	8.1	2	2	0.000346965	0.205036	SLC25A6 ADP/ATP translocase 3
P11166	2	2	2	0.000210154	0.0471286	SLC2A1 Solute carrier family 2, facilitated glucose transporter member 1
Q01650	3.6	1	1	0.000101968	0.0864257	SLC7A5 Large neutral amino acids transporter small subunit 1
O14745	3.9	2	2	0.000288815	0.0939563	SLC9A3R1 Na(+)/H(+) exchange regulatory cofactor NHE-RF1
Q7KZF4	3.2	2	2	0.000113622	0.0764652	SND1 Staphylococcal nuclease domain-containing protein 1
P84103	7.3	1	1	0.000315231	0.183042	SRSF3 Serine/arginine-rich splicing factor 3
P08842	1.7	1	1	8.86755e-05	0.0399202	STS Steryl-sulfatase
Q8NF91	0.2	1	1	5.87676e-06	0.00461578	SYNE1 Nesprin-1
Q92804	3.9	6	15	0.00130991	0.0939563	TAF15 TATA-binding protein-associated factor 2N
Q9Y6J9	2.6	1	1	8.31155e-05	0.0616956	TAF6L TAF6-like RNA polymerase II p300/CBP-associated factor-associated factor 65 kDa subunit 6L
Q01995	21.9	5	6	0.00154322	0.65577	TAGLN Transgelin
P37802	26.1	13	21	0.00545555	0.823896	TAGLN2 Transgelin-2
P37837	3.3	1	1	0.000153406	0.0789467	TALDO1 Transaldolase
Q13148	2.2	1	1	0.000124874	0.0519619	TARDBP TAR DNA-binding protein 43
P21980	1.9	1	1	7.52516e-05	0.0447202	TGM2 Protein-glutamine gamma-glutamyltransferase 2
P29401	6.6	2	4	0.000331928	0.164126	TKT Transketolase
Q8IUR5	1.6	1	1	5.86143e-05	0.0375284	TMTC1 Transmembrane and TPR repeat-containing protein 1
Q9H3N1	4.3	2	3	0.000553905	0.104079	TMX1 Thioredoxin-related transmembrane protein 1
P60174	30.4	15	27	0.00488056	1.01372	TPI1 Triosephosphate isomerase
P07951	3.9	2	2	0.000364069	0.0939563	TPM2 Tropomyosin beta chain
O14773	2.5	2	2	0.000183651	0.0592537	TPP1 Tripeptidyl-peptidase 1
Q6ZSZ6	1.2	1	1	4.80017e-05	0.0280163	TSHZ1 Teashirt homolog 1
Q71U36	11.5	11	22	0.00252184	0.303167	TUBA1A Tubulin alpha-1A chain
Q13748	8.2	7	15	0.00172326	0.207814	TUBA3D Tubulin alpha-3C/D chain
P07437	18.2	15	28	0.00326022	0.520548	TUBB Tubulin beta chain
P68371	20.9	15	29	0.00336907	0.61808	TUBB4B Tubulin beta-4B chain
Q9BUF5	10.1	8	11	0.00127506	0.261828	TUBB6 Tubulin beta-6 chain
P49411	5.1	3	3	0.000343127	0.124605	TUFM Elongation factor Tu, mitochondrial
P10599	12.4	2	5	0.0024618	0.330454	TXN Thioredoxin
Q16881	1.7	3	3	0.000238973	0.0399202	TXNRD1 Thioredoxin reductase 1, cytoplasmic
P62987	19.5	3	3	0.00121167	0.566751	UBA52 Ubiquitin-60S ribosomal protein L40
P0CG48	3.6	3	3	0.000226414	0.0864257	UBC Polyubiquitin-C
Q9H347	2	2	4	0.000151385	0.0471286	UBQLN3 Ubiquilin-3
H0YGG7	24.2	1	1	0.000833836	0.745822	Uncharacterized protein
J3QS99	5.6	2	4	0.000774499	0.137627	Uncharacterized protein
Q96N76	1.3	1	1	7.64761e-05	0.0303861	UROC1 Urocanate hydratase
Q99536	6.9	6	9	0.00118392	0.172195	VAT1 Synaptic vesicle membrane protein VAT-1 homolog
P18206	1	1	1	4.55889e-05	0.023293	VCL Vinculin
P55072	1.1	1	1	6.41412e-05	0.0256519	VCP Transitional endoplasmic reticulum ATPase
P21796	24	10	21	0.00383623	0.737801	VDAC1 Voltage-dependent anion-selective channel protein 1
P45880	24.8	18	40	0.00703372	0.770109	VDAC2 Voltage-dependent anion-selective channel protein 2
P08670	45.1	43	97	0.0107611	1.82488	VIM Vimentin
O75083	4.3	2	2	0.00017062	0.104079	WDR1 WD repeat-containing protein 1
P67809	5.9	2	3	0.000478684	0.145513	YBX1 Nuclease-sensitive element-binding protein 1
P31946	4.5	1	1	0.000210154	0.109175	YWHAB 14-3-3 protein beta/alpha
P62258	4.3	2	2	0.000405473	0.104079	YWHAE 14-3-3 protein epsilon
P27348	13.1	3	4	0.000844046	0.352073	YWHAQ 14-3-3 protein theta
P63104	10.2	7	9	0.0018991	0.264736	YWHAZ 14-3-3 protein zeta/delta
Q5SVQ8	1.2	1	1	5.68733e-05	0.0280163	ZBTB41 Zinc finger and BTB domain-containing protein 41
O75820	2.6	1	1	8.25844e-05	0.0616956	ZNF189 Zinc finger protein 189
Q96JG9	0.3	1	1	1.31714e-05	0.00693166	ZNF469 Zinc finger protein 469
Q96NG5	3.2	1	1	0.000128602	0.0764652	ZNF558 Zinc finger protein 558
O95218	4.2	1	1	0.00015666	0.101539	ZRANB2 Zinc finger Ran-binding domain-containing protein 2

## Sheet: 9. PF-9283 R4 protein info
Locus	Seq Coverage	Seq Count	Spectral Count	NSAF	emPAI	Description
Q13085	4.9	16	21	0.000546441	0.119438	ACACA Acetyl-CoA carboxylase 1
P49748	52.1	73	160	0.0149118	2.31894	ACADVL Very long-chain specific acyl-CoA dehydrogenase, mitochondrial
P24752	4.2	1	1	0.000142963	0.101539	ACAT1 Acetyl-CoA acetyltransferase, mitochondrial
P68133	23.6	26	91	0.0147351	0.721869	ACTA1 Actin, alpha skeletal muscle
P62736	23.6	26	91	0.0147351	0.721869	ACTA2 Actin, aortic smooth muscle
P60709	44.3	48	139	0.0226274	1.77332	ACTB Actin, cytoplasmic 1
P12814	16	24	34	0.00232684	0.44544	ACTN1 Alpha-actinin-1
O43707	23.1	36	59	0.00395353	0.702159	ACTN4 Alpha-actinin-4
P35573	0.9	1	1	3.98468e-05	0.0209395	AGL Glycogen debranching enzyme
Q09666	3.3	22	29	0.000300562	0.0789467	AHNAK Neuroblast differentiation-associated protein AHNAK
P54819	4.2	1	2	0.000510839	0.101539	AK2 Adenylate kinase 2, mitochondrial
P05091	2.3	1	1	0.000118076	0.0543869	ALDH2 Aldehyde dehydrogenase, mitochondrial
P04075	19.5	9	23	0.00385725	0.566751	ALDOA Fructose-bisphosphate aldolase A
P04745	3.1	1	2	0.000238925	0.0739894	AMY1C Alpha-amylase 1
Q8N8A2	1.6	1	1	6.14756e-05	0.0375284	ANKRD44 Serine/threonine-protein phosphatase 6 regulatory ankyrin repeat subunit B
P04083	32.7	14	33	0.00582223	1.12324	ANXA1 Annexin A1
P07355	28.3	22	55	0.00990409	0.918669	ANXA2 Annexin A2
P12429	3.4	1	1	0.000188994	0.081434	ANXA3 Annexin A3
P09525	3.4	1	1	0.000191364	0.081434	ANXA4 Annexin A4
P08758	5.9	2	2	0.000381533	0.145513	ANXA5 Annexin A5
O76027	5.8	1	1	0.000176943	0.142878	ANXA9 Annexin A9
Q9HDC9	2.6	1	1	0.000146743	0.0616956	APMAP Adipocyte plasma membrane-associated protein
P84077	22.1	4	4	0.00134907	0.663413	ARF1 ADP-ribosylation factor 1
P61204	22.1	4	4	0.00134907	0.663413	ARF3 ADP-ribosylation factor 3
P18085	11.7	4	4	0.00135656	0.309182	ARF4 ADP-ribosylation factor 4
P40616	6.1	1	1	0.000337266	0.1508	ARL1 ADP-ribosylation factor-like protein 1
P59998	6.5	1	1	0.000363364	0.161449	ARPC4 Actin-related protein 2/3 complex subunit 4
E7ETI0	1.8	1	1	9.76723e-05	0.0423174	ARPC4-TTLL3 Protein ARPC4-TTLL3
Q12797	2.4	2	2	0.000161069	0.0568175	ASPH Aspartyl/asparaginyl beta-hydroxylase
P05023	5.8	4	5	0.000298364	0.142878	ATP1A1 Sodium/potassium-transporting ATPase subunit alpha-1
P13637	5.8	4	5	0.000301309	0.142878	ATP1A3 Sodium/potassium-transporting ATPase subunit alpha-3
P16615	1.2	1	1	5.85847e-05	0.0280163	ATP2A2 Sarcoplasmic/endoplasmic reticulum calcium ATPase 2
Q93084	1.2	1	1	5.85285e-05	0.0280163	ATP2A3 Sarcoplasmic/endoplasmic reticulum calcium ATPase 3
P25705	11	12	23	0.00253895	0.288249	ATP5A1 ATP synthase subunit alpha, mitochondrial
P06576	2.6	1	1	0.000115397	0.0616956	ATP5B ATP synthase subunit beta, mitochondrial
P21953	1.2	1	1	6.11063e-05	0.0280163	BCKDHB 2-oxoisovalerate dehydrogenase subunit beta, mitochondrial
Q7Z569	2.9	2	3	0.000309351	0.0690548	BRAP BRCA1-associated protein
P35613	6.5	2	2	0.000317118	0.161449	BSG Basigin
Q8N655	0.8	1	1	4.89537e-05	0.0185914	C10orf12 Uncharacterized protein C10orf12
Q96MY1	3	1	1	0.000140012	0.0715193	C20orf112 Uncharacterized protein C20orf112
Q05682	4.3	7	9	0.000692821	0.104079	CALD1 Caldesmon
P27482	8.1	1	2	0.000819399	0.205036	CALML3 Calmodulin-like protein 3
Q9NZT1	15.8	1	2	0.000836236	0.438799	CALML5 Calmodulin-like protein 5
P27797	12	10	17	0.00248865	0.318257	CALR Calreticulin
Q01518	5.5	4	4	0.000514065	0.135011	CAP1 Adenylyl cyclase-associated protein 1
P07384	1.4	1	1	8.54975e-05	0.0327615	CAPN1 Calpain-1 catalytic subunit
P47756	5.1	1	2	0.00044076	0.124605	CAPZB F-actin-capping protein subunit beta
P04040	2.8	1	1	0.000115835	0.0665962	CAT Catalase
Q8IWA6	1.6	1	1	0.000110991	0.0375284	CCDC60 Coiled-coil domain-containing protein 60
P49368	4.4	2	2	0.000224019	0.106624	CCT3 T-complex protein 1 subunit gamma
Q99832	3.3	1	1	0.000112422	0.0789467	CCT7 T-complex protein 1 subunit eta
P16070	2.2	1	1	8.22712e-05	0.0519619	CD44 CD44 antigen
P08962	4.2	4	7	0.00179545	0.101539	CD63 CD63 antigen
P60033	8.5	1	1	0.000258666	0.216186	CD81 CD81 antigen
P60953	5.8	1	1	0.000319608	0.142878	CDC42 Cell division control protein 42 homolog
Q15517	3.4	1	2	0.000230795	0.081434	CDSN Corneodesmosin
P49454	0.3	1	1	1.90172e-05	0.00693166	CENPF Centromere protein F
Q9BXR6	2.3	1	1	0.000107285	0.0543869	CFHR5 Complement factor H-related protein 5
P23528	35.5	7	10	0.00367742	1.26464	CFL1 Cofilin-1
Q07065	4	2	2	0.000202808	0.0964782	CKAP4 Cytoskeleton-associated protein 4
O00299	12.4	2	2	0.000506599	0.330454	CLIC1 Chloride intracellular channel protein 1
Q9Y696	15.4	5	8	0.00193028	0.425608	CLIC4 Chloride intracellular channel protein 4
Q00610	2.9	6	6	0.000218669	0.0690548	CLTC Clathrin heavy chain 1
Q15417	13.4	10	12	0.00222657	0.361445	CNN3 Calponin-3
P21964	5.9	1	1	0.000225259	0.145513	COMT Catechol O-methyltransferase
Q9ULV4	1.9	2	2	0.000257575	0.0447202	CORO1C Coronin-1C
P23786	1.5	1	1	9.27739e-05	0.0351422	CPT2 Carnitine O-palmitoyltransferase 2, mitochondrial
P02511	7.4	1	1	0.00034883	0.185769	CRYAB Alpha-crystallin B chain
P01040	12.2	2	2	0.00124582	0.324342	CSTA Cystatin-A
P04080	24.5	4	9	0.00560619	0.757924	CSTB Cystatin-B
P10619	5.4	8	16	0.00203484	0.1324	CTSA Lysosomal protective protein
P07858	7.4	5	12	0.00216089	0.185769	CTSB Cathepsin B
P07339	37.4	65	348	0.0515625	1.36592	CTSD Cathepsin D
P09668	7.8	3	6	0.00109335	0.196741	CTSH Pro-cathepsin H
P99999	13.3	2	2	0.00116277	0.358313	CYCS Cytochrome c
P35663	2.2	1	1	9.37714e-05	0.0519619	CYLC1 Cylicin-1
Q16850	5.4	3	4	0.000485449	0.1324	CYP51A1 Lanosterol 14-alpha demethylase
Q96EP5	3.7	1	1	0.000149988	0.0889301	DAZAP1 DAZ-associated protein 1
P81605	20	2	5	0.00277478	0.584893	DCD Dermcidin
Q92841	3.6	4	4	0.000334953	0.0864257	DDX17 Probable ATP-dependent RNA helicase DDX17
O00148	3.3	1	1	0.000142963	0.0789467	DDX39A ATP-dependent RNA helicase DDX39A
Q13838	3.3	1	1	0.000142629	0.0789467	DDX39B Spliceosome RNA helicase DDX39B
Q9UHL4	7.5	4	4	0.000496303	0.188502	DPP7 Dipeptidyl peptidase 2
Q02413	4.9	8	13	0.000756518	0.119438	DSG1 Desmoglein-1
Q86SJ6	1.2	1	1	5.86973e-05	0.0280163	DSG4 Desmoglein-4
P15924	6.5	18	21	0.000446517	0.161449	DSP Desmoplakin
O95147	7.6	1	1	0.000308309	0.191242	DUSP14 Dual specificity protein phosphatase 14
P68104	13.2	13	25	0.00330331	0.355189	EEF1A1 Elongation factor 1-alpha 1
P26641	2.1	1	1	0.000139692	0.0495424	EEF1G Elongation factor 1-gamma
P13639	4.5	6	6	0.00042689	0.109175	EEF2 Elongation factor 2
Q06889	4.7	1	1	0.00015774	0.114295	EGR3 Early growth response protein 3
P60842	5.9	3	5	0.000751788	0.145513	EIF4A1 Eukaryotic initiation factor 4A-I
Q14240	5.9	3	5	0.000749941	0.145513	EIF4A2 Eukaryotic initiation factor 4A-II
P23588	3.1	2	2	0.000199821	0.0739894	EIF4B Eukaryotic translation initiation factor 4B
P06733	25.8	23	35	0.004923	0.81134	ENO1 Alpha-enolase
Q9UM22	5.4	1	1	0.000272523	0.1324	EPDR1 Mammalian ependymin-related protein 1
P13804	5.4	1	1	0.000183319	0.1324	ETFA Electron transfer flavoprotein subunit alpha, mitochondrial
Q9NQT5	5.5	1	1	0.000221983	0.135011	EXOSC3 Exosome complex component RRP40
P15311	13.5	9	11	0.0011459	0.364583	EZR Ezrin
P15090	9.1	2	2	0.000924928	0.233105	FABP4 Fatty acid-binding protein, adipocyte
Q96TA1	1.5	1	1	8.18301e-05	0.0351422	FAM129B Niban-like protein 1
Q8WW52	2.9	1	1	0.000104351	0.0690548	FAM151A Protein FAM151A
O15287	2.7	1	1	9.81434e-05	0.0641431	FANCG Fanconi anemia group G protein
P49327	0.4	1	1	2.43111e-05	0.00925291	FASN Fatty acid synthase
P07954	3.5	1	1	0.000119697	0.0839269	FH Fumarate hydratase, mitochondrial
Q5D862	2.2	5	8	0.00020425	0.0519619	FLG2 Filaggrin-2
P21333	16.8	60	97	0.00223702	0.472312	FLNA Filamin-A
O75369	6	20	30	0.000703827	0.148154	FLNB Filamin-B
Q14315	5.1	19	29	0.000649656	0.124605	FLNC Filamin-C
P35637	2.7	3	6	0.000696333	0.0641431	FUS RNA-binding protein FUS
P04406	29.9	13	20	0.00364449	0.990673	GAPDH Glyceraldehyde-3-phosphate dehydrogenase
Q8N8V2	1.6	1	1	9.56821e-05	0.0375284	GBP7 Guanylate-binding protein 7
P50395	2.7	2	2	0.000274361	0.0641431	GDI2 Rab GDP dissociation inhibitor beta
O75223	6.9	2	2	0.000649417	0.172195	GGCT Gamma-glutamylcyclotransferase
Q92820	3.8	1	1	0.000191966	0.0914403	GGH Gamma-glutamyl hydrolase
Q9H4G4	8.4	1	1	0.000396398	0.213389	GLIPR2 Golgi-associated plant pathogenesis-related protein 1
P04899	7.3	4	4	0.000687833	0.183042	GNAI2 Guanine nucleotide-binding protein G(i) subunit alpha-2
P63244	5	1	1	0.000192572	0.122018	GNB2L1 Guanine nucleotide-binding protein subunit beta-2-like 1
Q14789	0.4	1	1	1.87313e-05	0.00925291	GOLGB1 Golgin subfamily B member 1
P00505	3.3	2	2	0.000283931	0.0789467	GOT2 Aspartate aminotransferase, mitochondrial
P06744	4.7	6	12	0.0013128	0.114295	GPI Glucose-6-phosphate isomerase
Q14956	3.1	1	1	0.000106722	0.0739894	GPNMB Transmembrane glycoprotein NMB
P09211	35.2	8	12	0.0034883	1.24905	GSTP1 Glutathione S-transferase P
O75367	5.9	1	2	0.0003282	0.145513	H2AFY Core histone macro-H2A.1
P57053	19	4	8	0.00387589	0.548817	H2BFS Histone H2B type F-S
P40939	8.9	14	25	0.00200017	0.227439	HADHA Trifunctional enzyme subunit alpha, mitochondrial
P55084	2.3	1	1	0.000128787	0.0543869	HADHB Trifunctional enzyme subunit beta, mitochondrial
Q9NRV9	30.2	12	15	0.00484486	1.00447	HEBP1 Heme-binding protein 1
Q9ULT8	0.6	1	1	2.3389e-05	0.0139114	HECTD1 E3 ubiquitin-protein ligase HECTD1
P31937	5.7	1	1	0.000181682	0.14025	HIBADH 3-hydroxyisobutyrate dehydrogenase, mitochondrial
P16401	4.9	1	1	0.000270112	0.119438	HIST1H1B Histone H1.5
P16403	20.2	7	16	0.00458556	0.592209	HIST1H1C Histone H1.2
Q99880	19	4	8	0.00387589	0.548817	HIST1H2BL Histone H2B type 1-L
Q99879	19	4	8	0.00387589	0.548817	HIST1H2BM Histone H2B type 1-M
Q5QNW6	19	4	8	0.00387589	0.548817	HIST2H2BF Histone H2B type 2-F
Q7L7L0	32.3	7	9	0.00422621	1.10378	HIST3H2A Histone H2A type 3
P62805	38.8	10	19	0.0112608	1.44343	HIST4H4 Histone H4
P09429	8.4	1	1	0.000283931	0.213389	HMGB1 High mobility group protein B1
P09651	7.5	3	4	0.0006564	0.188502	HNRNPA1 Heterogeneous nuclear ribonucleoprotein A1
P22626	7.1	2	2	0.000345865	0.177606	HNRNPA2B1 Heterogeneous nuclear ribonucleoproteins A2/B1
P51991	5.8	4	7	0.00113047	0.142878	HNRNPA3 Heterogeneous nuclear ribonucleoprotein A3
P07910	6.9	2	2	0.000398988	0.172195	HNRNPC Heterogeneous nuclear ribonucleoproteins C1/C2
P61978	1.9	1	1	0.000131847	0.0447202	HNRNPK Heterogeneous nuclear ribonucleoprotein K
Q00839	4.6	6	6	0.000443965	0.111732	HNRNPU Heterogeneous nuclear ribonucleoprotein U
Q86YZ3	4	9	20	0.000428388	0.0964782	HRNR Hornerin
Q53GQ0	8	3	3	0.000586973	0.202264	HSD17B12 Estradiol 17-beta-dehydrogenase 12
P07900	7.7	11	15	0.00125093	0.193988	HSP90AA1 Heat shock protein HSP 90-alpha
P08238	15.6	13	17	0.00143338	0.432188	HSP90AB1 Heat shock protein HSP 90-beta
P14625	11.8	13	15	0.00114032	0.3122	HSP90B1 Endoplasmin
P08107	8	8	9	0.000857109	0.202264	HSPA1B Heat shock 70 kDa protein 1A/1B
Q53FA3	8.7	10	13	0.00123805	0.2218	HSPA1L Heat shock 70kDa protein 1-like variant
P11021	13.8	15	22	0.00205351	0.374042	HSPA5 78 kDa glucose-regulated protein
P11142	16.9	20	26	0.00245693	0.475707	HSPA8 Heat shock cognate 71 kDa protein
P38646	3.5	2	2	0.000179809	0.0839269	HSPA9 Stress-70 protein, mitochondrial
P04792	42	8	14	0.00416894	1.63027	HSPB1 Heat shock protein beta-1
P10809	8.4	9	10	0.00106536	0.213389	HSPD1 60 kDa heat shock protein, mitochondrial
P15515	28.1	1	1	0.00107097	0.909853	HTN1 Histatin-1
Q9Y4L1	1.6	1	1	6.11063e-05	0.0375284	HYOU1 Hypoxia up-regulated protein 1
P13164	12.8	1	1	0.000488362	0.342765	IFITM1 Interferon-induced transmembrane protein 1
Q01629	12.1	1	1	0.000462464	0.321296	IFITM2 Interferon-induced transmembrane protein 2
Q01628	12	1	1	0.000458987	0.318257	IFITM3 Interferon-induced transmembrane protein 3
P01857	9.4	2	2	0.000369971	0.241652	IGHG1 Ig gamma-1 chain C region
P01834	18.9	2	2	0.0011518	0.545254	IGKC Ig kappa chain C region
P0CG05	14.2	1	1	0.000575898	0.386756	IGLC2 Ig lambda-2 chain C regions
B9A064	7	1	1	0.000285258	0.174898	IGLL5 Immunoglobulin lambda-like polypeptide 5
Q8NFR9	2.7	1	1	9.15221e-05	0.0641431	IL17RE Interleukin-17 receptor E
Q12906	1.5	1	1	6.82832e-05	0.0351422	ILF3 Interleukin enhancer-binding factor 3
Q16891	3.8	2	2	0.000161069	0.0914403	IMMT Mitochondrial inner membrane protein
P46940	0.7	1	1	3.68408e-05	0.0162487	IQGAP1 Ras GTPase-activating-like protein IQGAP1
P26006	1	1	1	5.8083e-05	0.023293	ITGA3 Integrin alpha-3
P05556	3.9	3	3	0.000229493	0.0939563	ITGB1 Integrin beta-1
P07476	6.7	3	5	0.000521754	0.16681	IVL Involucrin
P14923	9.3	7	9	0.000737459	0.238797	JUP Junction plakoglobin
Q06136	3.3	1	3	0.000551613	0.0789467	KDSR 3-ketodihydrosphingosine reductase
Q5TB80	0.7	1	1	4.35105e-05	0.0162487	KIAA1009 Protein QN1 homolog
Q8IYS2	2.1	1	1	9.62858e-05	0.0495424	KIAA2013 Uncharacterized protein KIAA2013
Q9HAQ2	1.3	1	1	7.72724e-05	0.0303861	KIF9 Kinesin-like protein KIF9
P04264	54.5	83	302	0.0286268	2.50752	KRT1 Keratin, type II cytoskeletal 1
P13645	46.6	47	185	0.019338	1.92415	KRT10 Keratin, type I cytoskeletal 10
Q99456	5.1	6	12	0.00148288	0.124605	KRT12 Keratin, type I cytoskeletal 12
P13646	46.3	42	109	0.0145282	1.90402	KRT13 Keratin, type I cytoskeletal 13
P02533	41.1	33	79	0.0102173	1.57632	KRT14 Keratin, type I cytoskeletal 14
P19012	14.3	13	38	0.0050871	0.389953	KRT15 Keratin, type I cytoskeletal 15
P08779	15.4	24	54	0.00313648	0.425608	KRT16 Keratin, type I cytoskeletal 16
Q04695	14.8	16	34	0.00480448	0.406048	KRT17 Keratin, type I cytoskeletal 17
P05783	22.3	10	18	0.00255538	0.671091	KRT18 Keratin, type I cytoskeletal 18
P08727	12.5	10	24	0.00366271	0.333522	KRT19 Keratin, type I cytoskeletal 19
P35908	64.8	68	198	0.0189154	3.44631	KRT2 Keratin, type II cytoskeletal 2 epidermal
P12035	11.1	10	14	0.00136088	0.291219	KRT3 Keratin, type II cytoskeletal 3
Q15323	37	21	50	0.00733716	1.34423	KRT31 Keratin, type I cuticular Ha1
Q14532	10	6	14	0.00190766	0.258925	KRT32 Keratin, type I cuticular Ha2
O76009	32.2	18	41	0.00619518	1.09894	KRT33A Keratin, type I cuticular Ha3-I
Q14525	39.1	21	45	0.00679959	1.46037	KRT33B Keratin, type I cuticular Ha3-II
Q92764	21.5	12	32	0.00429329	0.64059	KRT35 Keratin, type I cuticular Ha5
O76013	15.2	11	25	0.00326794	0.419058	KRT36 Keratin, type I cuticular Ha6
O76015	10.3	6	14	0.0018742	0.267652	KRT38 Keratin, type I cuticular Ha8
P19013	35.4	34	76	0.00868808	1.25944	KRT4 Keratin, type II cytoskeletal 4
Q6A162	6.5	3	5	0.000708181	0.161449	KRT40 Keratin, type I cytoskeletal 40
P13647	32.2	42	106	0.0109674	1.09894	KRT5 Keratin, type II cytoskeletal 5
P02538	32.3	34	92	0.00995773	1.10378	KRT6A Keratin, type II cytoskeletal 6A
O95678	14.3	17	47	0.00520712	0.389953	KRT75 Keratin, type II cytoskeletal 75
Q7Z794	8.7	11	30	0.00316844	0.2218	KRT77 Keratin, type II cytoskeletal 1b
Q8N1N4	6.9	4	4	0.000469579	0.172195	KRT78 Keratin, type II cytoskeletal 78
Q5XKE5	7.5	8	23	0.00262437	0.188502	KRT79 Keratin, type II cytoskeletal 79
P05787	21.3	23	40	0.0050555	0.633052	KRT8 Keratin, type II cytoskeletal 8
Q6KB66	8.4	4	6	0.000810335	0.213389	KRT80 Keratin, type II cytoskeletal 80
Q14533	34.1	28	53	0.00640673	1.1928	KRT81 Keratin, type II cuticular Hb1
Q9NSB4	9.2	7	17	0.00202294	0.235947	KRT82 Keratin, type II cuticular Hb2
P78385	37.3	30	57	0.00705797	1.36048	KRT83 Keratin, type II cuticular Hb3
Q9NSB2	3	2	3	0.000305226	0.0715193	KRT84 Keratin, type II cuticular Hb4
P78386	39.4	30	54	0.00650186	1.47742	KRT85 Keratin, type II cuticular Hb5
O43790	41.6	30	60	0.00753645	1.60615	KRT86 Keratin, type II cuticular Hb6
P35527	63.6	48	229	0.0224388	3.32514	KRT9 Keratin, type I cytoskeletal 9
Q8IUC1	6.7	2	5	0.00187255	0.16681	KRTAP11-1 Keratin-associated protein 11-1
Q8IUC0	16.3	2	2	0.000709828	0.455459	KRTAP13-1 Keratin-associated protein 13-1
Q52LG2	16	2	3	0.00104649	0.44544	KRTAP13-2 Keratin-associated protein 13-2
F5H6S0	7.8	2	3	0.00141966	0.196741	KRTAP2-2 Keratin-associated protein 2-2
Q9BYR9	7.8	2	3	0.00143075	0.196741	KRTAP2-4 Keratin-associated protein 2-4
Q9BYR7	17.3	1	1	0.00062291	0.489361	KRTAP3-2 Keratin-associated protein 3-2
Q14847	5	1	1	0.00023389	0.122018	LASP1 LIM and SH3 domain protein 1
P00338	23.5	18	25	0.00459678	0.717908	LDHA L-lactate dehydrogenase A chain
P09382	11.1	2	2	0.000904374	0.291219	LGALS1 Galectin-1
P47929	8.1	2	2	0.000897724	0.205036	LGALS7B Galectin-7
P02545	13.6	9	10	0.000919356	0.367729	LMNA Prelamin-A/C
P20700	3.4	2	2	0.000208345	0.081434	LMNB1 Lamin-B1
Q8TF66	1.5	1	1	0.000105069	0.0351422	LRRC15 Leucine-rich repeat-containing protein 15
A6NM62	1.6	1	1	4.89537e-05	0.0375284	LRRC53 Leucine-rich repeat-containing protein 53
Q96NW7	1.3	1	1	3.97171e-05	0.0303861	LRRC7 Leucine-rich repeat-containing protein 7
P61626	19.6	3	5	0.00206234	0.570363	LYZ Lysozyme C
P27816	3.6	5	5	0.000264953	0.0864257	MAP4 Microtubule-associated protein 4
Q96N66	2.5	2	2	0.000258666	0.0592537	MBOAT7 Lysophospholipid acyltransferase 7
Q96RQ3	12.1	6	9	0.000757803	0.321296	MCCC1 Methylcrotonoyl-CoA carboxylase subunit alpha, mitochondrial
P40925	8.1	4	7	0.00127939	0.205036	MDH1 Malate dehydrogenase, cytoplasmic
P40926	8	2	2	0.000361214	0.202264	MDH2 Malate dehydrogenase, mitochondrial
P10620	8.4	2	3	0.00118152	0.213389	MGST1 Microsomal glutathione S-transferase 1
O14880	9.2	3	5	0.00200807	0.235947	MGST3 Microsomal glutathione S-transferase 3
Q7Z6M3	5.5	1	1	0.000177974	0.135011	MILR1 Allergin-1
Q8NEH6	2.4	1	1	0.000123324	0.0568175	MNS1 Meiosis-specific nuclear structural protein 1
P26038	11.6	9	9	0.000952178	0.306171	MSN Moesin
Q96EF0	1.7	1	1	8.6712e-05	0.0399202	MTMR8 Myotubularin-related protein 8
Q96NY9	2.4	1	1	0.00011079	0.0568175	MUS81 Crossover junction endonuclease MUS81
Q9Y623	0.9	1	1	3.14828e-05	0.0209395	MYH4 Myosin-4
P35579	17.3	61	109	0.00339486	0.489361	MYH9 Myosin-9
O14950	6.4	2	2	0.000709828	0.158777	MYL12B Myosin regulatory light chain 12B
P60660	7.3	2	2	0.000808546	0.183042	MYL6 Myosin light polypeptide 6
P14649	5.3	2	2	0.000586973	0.129796	MYL6B Myosin light chain 6B
P24844	6.4	2	2	0.000709828	0.158777	MYL9 Myosin regulatory light polypeptide 9
P43490	3.1	1	1	0.000124328	0.0739894	NAMPT Nicotinamide phosphoribosyltransferase
Q9NR45	3.9	1	1	0.000170042	0.0939563	NANS Sialic acid synthase
Q6PIU2	2.9	2	4	0.000598483	0.0690548	NCEH1 Neutral cholesterol ester hydrolase 1
P19338	8.5	10	11	0.000945771	0.216186	NCL Nucleolin
O75251	4.2	2	2	0.000573195	0.101539	NDUFS7 NADH dehydrogenase [ubiquinone] iron-sulfur protein 7, mitochondrial
P20929	0.2	1	1	9.15358e-06	0.00461578	NEB Nebulin
P00761	25.1	9	94	0.0248409	0.782379	no description
P02769	11.4	11	27	0.00271536	0.30017	no description
O94818	2	1	1	9.56821e-05	0.0471286	NOL4 Nucleolar protein 4
P61916	23.2	4	6	0.00242564	0.706082	NPC2 Epididymal secretory protein E1
P06748	4.4	3	3	0.00062291	0.106624	NPM1 Nucleophosmin
P16066	1.7	1	1	5.75355e-05	0.0399202	NPR1 Atrial natriuretic peptide receptor 1
Q56VL3	13	4	4	0.00158559	0.348963	OCIAD2 OCIA domain-containing protein 2
P07237	15.9	17	29	0.00348486	0.442115	P4HB Protein disulfide-isomerase
Q9UQ80	2.8	1	1	0.000154937	0.0665962	PA2G4 Proliferation-associated protein 2G4
P11940	2.7	1	1	9.5983e-05	0.0641431	PABPC1 Polyadenylate-binding protein 1
Q13310	2.6	1	1	9.47907e-05	0.0616956	PABPC4 Polyadenylate-binding protein 4
P22234	4.2	1	1	0.000143636	0.101539	PAICS Multifunctional protein ADE2
P11498	11	14	18	0.000932779	0.288249	PC Pyruvate carboxylase, mitochondrial
Q15365	3.1	3	3	0.000514426	0.0739894	PCBP1 Poly(rC)-binding protein 1
Q15366	3	3	3	0.000501741	0.0715193	PCBP2 Poly(rC)-binding protein 2
P57721	3	3	3	0.000493627	0.0715193	PCBP3 Poly(rC)-binding protein 3
P05165	45.3	79	162	0.0135842	1.83792	PCCA Propionyl-CoA carboxylase alpha chain, mitochondrial
P05166	5.2	2	2	0.000226513	0.127197	PCCB Propionyl-CoA carboxylase beta chain, mitochondrial
Q9UHG3	2.8	1	1	0.000120882	0.0665962	PCYOX1 Prenylcysteine oxidase 1
P30101	7.9	6	9	0.00108793	0.199499	PDIA3 Protein disulfide-isomerase A3
P13667	1.7	1	1	9.46437e-05	0.0399202	PDIA4 Protein disulfide-isomerase A4
Q15084	3	1	1	0.000138739	0.0715193	PDIA6 Protein disulfide-isomerase A6
Q15121	7.7	1	1	0.000469579	0.193988	PEA15 Astrocytic phosphoprotein PEA-15
P30086	10.7	4	5	0.00163222	0.279381	PEBP1 Phosphatidylethanolamine-binding protein 1
Q86TG7	1.8	1	1	8.62221e-05	0.0423174	PEG10 Retrotransposon-derived protein PEG10
Q01813	4	6	8	0.00062291	0.0964782	PFKP 6-phosphofructokinase type C
P07737	18.6	4	5	0.00218019	0.534617	PFN1 Profilin-1
P18669	10.6	3	4	0.000961342	0.276439	PGAM1 Phosphoglycerate mutase 1
P52209	5.8	2	2	0.000252775	0.142878	PGD 6-phosphogluconate dehydrogenase, decarboxylating
P00558	34.8	21	46	0.006734	1.22843	PGK1 Phosphoglycerate kinase 1
Q15124	2.8	1	1	0.000107664	0.0665962	PGM5 Phosphoglucomutase-like protein 5
Q99623	4	1	1	0.000204165	0.0964782	PHB2 Prohibitin-2
Q13492	1.7	1	1	9.36276e-05	0.0399202	PICALM Phosphatidylinositol-binding clathrin assembly protein
P48739	4.4	1	1	0.000225259	0.106624	PITPNB Phosphatidylinositol transfer protein beta isoform
P14618	25.4	26	58	0.00666784	0.794734	PKM Pyruvate kinase isozymes M1/M2
Q13835	5	3	4	0.000326882	0.122018	PKP1 Plakophilin-1
Q15149	2.2	9	9	0.000117294	0.0519619	PLEC Plectin
O60664	2.8	1	1	0.000140657	0.0665962	PLIN3 Perilipin-3
O00469	1.6	2	3	0.000248488	0.0375284	PLOD2 Procollagen-lysine,2-oxoglutarate 5-dioxygenase 2
Q9UIW2	0.4	1	1	3.21968e-05	0.00925291	PLXNA1 Plexin-A1
P02689	9.1	2	2	0.000924928	0.233105	PMP2 Myelin P2 protein
Q10713	1.9	2	3	0.00034883	0.0447202	PMPCA Mitochondrial-processing peptidase subunit alpha
Q9GZS1	2.9	1	1	0.000126913	0.0690548	POLR1E DNA-directed RNA polymerase I subunit RPA49
P62937	23.6	11	13	0.00480962	0.721869	PPIA Peptidyl-prolyl cis-trans isomerase A
P23284	18.5	6	9	0.00254355	0.531088	PPIB Peptidyl-prolyl cis-trans isomerase B
P50897	14.7	6	9	0.00179545	0.402814	PPT1 Palmitoyl-protein thioesterase 1
O60831	6.2	1	1	0.000342951	0.153453	PRAF2 PRA1 family protein 2
Q06830	22.6	5	6	0.00184056	0.682674	PRDX1 Peroxiredoxin-1
P30048	5.5	1	1	0.000238458	0.135011	PRDX3 Thioredoxin-dependent peroxide reductase, mitochondrial
P30041	9.4	2	2	0.000545047	0.241652	PRDX6 Peroxiredoxin-6
P14314	2.5	1	1	0.000115616	0.0592537	PRKCSH Glucosidase 2 subunit beta
P25789	3.8	1	1	0.00023389	0.0914403	PSMA4 Proteasome subunit alpha type-4
P35998	3	1	1	0.000140982	0.0715193	PSMC2 26S protease regulatory subunit 7
O43242	2.1	1	1	0.000114317	0.0495424	PSMD3 26S proteasome non-ATPase regulatory subunit 3
P61026	6	1	1	0.000305226	0.148154	RAB10 Ras-related protein Rab-10
P62491	15.3	4	5	0.00141308	0.422329	RAB11A Ras-related protein Rab-11A
Q15907	15.1	4	5	0.00140012	0.415794	RAB11B Ras-related protein Rab-11B
P62820	7.8	1	1	0.000297782	0.196741	RAB1A Ras-related protein Rab-1A
Q9H0U4	8	1	1	0.000303708	0.202264	RAB1B Ras-related protein Rab-1B
Q9BZG1	5.4	1	1	0.000235696	0.1324	RAB34 Ras-related protein Rab-34
Q96AX2	3.6	1	1	0.000273745	0.0864257	RAB37 Ras-related protein Rab-37
P51148	10.6	3	4	0.00113047	0.276439	RAB5C Ras-related protein Rab-5C
P51149	19.3	6	6	0.00176943	0.559552	RAB7A Ras-related protein Rab-7a
P63000	5.7	1	1	0.000317944	0.14025	RAC1 Ras-related C3 botulinum toxin substrate 1
P15153	5.7	1	1	0.000317944	0.14025	RAC2 Ras-related C3 botulinum toxin substrate 2
P60763	5.7	1	1	0.000317944	0.14025	RAC3 Ras-related C3 botulinum toxin substrate 3
P62826	5.1	1	1	0.000282617	0.124605	RAN GTP-binding nuclear protein Ran
P62834	7.1	1	1	0.000331768	0.177606	RAP1A Ras-related protein Rap-1A
Q7Z6E9	0.8	1	1	3.40654e-05	0.0185914	RBBP6 E3 ubiquitin-protein ligase RBBP6
Q8N0V3	3.2	1	1	0.000177974	0.0764652	RBFA Putative ribosome-binding factor A, mitochondrial
Q00765	5.3	1	1	0.000322991	0.129796	REEP5 Receptor expression-enhancing protein 5
O15258	9.2	2	2	0.00062291	0.235947	RER1 Protein RER1
P84095	5.8	1	1	0.000319608	0.142878	RHOG Rho-related GTP-binding protein RhoG
Q9H4E5	5.1	1	1	0.000285258	0.124605	RHOJ Rho-related GTP-binding protein RhoJ
P17081	5.4	1	1	0.000297782	0.1324	RHOQ Rho-related GTP-binding protein RhoQ
P13489	3.3	1	2	0.000264838	0.0789467	RNH1 Ribonuclease inhibitor
P27635	6.1	2	2	0.000570516	0.1508	RPL10 60S ribosomal protein L10
P62913	5.1	1	1	0.000342951	0.124605	RPL11 60S ribosomal protein L11
[truncated: 110 more rows]

## Sheet: 10. LY2811376 R1 protein info
Locus	Seq Coverage	Seq Count	Spectral Count	NSAF	emPAI	Description
[truncated: 642 more rows]

[truncated: 5 more sheets: 11. LY2811376 R2 protein info, 12. CP-108671 R1 protein info, 13. CP-108671 R2 protein info, 14. LY2886721 R1 protein info, 15. LY2886721 R2 protein info]
