# Supplementary material for: Chemoproteomic profiling reveals that cathepsin D off-target activity drives ocular toxicity of β-secretase inhibitors
Source: Nat Commun. 2016 Oct 11;7:13042. doi: 10.1038/ncomms13042 (PMC5062570; doi:10.1038/ncomms13042)
Supplement: Supplementary Data 2 — Full proteomics data of RPE tissue from PF-9283-treated rats [file ncomms13042-s3.xlsx]

## Sheet: Supplementary Data 2
Supplementary Data 2. Complete proteomic data for rat RPE tissue analysis. The final proteomic data set contained two technical replicates from three vehicle (veh) rat RPEs and three PF-9283-treated rat RPEs. Average peptide spectral matches (PSM) for each protein are listed. Significant differences between vehicle and PF-9283 samples were determined using a two-tailed t-test. To be considered in…
Description	Accession	Veh Avg. # PSM	Veh. PSM SDEV	PF-9283 avg. # PSM	PF-9283 PSM SDEV	PF-9283/ Veh. PSM	p value	Hit?	High?	Low?	ΣCoverage	Σ# Proteins	Σ# Unique Peptides	Σ# Peptides	Σ# PSMs	# PSM veh1 R1 (M)	# PSM veh1 R2 (M)	# PSM veh2 R1 (M)	# PSM veh2 R2 (M)	# PSM veh3 R1 (F)	# PSM veh3 R2 (F)	# PSM 9283-1 R1 (M)	# PSM 9283-1 R2 (M)	# PSM 9283-2 R1 (M)	# PSM 9283-2 R2 (M)	# PSM 9283-3 R1 (F)	# PSM 9283-2 R2 (F)	# AAs	MW [kDa]	calc. pI
Isoform 3 of NADH-cytochrome b5 reductase 3	P20070-3	9.5	0.83666	6.16667	0.752773	0.649123	2.74312e-05	Hit		low	15.11	3	2	2	110	10	9	9	11	9	9	6	7	6	5	7	6	278	31.5713	8.14795
Transgelin	P31232	17.3333	2.25093	26.3333	2.80476	1.51923	0.000111203	Hit	high		60.2	1	11	11	313	21	19	16	15	17	16	23	23	30	27	28	27	201	22.5883	8.83643
Cathepsin D	Q6P6T6	50.5	10.7471	85.5	10.2518	1.69307	0.000179638	Hit	high		59.21	2	20	20	1106	63	62	50	51	39	38	94	99	78	71	84	87	407	44.5938	7.09326
Ezrin	P31977	35.1667	1.7224	29.6667	2.06559	0.843602	0.000530093	Hit		low	31.74	1	9	15	516	36	33	35	35	38	34	30	33	27	30	30	28	586	69.3476	6.1001
Sulfated glycoprotein 1	P10960	30	4.64758	52.5	10.7098	1.75	0.000815524	Hit	high		29.42	2	13	13	698	38	31	29	26	31	25	65	67	48	45	42	48	554	61.0836	5.24951
Serine (Or cysteine) proteinase inhibitor, clade H, member 1, isoform CRA_b	Q5RJR9	29.8333	6.21021	17.6667	1.75119	0.592179	0.00095237	Hit		low	45.56	2	12	12	328	32	33	35	35	23	21	17	20	19	18	17	15	417	46.5322	8.82178
Sodium/potassium-transporting ATPase subunit alpha-1	P06685	64.6667	8.47742	47.6667	5.85377	0.737113	0.00235356	Hit		low	34.7	1	18	30	936	71	60	76	69	56	56	53	55	45	50	42	41	1023	112.982	5.45264
Cofilin-1	P45592	15.6667	1.36626	19.5	1.97484	1.24468	0.00291273	Hit	high		64.46	2	5	8	263	18	16	15	16	15	14	19	20	20	22	16	20	166	18.5207	8.08936
Annexin A6	P48037	14.8333	3.0605	9	2.60768	0.606742	0.00523578	Hit		low	24.07	2	13	13	169	16	15	19	16	13	10	12	9	11	10	5	7	673	75.7065	5.56689
Guanine nucleotide-binding protein G(o) subunit alpha	D4ABT0	23.1667	4.70815	14.8333	3.48807	0.640288	0.00588502	Hit		low	54.8	5	1	14	360	27	23	26	28	17	18	18	16	18	16	11	10	354	39.995	6.01123
Rab GDP dissociation inhibitor alpha	P50398	12.3333	2.42212	16.1667	1.32916	1.31081	0.00678746	Hit	high		38.93	2	8	12	252	14	16	10	11	10	13	17	15	18	17	15	15	447	50.5042	5.13525
Guanine nucleotide-binding protein G(I)/G(S)/G(T) subunit beta-3	P52287	6.66667	1.0328	5	0.632456	0.75	0.00710946	Hit		low	15	1	1	5	112	7	8	7	7	6	5	5	5	6	5	4	5	340	37.1559	5.8335
Protein Tyrp1	D3ZH71	9.5	2.42899	5.66667	1.36626	0.596491	0.00713027	Hit		low	21.23	1	7	7	106	10	11	12	11	6	7	5	5	6	4	8	6	537	60.3602	6.04932
Protein Hspg2	F1LTJ5	154.167	6.58534	107.667	33.3686	0.698378	0.00737986	Hit		low	42.83	1	48	62	1906	153	156	145	151	165	155	137	141	69	64	117	118	2001	216.269	5.66846
4F2 cell-surface antigen heavy chain	Q794F9	16.6667	6.91857	6.83333	2.31661	0.41	0.00799597	Hit		low	33.21	1	12	12	202	14	11	26	25	12	12	9	8	4	4	7	9	527	58.0361	5.32568
Cytochrome c oxidase subunit 6C-2	P11951	8.33333	2.42212	5	0.632456	0.6	0.00855037	Hit		low	25	2	2	2	111	11	8	10	10	6	5	5	5	5	4	6	5	76	8.44945	10.0669
Apolipoprotein A-I	P04639	5	1.41421	7.83333	1.60208	1.56667	0.00875477	Hit	high		28.57	1	4	4	91	5	5	4	3	7	6	6	6	8	8	9	10	259	30.0432	5.74463
Ceruloplasmin	G3V7K3	39.1667	5.19294	30.8333	3.76386	0.787234	0.00977432	Hit		low	26.63	3	19	19	515	35	32	38	43	41	46	31	32	25	34	28	35	1059	120.589	5.64307
Guanine nucleotide-binding protein G(o) subunit alpha	P59215	21.1667	4.11906	14.3333	3.32666	0.677165	0.0101357	No			48.59	4	2	13	362	25	23	23	24	15	17	19	15	16	15	11	10	354	40.0429	5.52881
Heterogeneous nuclear ribonucleoprotein U	Q6IMY8	16.6667	1.8619	13.1667	2.04124	0.79	0.0111927	No			21.93	1	14	14	275	19	17	18	17	14	15	10	14	16	12	13	14	798	87.6776	6.23975
Guanine nucleotide-binding protein G(i) subunit alpha-2	P04897	19.8333	3.76386	13.3333	3.55903	0.672269	0.0117678	No			52.39	7	8	13	276	25	22	18	22	15	17	16	18	12	10	15	9	355	40.4731	5.45264
Retinoid isomerohydrolase	O70276	47.5	16.3064	26.5	3.78153	0.557895	0.0117807	No			47.65	1	19	19	568	64	59	54	54	27	27	24	25	29	33	23	25	533	60.9647	6.43018
Vinculin	P85972	37.8333	2.63944	47.8333	7.54763	1.26432	0.0119737	No			51.69	2	39	39	596	39	42	36	39	35	36	50	45	54	58	38	42	1066	116.542	6.0874
Myelin protein P0	P06907	9.66667	3.77712	8	0	0.827586	0.0119796	No			16.13	1	4	4	74	7	8	14	15	7	7	8	8	0	0	0	0	248	27.5534	9.36377
Protein Hspg2 (Fragment)	F1M566	193.667	8.98146	140.333	43.7843	0.724613	0.0152262	No			45.68	1	46	60	2369	202	194	186	180	202	198	166	180	86	83	159	168	2165	230.697	6.94678
EGF-containing fibulin-like extracellular matrix protein 1	O35568	8.66667	0.816497	6.83333	1.32916	0.788462	0.0164184	No			8.72	2	3	3	111	8	9	8	8	10	9	8	8	5	6	8	6	493	54.5602	5.10986
Voltage-dependent anion-selective channel protein 2	P81155	19.6667	2.94392	16	1.09545	0.813559	0.0169769	No			36.61	2	9	10	282	25	19	19	20	16	19	18	16	16	15	16	15	295	31.7256	7.48877
Cell division control protein 42 homolog	Q8CFN2	15.8333	3.3116	11	2.68328	0.694737	0.0195277	No			47.12	5	5	6	187	20	17	19	14	12	13	13	13	10	6	12	12	191	21.245	6.55127
Polypyrimidine tract binding protein 1, isoform CRA_c	D3ZB30	15.8333	2.92689	11.1667	2.92689	0.705263	0.0200744	No			36.42	7	10	10	188	17	16	17	20	12	13	8	9	10	11	13	16	530	56.9004	9.17334
Annexin A5	P14668	43.1667	5.77639	34.8333	4.62241	0.80695	0.0201607	No			56.43	2	14	14	550	51	46	43	46	37	36	28	31	36	36	37	41	319	35.7223	5.04639
Alpha-1-macroglobulin	Q63041	32	6.0663	24.3333	3.14113	0.760417	0.0205125	No			23.47	1	23	23	415	32	34	23	27	37	39	29	26	22	21	26	22	1500	167.019	6.90283
Cytochrome c oxidase subunit 2	Q8SEZ5	16.1667	4.11906	10.6667	2.65832	0.659794	0.0205454	No			33.48	2	5	5	222	15	16	20	22	12	12	12	11	8	7	12	14	227	25.9111	4.729
Ubinuclein-2	D4A666	6.66667	0.816497	5	1.26491	0.75	0.0218723	No			0.83	1	1	1	89	8	7	7	6	6	6	4	5	4	4	7	6	1330	143.551	9.17334
Protein Rgr	D3ZG87	11.5	2.07364	8.66667	1.50555	0.753623	0.0219968	No			12.37	1	3	3	152	14	13	12	12	9	9	9	9	8	6	10	10	291	32.1695	8.93896
ADP/ATP translocase 2	Q09073	61.6667	13.8804	44.1667	8.01041	0.716216	0.0233006	No			55.7	5	7	16	822	62	62	76	78	46	46	50	49	35	33	47	51	298	32.8801	9.72998
Transforming protein RhoA	P61589	14	1.41421	11	2.36643	0.785714	0.0236719	No			44.04	3	1	6	183	16	15	14	14	13	12	12	10	11	7	12	14	193	21.7681	6.1001
Protein LOC684828	M0R7B4	72	11.3314	55.1667	10.8151	0.766204	0.0250623	No			36.52	2	2	13	1124	88	79	78	61	66	60	70	68	46	50	48	49	230	23.1979	11.063
Tropomyosin alpha-4 chain	P09495	30.5	4.88876	24.3333	3.14113	0.797814	0.0265164	No			51.21	1	6	14	383	31	33	35	35	25	24	28	26	24	26	23	19	248	28.4925	4.69092
Coronin	G3V624	6	2.82843	11.1667	3.97073	1.86111	0.0266747	No			29.54	1	10	10	125	3	5	4	5	10	9	7	8	16	15	13	8	474	53.144	7.07861
Galectin-1	P11762	48.3333	9.11409	38.1667	3.0605	0.789655	0.0269389	No			97.78	1	10	11	601	58	52	55	51	37	37	39	40	42	38	37	33	135	14.8472	5.26221
Sodium/potassium-transporting ATPase subunit beta-1	P07340	12.1667	4.35507	7.16667	2.04124	0.589041	0.0290427	No			24.67	1	6	6	167	13	11	18	16	7	8	8	10	4	7	8	6	304	35.179	8.646
AP-2 complex subunit alpha-2	P18484	9.5	1.87083	6.16667	2.63944	0.649123	0.0301915	No			24.52	2	10	16	142	10	12	11	9	7	8	7	10	2	5	6	7	938	103.979	6.93213
Protein LOC100909752 (Fragment)	F1LPD0	37.1667	1.94079	24	12.6333	0.64574	0.0302157	No			17.17	1	16	16	475	40	36	36	35	39	37	39	40	12	12	22	19	1334	137.019	4.90674
Filamin, beta (Predicted)	D4A8D5	16.3333	1.96638	11.8333	3.97073	0.72449	0.0321186	No			5.82	2	9	12	200	17	18	17	18	13	15	16	15	7	7	14	12	2578	275.144	5.73193
Ectonucleotide pyrophosphatase/phosphodiesterase family member 1	G3V7V4	10.6667	1.75119	8	2	0.75	0.0338394	No			20.44	3	11	11	124	11	10	8	10	12	13	9	10	5	7	10	7	905	102.705	6.59521
ADP/ATP translocase 1	Q05962	68.5	19.7661	47.3333	7.65942	0.690998	0.0345026	No			59.73	3	9	18	951	67	66	90	93	48	47	53	51	37	38	53	52	298	32.9682	9.78857
Uncharacterized protein	F1M6Q3	25	9.59166	14	5.47723	0.56	0.034883	No			11.6	1	11	11	312	38	35	22	24	15	16	21	21	10	10	10	12	1690	166.145	8.646
Protein LOC100362751	D4A4D5	9	0.632456	7.5	1.3784	0.833333	0.0358944	No			40.87	3	3	3	138	9	9	9	10	9	8	7	8	6	6	9	9	115	11.6989	4.53857
Rab GDP dissociation inhibitor beta	P50399	15.3333	3.07679	19.8333	3.37145	1.29348	0.0363741	No			38.65	2	8	12	293	17	18	12	11	16	18	18	16	24	24	19	18	445	50.5047	6.25244
Adaptor protein complex AP-2, alpha 1 subunit (Predicted)	D3ZUY8	8.16667	1.7224	5.66667	1.8619	0.693878	0.0364125	No			10.03	1	1	6	116	10	10	9	7	6	7	8	8	4	4	5	5	977	107.607	7.06396
Decorin	Q01129	21.5	2.16795	34.1667	12.6715	1.58915	0.0364652	No			36.44	15	11	12	401	22	23	24	22	20	18	36	41	17	20	45	46	354	39.7799	8.79248
Sodium/potassium-transporting ATPase subunit alpha-2	P06686	37	14.0855	22.6667	3.88158	0.612613	0.0371234	No			28.43	7	9	23	534	31	27	57	53	27	27	23	25	25	27	19	17	1020	112.145	5.5542
L-lactate dehydrogenase A chain	P04642	23	7.12741	14.5	4.96991	0.630435	0.0375594	No			78.92	8	22	25	561	19	21	16	19	35	28	14	15	20	20	8	10	332	36.4273	8.26514
Purine nucleoside phosphorylase (Fragment)	D3ZXK9	17.6667	2.58199	21.8333	3.43026	1.23585	0.0387986	No			59.03	2	10	10	270	22	18	15	15	18	18	19	18	26	26	21	21	288	32.1441	7.82568
Angiotensin-converting enzyme 2 (Fragment)	D3ZYK4	14	6.3561	7	3.57771	0.5	0.0405844	No			25.26	2	14	14	142	20	24	10	10	9	11	2	3	10	8	9	10	764	87.8855	5.61768
Alpha-aminoadipic semialdehyde dehydrogenase	Q64057	8	2.19089	5	2.36643	0.625	0.0458899	No			22.63	1	9	9	100	9	8	9	11	6	5	4	8	6	1	6	5	539	58.7114	7.86963
Sodium/potassium-transporting ATPase subunit alpha-3	P06687	36	6.66333	26.6667	7.68548	0.740741	0.0483792	No			35.04	7	12	26	627	38	32	45	42	30	29	26	28	34	36	19	17	1013	111.62	5.41455
Carbonic anhydrase 1	B0BNN3	19.5	1.64317	17.1667	1.94079	0.880342	0.0483792	No			45.98	1	8	8	265	18	18	18	21	21	21	16	18	14	17	19	19	261	28.2822	7.41553
Citrate synthase	G3V936	12.3333	3.88158	8.66667	1.0328	0.702703	0.0493322	No			28.97	2	10	10	174	13	13	14	18	7	9	9	10	9	7	9	8	466	51.7975	8.41162
Tubulointerstitial nephritis antigen-like	Q9EQT5	28	2.82843	18	10.6019	0.642857	0.0496442	No			46.9	1	1	14	363	29	29	24	25	30	31	28	24	5	4	23	24	467	52.7861	6.93213
Protein Col6a3	D4A111	201.5	11.606	153.667	51.473	0.762614	0.0506482	No			35.05	1	5	68	2515	195	188	219	212	197	198	187	191	88	87	178	191	2819	305.961	5.71924
Carbonic anhydrase 2	P27139	11.3333	1.0328	8.83333	2.56255	0.779412	0.0510001	No			44.23	1	8	8	185	11	13	12	11	11	10	8	7	11	13	7	7	260	29.0956	7.40088
Lipocalin 7, isoform CRA_a	Q4V8N0	27.3333	3.07679	17.6667	10.3086	0.646341	0.052351	No			47.32	1	1	14	357	30	28	23	24	29	30	27	23	5	4	23	24	467	52.7299	6.85889
Protein Col6a3	D4A115	196.667	13.0333	149.667	51.0634	0.761017	0.053831	No			41.56	1	1	64	2454	190	185	217	209	190	189	181	186	84	84	175	188	2211	240.048	6.37939
Ras-related C3 botulinum toxin substrate 1	Q6RUV5	16	3.89872	11.8333	2.63944	0.739583	0.0553777	No			52.08	6	8	9	206	21	21	14	14	13	13	10	9	12	10	15	15	192	21.4362	8.49951
Transgelin-2	Q5XFX0	24.6667	3.6697	32.6667	8.31064	1.32432	0.056394	No			68.84	1	10	13	440	28	26	20	20	27	27	22	23	39	42	35	35	199	22.3791	8.25049
Isoform 4 of Fibronectin	P04937-4	32.1667	4.44597	19.6667	13.5154	0.611399	0.0568711	No			14.59	5	23	23	370	33	25	35	38	30	32	36	34	4	6	21	17	2358	259.188	5.74463
Elongation factor 1-alpha 2	P62632	17	1.41421	15	1.78885	0.882353	0.057224	No			35.64	1	2	11	272	17	19	17	18	15	16	13	15	16	18	14	14	463	50.4223	9.02686
WD repeat-containing protein 1	Q5RKI0	5	2.73861	9.33333	5.00666	1.86667	0.058812	No			21.29	1	9	9	102	5	4	0	1	7	8	3	5	15	15	8	10	606	66.1399	6.62451
Protein Tgm2	Q9WVJ6	63.8333	16.1049	45.3333	13.9092	0.710183	0.0590708	No			43	2	25	26	765	84	83	52	46	56	62	52	55	26	29	54	56	686	76.8861	5.09717
ATP synthase subunit alpha, mitochondrial	P15999	93.8333	25.2303	70.1667	10.7409	0.74778	0.0606238	No			61.48	3	32	32	1434	97	94	125	117	64	66	73	71	83	79	56	59	553	59.7166	9.18799
Polyubiquitin-B	P0CG51	15.6667	4.50185	11	3.03315	0.702128	0.061475	No			52.46	10	4	4	212	20	19	17	18	10	10	15	13	8	7	12	11	305	34.3475	7.53271
Protein Col4a1	F1MA59	22.1667	17.9824	9.25	0.957427	0.417293	0.0615849	No			7.55	1	7	9	254	37	44	23	27	1	1	8	10	10	9	0	0	1669	160.513	8.29443
Rho GDP-dissociation inhibitor 1	Q5XI73	10.6667	1.75119	14.6667	4.4121	1.375	0.0659368	No			42.16	1	5	5	185	10	11	8	10	12	13	9	11	19	20	13	16	204	23.3928	5.19873
Heterogeneous nuclear ribonucleoprotein A1	F7FEZ6	5.5	2.07364	6.5	0.707107	1.18182	0.0660718	No			32.5	5	7	7	77	5	6	6	9	4	3	0	0	7	6	0	0	320	34.2023	9.23193
Voltage-dependent anion-selective channel protein 1	Q9Z2L0	20.1667	6.79461	12.5	6.2849	0.619835	0.0699245	No			57.95	5	12	13	318	23	24	25	26	12	11	19	18	5	5	16	12	283	30.7366	8.54346
Protein Ppp2r1a	Q5XI34	10.8333	2.48328	13.1667	1.47196	1.21538	0.0758854	No			33.96	2	13	13	214	11	15	8	10	12	9	14	11	13	14	15	12	589	65.2809	5.10986
Alpha-1-inhibitor 3	P14046	47	12.6807	29	18.3303	0.617021	0.0761075	No			26.54	5	11	28	489	50	44	33	33	60	62	14	12	50	54	23	21	1477	163.67	6.03662
Protein Actbl2	D3ZRN3	92.6667	12.2909	80.3333	9.0701	0.866906	0.0761592	No			25.8	3	1	11	1314	97	84	110	102	85	78	75	75	89	94	71	78	376	41.9359	5.49072
CD9 antigen	P40241	10.6667	1.36626	9	1.54919	0.84375	0.0763252	No			15.49	1	2	2	147	12	11	12	11	9	9	8	10	8	7	10	11	226	25.1979	7.26904
Protein Rhoc	B2RYP0	10.5	1.64317	8.16667	2.40139	0.777778	0.0778851	No			44.04	3	1	6	138	12	12	11	11	9	8	9	7	7	5	9	12	193	22.0223	6.58057
Protein Snrpd3	M0R907	8.5	1.22474	6.83333	1.7224	0.803922	0.0822071	No			20.63	2	3	3	132	10	9	9	9	7	7	9	9	6	6	6	5	126	13.9073	10.3159
Alpha glucosidase 2 alpha neutral subunit (Predicted)	D3ZAN3	6.83333	1.16905	5.33333	1.50555	0.780488	0.082764	No			15.43	1	6	6	93	6	6	6	9	7	7	4	5	4	8	5	6	797	90.5149	6.20166
Isoform 2 of Death domain-containing membrane protein NRADD	Q8K5A9-2	18	4.64758	14.3333	0.816497	0.796296	0.0861446	No			5.03	2	1	1	298	17	25	20	20	13	13	13	15	15	14	14	15	179	19.4628	5.5415
Glutathione S-transferase P	P04906	17.3333	3.32666	24.6667	8.89194	1.42308	0.087764	No			60.48	2	10	10	313	21	20	12	15	18	18	19	17	37	35	21	19	210	23.4241	7.35693
Procollagen, type VI, alpha 2, isoform CRA_a	F1LNH3	44.5	6.2849	34.3333	11.7075	0.771536	0.0903921	No			24.15	1	21	22	568	40	35	51	48	43	50	46	40	20	19	40	41	1027	109.591	6.60986
Actin, alpha skeletal muscle	P68136	237	100.698	160.833	7.13909	0.678622	0.0943336	No			89.12	4	3	32	2914	188	173	365	368	164	164	173	160	158	161	151	162	377	42.0239	5.38916
Isoform 2 of Basigin	P26453-2	23.3333	2.87518	20.1667	3.0605	0.864286	0.0944798	No			26.47	2	7	7	349	29	23	23	22	22	21	21	21	17	16	22	24	272	29.567	5.2749
RT1 class I histocompatibility antigen, AA alpha chain	P16391	7.16667	2.31661	6	2.16025	0.837209	0.0955607	No			13.21	11	1	4	68	4	5	7	8	9	10	5	6	0	0	9	4	371	41.8037	5.43994
Chromosome segregation 1-like (S. cerevisiae) (Predicted)	D3ZPR0	31.6667	6.62319	26.3333	2.58199	0.831579	0.0959521	No			0.82	1	1	1	542	32	44	30	32	26	26	26	27	24	23	28	30	971	110.144	5.77002
ATP synthase subunit d, mitochondrial	P31399	9	4.28952	5.5	1.87083	0.611111	0.096861	No			42.24	3	5	5	110	8	9	14	14	4	5	9	6	4	5	5	4	161	18.7516	6.59521
Heat shock cognate 71 kDa protein	P63018	63.1667	5.03653	57.1667	6.27429	0.905013	0.0977044	No			46.59	9	23	27	1019	67	70	58	64	63	57	55	60	59	67	53	49	646	70.8272	5.51611
Heat shock 70 kDa protein 1A/1B	Q07439	10.5	2.58844	14	3.94968	1.33333	0.0995087	No			28.86	1	10	13	239	14	13	8	8	11	9	9	9	16	18	16	16	641	70.1421	5.8208
Protein Inmt	D3ZNJ5	15.3333	2.58199	18	2.52982	1.17391	0.100892	No			39.02	1	9	9	224	19	18	14	13	15	13	17	16	18	23	17	17	264	29.4758	6.01123
Protein Sptbn1	G3V6S0	125.667	24.4186	105.333	12.8634	0.838196	0.101289	No			44.89	2	76	81	1710	146	140	143	136	92	97	120	122	94	105	98	93	2357	273.317	5.71924
Glutathione S-transferase Yb-3	P08009	7.66667	2.42212	11	3.84708	1.43478	0.10271	No			37.16	6	1	7	160	5	8	10	11	6	6	9	6	16	15	11	9	218	25.664	7.32764
Alpha-1-antiproteinase	P17475	8.16667	1.32916	12.1667	5.30723	1.4898	0.103585	No			30.41	1	11	11	140	10	8	8	6	9	8	5	7	16	19	13	13	411	46.1065	6.07471
Uncharacterized protein	M0R9D5	98.5	14.0961	111.833	11.6347	1.13536	0.104253	No			42.01	1	64	66	1407	109	110	82	79	105	106	123	129	111	103	101	104	5363	571.304	6.22705
Alpha-centractin	P85515	11	3.84708	7.16667	3.60093	0.651515	0.105097	No			30.32	2	1	7	140	17	14	11	8	9	7	7	5	11	12	5	3	376	42.5869	6.63916
14-3-3 protein epsilon	P62260	24	3.57771	29.1667	6.17792	1.21528	0.106679	No			58.82	2	13	16	433	29	28	21	22	23	21	23	21	36	34	28	33	255	29.1554	4.7417
ATP synthase subunit O, mitochondrial	Q06647	29.3333	9.09212	22.6667	1.8619	0.772727	0.108985	No			58.22	1	9	9	417	34	32	35	39	19	17	23	21	23	25	20	24	213	23.3828	10.0229
Actin-related protein 3	Q4V7C7	7.66667	0.816497	9.83333	2.92689	1.28261	0.111295	No			41.15	2	9	9	133	8	7	7	7	8	9	7	6	12	13	9	12	418	47.327	5.88428
Glutathione S-transferase alpha-3	P04904	7.83333	2.92689	5	2.75681	0.638298	0.115038	No			58.37	7	6	11	125	6	5	11	12	7	6	5	4	9	7	1	4	221	25.3033	8.74854
Actin, aortic smooth muscle	P62738	226.667	89.1014	163	15.9248	0.719118	0.11562	No			89.12	4	4	33	2868	188	165	338	344	163	162	174	159	175	180	140	150	377	41.9818	5.38916
Heterogeneous nuclear ribonucleoprotein H	D3ZYW2	7.33333	1.21106	5	3.09839	0.681818	0.116532	No			16.08	5	1	5	118	6	6	8	9	8	7	3	3	9	9	3	3	429	47.0454	6.34131
Protein Lama4	F1LTF8	8.33333	0.816497	6	4.47214	0.72	0.117114	No			9.48	1	9	9	95	7	9	9	9	8	8	12	9	1	0	5	3	1761	195.502	6.52197
Ubiquinone biosynthesis monooxygenase COQ6	Q68FU7	16.6667	4.27395	13.6667	0.816497	0.82	0.12214	No			1.89	1	1	1	280	17	24	16	18	13	12	13	15	13	13	14	14	476	51.4631	7.21045
Tropomyosin alpha-1 chain	P04692	24.1667	17.7473	12	2	0.496552	0.12614	No			45.07	4	2	17	245	13	15	46	48	12	11	15	13	11	13	10	10	284	32.6607	4.7417
Lactoylglutathione lyase	Q6P7Q4	5.83333	1.47196	7	0.894427	1.2	0.128073	No			36.96	1	7	7	125	7	7	4	4	6	7	6	6	8	8	7	7	184	20.8063	5.31299
Lumican	P51886	27.8333	3.3116	32.8333	6.6458	1.17964	0.130071	No			33.14	2	9	9	447	32	31	26	29	24	25	31	33	27	27	45	34	338	38.2546	6.43018
Nidogen-2	B5DFC9	23.5	2.58844	16.8333	9.64192	0.716312	0.132942	No			24	3	21	22	286	21	21	27	24	26	22	29	29	8	9	13	13	1396	152.88	5.46533
Murinoglobulin-2 (Fragment)	M0R5V7	26.1667	6.30608	16.1667	13.6589	0.617834	0.134545	No			16.48	1	1	16	272	28	24	20	19	31	35	4	3	32	34	14	10	1365	151.973	6.65381
Neural cell adhesion molecule 1 (Fragment)	F1LNY3	11.1667	5.56477	6.66667	3.88158	0.597015	0.135306	No			14.4	3	8	8	187	11	15	16	16	6	3	6	7	10	12	3	2	847	93.3385	4.89404
Isoform 2 of Tropomyosin beta chain	P58775-2	21.5	12.486	13	2.89828	0.604651	0.135367	No			44.72	2	1	15	234	15	15	38	37	13	11	17	16	11	13	10	11	284	32.9376	4.66553
ATP synthase subunit beta	G3V6D3	128.333	32.5187	104.5	15.333	0.814286	0.135481	No			78.83	2	27	27	1911	134	132	165	159	87	93	123	123	95	97	103	86	529	56.3095	5.2749
Tropomyosin beta chain	P58775	25.6667	18.9491	13	2.60768	0.506494	0.135848	No			43.31	3	2	16	259	15	15	52	48	13	11	17	15	12	13	10	11	284	32.8166	4.70361
Spectrin beta 3	F1MA36	9.66667	4.4121	6.33333	2.50333	0.655172	0.138573	No			6.16	2	5	11	128	16	13	9	10	4	6	7	6	9	9	4	3	2388	270.849	5.8335
Synaptic vesicle membrane protein VAT-1 homolog	Q3MIE4	38.6667	6.31401	44.1667	5.52871	1.14224	0.139514	No			58.91	1	17	17	587	46	45	31	32	40	38	43	39	49	51	46	37	404	43.091	6.62451
Septin-2	Q91Y81	8.33333	1.96638	10.3333	2.33809	1.24	0.139891	No			44.88	1	9	9	139	8	12	8	6	8	8	9	7	12	12	9	13	361	41.5663	6.59521
Voltage-dependent anion-selective channel protein 3	Q9R1Z0	11.5	4.08656	8.5	2.07364	0.73913	0.139891	No			26.15	2	6	7	165	14	12	14	16	6	7	9	10	6	6	11	9	283	30.7784	8.70459
Uncharacterized protein	D3ZLP4	6.5	1.04881	8.83333	3.43026	1.35897	0.142159	No			12.58	1	1	4	156	7	7	5	6	6	8	7	10	13	12	7	4	445	49.2677	4.84326
Carboxypeptidase Q	Q6IRK9	6.83333	0.752773	9.33333	3.77712	1.36585	0.14292	No			25	1	7	7	107	8	7	6	7	7	6	12	11	12	12	5	4	472	52.0086	6.41748
Laminin, alpha 5, isoform CRA_a	F1MAN8	75.8333	5.34478	56.5	29.5076	0.745055	0.14537	No			21.92	1	51	51	938	72	71	77	72	78	85	91	88	26	22	61	51	3713	403.517	6.68311
Isoform 2 of Alpha-crystallin A chain	P24623-2	94.6667	56.969	56.6667	15.6034	0.598592	0.14614	No			82.08	1	1	15	1110	41	41	78	78	168	162	41	43	52	53	80	71	173	19.7799	6.20166
78 kDa glucose-regulated protein	P06761	32.5	6.34823	28.3333	1.63299	0.871795	0.150518	No			35.02	1	17	19	478	42	36	33	33	26	25	29	30	30	28	27	26	654	72.3024	5.16064
Myosin-4	F1LMU0	452.5	7.77817	7	1.41421	0.0154696	0.150688	No			52.6	6	37	97	935	0	0	458	447	0	0	0	0	8	6	0	0	1939	222.713	5.74463
Protein Myh1	F1LRV9	412.5	6.36396	9	1.41421	0.0218182	0.15311	No			50.8	5	23	86	855	0	0	417	408	0	0	0	0	10	8	0	0	1943	223.254	5.74463
Heterogeneous nuclear ribonucleoproteins A2/B1 (Fragment)	F1LNF1	31.3333	4.88535	26.5	5.92453	0.845745	0.154157	No			45.17	7	14	14	480	36	28	34	37	27	26	21	23	33	35	24	23	352	37.2747	9.0708
Uncharacterized protein	G3V9J1	19.8333	4.16733	15	6.54217	0.756303	0.157918	No			9.76	2	1	9	225	21	18	16	15	24	25	9	7	22	23	15	14	1291	144.701	8.1626
Protein S100-A6	P05964	5.66667	2.25093	8	3.03315	1.41176	0.161177	No			28.09	1	2	2	101	5	4	4	4	9	8	5	4	9	8	12	10	89	10.0283	5.47803
Actinin alpha 3, isoform CRA_a	Q8R4I6	37.5	29.6159	19	5.05964	0.506667	0.162414	No			36.11	2	16	29	370	20	23	73	78	16	15	25	22	12	14	22	19	900	102.948	5.45264
Actin, cytoplasmic 1	P60711	450	39.4614	419.833	29.5121	0.932963	0.16462	No			89.33	5	1	33	6348	448	479	488	480	396	409	409	405	456	456	409	384	375	41.7097	5.47803
Alpha-actinin-4	Q9QXQ0	85.8333	13.5265	77	5.09902	0.897087	0.165327	No			51.37	1	19	37	1155	87	84	102	100	69	73	81	77	72	70	79	83	911	104.849	5.43994
Alpha-crystallin B chain	P23928	24.6667	14.0238	15	7.45654	0.608108	0.166864	No			72	1	10	10	282	14	8	22	21	40	43	9	9	12	11	25	24	175	20.0763	7.32764
Uncharacterized protein	F1LNR0	7.16667	0.408248	7.25	0.957427	1.01163	0.167326	No			1.84	4	2	2	79	7	7	7	7	7	8	8	8	0	0	6	7	1471	162.087	8.68994
Ras-related protein Rab-11B	O35509	11	3.40588	8.16667	3.18852	0.742424	0.167702	No			42.66	4	8	8	143	15	14	13	9	8	7	5	10	12	11	5	6	218	24.4735	5.93506
Alpha-crystallin A chain	P24623	86	55.9035	50.8333	15.2107	0.591085	0.167896	No			80.61	1	1	15	1005	34	35	68	68	158	153	35	37	47	48	73	65	196	22.4331	6.85889
Calreticulin	P18418	7.16667	1.16905	6.16667	1.16905	0.860465	0.169257	No			21.15	3	6	6	92	9	7	8	7	6	6	8	6	7	6	5	5	416	47.9658	4.48779
Tropomyosin 1, alpha, isoform CRA_c	F7FK40	19.8333	10.3618	13.5	1.64317	0.680672	0.170015	No			44.37	3	1	14	228	14	16	34	32	12	11	16	14	11	13	14	13	284	32.6336	4.7417
SWISS-PROT:P02769 (Bos taurus) Bovine serum albumin precursor	P02769A	16.8333	8.35264	16	13	0.950495	0.170065	No			3.29	1	1	2	191	11	11	13	11	26	29	0	1	24	23	0	0	607	69.2484	6.17627
Myosin light chain 1/3, skeletal muscle isoform	P02600	78	0	5	0	0.0641026	0.170526	No			63.49	4	11	12	184	0	0	78	78	0	0	0	0	5	5	0	0	189	20.6665	5.03369
Superoxide dismutase [Cu-Zn]	P07632	10.8333	1.16905	12.5	2.50998	1.15385	0.171141	No			35.71	1	5	5	195	13	11	11	10	10	10	10	10	12	12	16	15	154	15.9018	6.354
Neurofilament light polypeptide	P19527	18.6667	14.9086	9.66667	1.36626	0.517857	0.171639	No			29.34	1	14	15	227	14	11	37	38	6	6	10	9	12	10	9	8	542	61.298	4.65283
Sodium/potassium-transporting ATPase subunit beta-3	Q63377	7.33333	3.38625	5	1.89737	0.681818	0.171658	No			17.92	1	4	4	80	9	10	9	10	3	3	4	6	3	3	7	7	279	31.8091	7.95752
Annexin A1	P07150	18.1667	4.07022	27	14.1704	1.48624	0.172951	No			50	1	15	15	304	19	19	24	20	14	13	21	20	17	14	46	44	346	38.8049	7.34229
Lamin-B1	G3V7U4	22.3333	2.80476	18.5	5.89067	0.828358	0.180654	No			36.63	2	18	20	332	25	21	21	18	24	25	25	26	18	17	13	12	587	66.6457	5.16064
ADP-ribosylation factor 3	P61206	7.16667	0.752773	6.33333	1.21106	0.883721	0.182791	No			64.64	3	1	6	92	7	8	7	8	6	7	5	5	7	6	8	7	181	20.5877	7.43018
Malate dehydrogenase, mitochondrial	P04636	68.8333	7.93515	61.3333	10.1127	0.891041	0.183437	No			58.28	1	18	19	1089	73	68	77	76	58	61	68	69	67	66	54	44	338	35.6608	8.67529
Actin, cytoplasmic 2	P63259	449.667	39.4242	421.667	27.8759	0.937732	0.185891	No			89.33	5	1	33	6344	449	479	489	477	396	408	410	406	457	456	410	391	375	41.7658	5.47803
Calnexin	P35565	14.6667	2.65832	12.1667	3.43026	0.829545	0.188566	No			13.87	1	6	6	197	16	16	16	17	10	13	16	17	9	10	10	11	591	67.2126	4.62744
Fibrillin 1, isoform CRA_a	G3V9M6	160.333	12.2583	126.667	57.2422	0.790021	0.189246	No			29.28	1	66	67	2049	168	179	150	145	159	161	183	178	54	58	141	146	2872	311.738	4.93213
Spectrin alpha chain, non-erythrocytic 1	P16086	169.833	22.8859	155.333	11.1116	0.914622	0.192905	No			51.38	2	99	100	2342	193	184	186	173	143	140	167	166	157	158	143	141	2472	284.462	5.32568
Protein Tln1	G3V852	65.6667	10.0929	71.8333	4.21505	1.09391	0.197352	No			34.47	1	51	54	963	78	70	56	51	69	70	69	71	74	71	67	79	2541	269.504	6.20166
Myosin regulatory light chain 12B	P18666	12.3333	2.80476	10.1667	2.63944	0.824324	0.198255	No			50.58	2	2	7	157	15	16	13	11	10	9	11	13	6	8	11	12	172	19.8256	4.90674
Alpha-internexin	G3V8Q2	16.6667	9.26643	11.3333	2.06559	0.68	0.19884	No			21.74	2	9	11	229	11	13	28	29	10	9	12	11	13	14	9	9	506	56.2237	5.19873
Trifunctional enzyme subunit beta, mitochondrial	Q60587	19.8333	4.79236	16.5	3.50714	0.831933	0.199182	No			31.79	1	12	12	277	23	20	25	23	14	14	18	19	19	18	10	15	475	51.3815	9.46631
Protein Lama2 (Fragment)	F1M614	10.8333	2.71416	8.33333	3.55903	0.769231	0.201213	No			8.76	1	14	14	135	12	14	7	8	12	12	9	10	5	3	11	12	2546	280.438	5.92236
Guanine nucleotide-binding protein G(s) subunit alpha isoforms short	P63095	7.33333	2.33809	5.83333	1.32916	0.795455	0.201826	No			10.41	7	2	3	125	10	9	8	8	4	5	8	6	6	6	5	4	394	45.6349	5.96045
Protein Rlbp1	D3Z956	16.6667	2.16025	15	2.09762	0.9	0.204984	No			48.26	1	12	12	283	20	17	16	18	15	14	15	16	12	13	17	17	317	36.4274	5.05908
EH-domain containing 4	Q8R3Z7	13.8333	7.38693	18.3333	3.61478	1.3253	0.209798	No			32.9	1	12	13	226	14	14	6	5	22	22	14	16	21	24	17	18	541	61.4285	6.75635
Serine protease inhibitor A3K	P05545	7.33333	1.36626	11.8333	8.32867	1.61364	0.220792	No			41.35	2	8	10	144	6	6	7	7	9	9	2	3	20	22	11	13	416	46.5321	5.43994
ARP1 actin-related protein 1 homolog B (Yeast)	B2RYJ7	6.66667	3.6697	5	2.34521	0.75	0.221255	No			30.85	1	1	6	91	12	10	6	2	5	5	3	4	8	7	3	0	376	42.2547	6.40479
Trifunctional enzyme subunit alpha, mitochondrial	Q64428	27	7.77174	21.6667	6.3456	0.802469	0.222087	No			47.71	1	23	23	355	29	29	34	35	17	18	28	28	22	19	22	11	763	82.6125	9.05615
Uncharacterized protein (Fragment)	D4A7W8	10.5	3.27109	13.6667	5.08593	1.30159	0.22852	No			19.53	2	3	3	167	14	15	7	8	9	10	11	10	10	11	18	22	256	28.7869	5.2876
Pyruvate kinase	M0RD14	39.6667	8.64099	49.1667	16.0052	1.2395	0.229655	No			68.11	3	5	28	845	47	42	29	30	50	40	37	35	69	70	43	41	486	52.7653	7.82568
Alpha-adducin	D3ZZ99	10.6667	4.0332	8.5	1.04881	0.796875	0.231635	No			24.56	6	9	9	147	13	13	14	13	5	6	9	9	8	10	7	8	631	69.6891	6.55127
Protein Actn2	D3ZCV0	29.5	14.7885	21.6667	3.01109	0.734463	0.232366	No			17.79	2	2	14	345	21	22	48	49	19	18	27	22	18	21	20	22	894	103.768	5.45264
Adenine phosphoribosyltransferase	P36972	6.83333	2.31661	5.33333	1.75119	0.780488	0.234477	No			39.44	1	4	4	92	8	7	4	4	9	9	6	3	4	5	8	6	180	19.5334	6.56592
Neurofilament medium polypeptide	P12839	14.3333	4.27395	11.8333	2.31661	0.825581	0.236397	No			11.23	3	6	8	200	13	13	20	19	12	9	13	12	14	14	9	9	846	95.7336	4.79248
Catenin (Cadherin associated protein), alpha 1	Q5U302	18.3333	4.67618	15.5	3.01662	0.845455	0.240753	No			32.71	2	18	18	232	16	18	24	24	13	15	20	17	13	14	17	12	908	100.174	6.22705
Adenosylhomocysteinase	P10760	6.83333	1.7224	9.16667	4.26224	1.34146	0.242124	No			33.1	3	12	12	137	8	9	5	5	6	8	6	5	15	14	7	8	432	47.5072	6.53662
Pyruvate kinase PKM	P11980	43.5	9.13783	54.6667	20.0366	1.2567	0.242554	No			68.36	5	6	31	927	52	47	32	33	53	44	41	36	78	82	48	43	531	57.7809	7.06396
Aconitate hydratase, mitochondrial	Q9ER34	39.3333	18.4029	29.3333	7.71146	0.745763	0.247705	No			38.97	1	21	22	550	43	44	58	57	17	17	37	35	32	32	23	17	780	85.38	7.82568
Isoform 2 of Heterogeneous nuclear ribonucleoprotein A3	Q6URK4-2	12	4.09878	9.5	2.88097	0.791667	0.249621	No			43.98	8	11	11	171	9	12	17	17	9	8	9	10	10	14	9	5	357	37.0632	8.30908
RAB10, member RAS oncogene family	Q5RKJ9	14.1667	1.94079	11.6667	4.63321	0.823529	0.250793	No			16.5	15	1	3	208	17	14	16	13	13	12	17	15	6	6	13	13	200	22.5266	8.38232
Plectin	F7F744	12	3.63318	9.5	3.50714	0.791667	0.253123	No			5.94	7	14	14	132	13	14	14	16	7	8	12	12	5	5	12	11	4544	517.088	5.75732
Osteoglycin (Predicted)	D3ZVB7	6.33333	3.61478	9.33333	4.96655	1.47368	0.259179	No			28.19	1	8	8	120	7	6	8	12	2	3	8	7	6	4	15	16	298	34.0477	6.18896
Gamma-enolase	P07323	8.66667	2.06559	16.6667	16.6933	1.92308	0.271059	No			64.98	1	14	18	1072	9	9	7	9	12	6	4	5	35	41	8	7	434	47.1109	5.16064
Heat shock protein HSP 90-alpha	P82995	16.1667	2.71416	20.6667	9.0701	1.27835	0.271339	No			36.43	8	19	25	420	19	18	12	14	18	16	13	13	33	31	15	19	733	84.7618	5.0083
Integrin beta-1	P49134	18.1667	1.83485	16.1667	3.81663	0.889908	0.274223	No			18.65	2	10	10	248	20	20	18	18	15	18	17	19	13	10	19	19	799	88.4364	6.07471
Trypsin - Sus scrofa (Pig). - [SWISS-PROT:P00761|TRYP_PIG]	P00761A	21.1667	5.03653	17.3333	6.40833	0.818898	0.276111	No			25.11	1	4	4	283	20	18	27	28	17	17	26	25	13	12	13	15	231	24.3938	7.18115
Peroxiredoxin-5, mitochondrial (Fragment)	D3ZEN5	6.33333	1.75119	7.33333	1.21106	1.15789	0.276727	No			53.42	3	7	7	121	9	6	7	7	5	4	6	8	8	6	9	7	161	16.9149	7.23975
Protein Rdx	E9PT65	17.6667	6.18601	21.8333	6.3692	1.23585	0.277099	No			22.68	1	6	10	285	26	25	13	13	13	16	18	17	30	30	19	17	582	68.3481	5.98584
Protein Lamc1	F1MAA7	46.6667	3.82971	38.3333	17.3628	0.821429	0.277672	No			28.19	1	29	29	620	53	49	43	46	43	46	48	48	17	15	51	51	1607	177.273	5.22412
Hydroxymethylglutaryl-CoA synthase, mitochondrial	P22791	8	3.84708	5.83333	2.63944	0.729167	0.281829	No			21.65	2	7	7	103	13	10	8	10	3	4	8	8	6	7	5	1	508	56.8756	8.67529
Beta-crystallin B2	P62697	45.6667	32.4818	29.6667	11.5873	0.649635	0.282276	No			80.98	1	16	16	548	17	17	33	34	87	86	23	21	21	24	46	43	205	23.3664	7.00537
14-3-3 protein theta	P68255	19	3.16228	22	5.65685	1.15789	0.28329	No			54.29	2	7	13	313	22	24	17	17	17	17	16	15	29	27	22	23	245	27.7608	4.77979
Proteasome activator complex subunit 1	Q63797	6	3.52136	7.66667	0.816497	1.27778	0.285099	No			16.06	3	4	4	90	8	8	2	1	9	8	7	8	7	7	8	9	249	28.559	6.02393
Neurofilament heavy polypeptide	F1LRZ7	10.5	5.82237	7.83333	0.752773	0.746032	0.291905	No			5.92	2	2	4	146	8	10	19	16	5	5	7	9	8	8	7	8	1064	114.343	5.80811
Glucose-6-phosphate isomerase	Q6P6V0	12.5	1.51658	14.5	4.13521	1.16	0.292052	No			46.95	2	16	17	250	12	13	15	13	11	11	12	9	20	17	17	12	558	62.7871	7.76709
Glutathione S-transferase alpha-5	P46418	8	3.16228	6.16667	2.56255	0.770833	0.295733	No			19.46	2	1	6	126	6	4	11	12	9	6	7	4	9	9	3	5	221	25.3312	8.42627
Tropomyosin 1, alpha	Q6AZ25	14.6667	5.95539	11.8333	2.13698	0.806818	0.298401	No			34.68	2	1	11	182	11	14	23	21	10	9	14	11	13	14	9	10	248	28.6786	4.77979
Protein Rdh5	D3ZPQ8	33.3333	7.65942	28.3333	8.21381	0.85	0.301066	No			52.85	1	14	14	425	45	39	33	32	25	26	35	34	18	18	35	30	316	34.7135	8.88037
Hexokinase-1	P05708	12.6667	4.58984	15.1667	3.25064	1.19737	0.301791	No			18.63	4	2	12	230	16	13	8	7	19	13	18	20	12	14	15	12	918	102.342	6.7124
Tripeptidyl peptidase I	Q642E6	5	1.26491	5.66667	0.816497	1.13333	0.303532	No			8.35	2	4	4	77	4	4	6	7	4	5	5	6	5	5	6	7	563	61.2748	6.63916
Hexokinase-1	M0RAQ6	9.5	4.84768	11.8333	2.13698	1.24561	0.305993	No			18.52	4	1	12	178	13	10	5	3	16	10	14	15	10	11	11	10	880	97.9557	6.87354
Alpha-actinin-1	Q9Z1P2	63.1667	10.9438	57.6667	6.28225	0.912929	0.310782	No			41.03	1	12	30	855	60	63	77	75	50	54	67	61	53	49	57	59	892	102.896	5.37646
Mast cell protease 1	P09650	21.1667	21.0942	30.6667	5.98888	1.44882	0.313551	No			49.62	4	8	8	349	45	49	14	17	1	1	39	36	26	23	30	30	260	28.5988	9.49561
Beta-crystallin S	P0C5E9	16.1667	14.811	9.66667	3.20416	0.597938	0.318132	No			68.54	1	9	9	175	4	4	9	10	34	36	6	6	9	11	13	13	178	20.928	7.32764
Cytochrome c oxidase subunit 6B1	D3ZD09	8.33333	3.26599	6.83333	1.47196	0.82	0.329229	No			40.7	1	4	4	126	11	8	12	10	4	5	8	7	5	6	6	9	86	10.0649	8.71924
Protein disulfide-isomerase	P04785	10.3333	4.13118	8	3.74166	0.774194	0.329327	No			15.91	1	6	6	127	13	10	14	14	7	4	12	12	8	7	7	2	509	56.9157	4.93213
Myl9 protein	B0BMS8	9	2.52982	7.33333	3.07679	0.814815	0.329564	No			62.21	2	3	8	113	11	12	10	9	6	6	8	10	3	4	9	10	172	19.8415	4.91943
Solute carrier family 2, facilitated glucose transporter member 1	P11167	43.1667	14.8515	35.8333	9.43221	0.830116	0.331322	No			23.58	1	7	8	559	45	57	48	58	21	30	47	47	33	32	33	23	492	53.9274	8.71924
Ornithine aminotransferase, mitochondrial	P04182	17	8.6487	12.8333	5.19294	0.754902	0.335524	No			61.73	2	14	14	218	17	15	29	25	8	8	19	20	9	9	10	10	439	48.302	6.99072
Ras-related protein Rab-7a	P09527	11.6667	2.50333	10.1667	2.63944	0.871429	0.336297	No			57	1	9	9	163	13	13	13	14	8	9	13	13	10	9	10	6	207	23.4889	6.69775
Unconventional myosin-Ic	Q63355	13.1667	3.81663	10.3333	5.75036	0.78481	0.338328	No			18.49	1	12	12	173	18	18	11	12	10	10	15	14	2	4	13	14	1044	119.737	9.39307
Protein disulfide-isomerase A3	P11598	31.8333	7.46771	27.8333	6.30608	0.874346	0.339771	No			44.95	1	18	18	443	42	37	34	30	27	21	34	31	29	32	24	17	505	56.5877	6.21436
Pyruvate carboxylase, mitochondrial	P52873	8	1.67332	9	1.78885	1.125	0.340893	No			15.96	1	10	10	122	9	9	9	9	5	7	10	10	11	9	8	6	1178	129.695	6.81494
Basal cell adhesion molecule	Q9ESS6	7	1.09545	6.16667	1.7224	0.880952	0.340893	No			12.34	1	4	4	92	8	5	7	8	7	7	8	7	7	3	6	6	624	67.4694	5.78271
CD81 antigen	Q6P9V1	9.33333	1.96638	8	2.60768	0.857143	0.340893	No			16.53	2	2	2	142	11	10	10	11	8	6	11	10	5	6	10	6	236	25.8871	5.51611
Beta-crystallin B3	P02524	19.3333	23.1056	9.66667	5.46504	0.5	0.34215	No			72.99	1	15	15	207	2	2	8	6	50	48	4	6	7	8	17	16	211	24.3191	7.57666
Serotransferrin	P12346	40.5	8.66603	47.5	15.0433	1.17284	0.346619	No			45.7	6	28	28	652	43	42	30	30	50	48	26	31	60	58	52	58	698	76.3456	7.28369
V-type proton ATPase subunit B, brain isoform	P62815	8	1.67332	10.1667	5.15429	1.27083	0.350503	No			48.92	2	17	17	191	10	10	6	7	8	7	7	7	19	14	7	7	511	56.5149	5.80811
Uncharacterized protein	M0R5J4	44.1667	3.18852	55.8333	29.2603	1.26415	0.35449	No			71.66	13	21	25	1895	45	44	43	42	50	41	31	32	92	94	42	44	434	47.0452	6.3667
Isoform A1 of Beta-crystallin A3	P14881-2	24	25.4794	13.6667	5.75036	0.569444	0.355381	No			84.34	1	1	15	267	4	3	12	12	58	55	8	8	13	12	19	22	198	23.2678	6.84424
Stress-70 protein, mitochondrial	F1M953	10.3333	4.4121	8.33333	2.58199	0.806452	0.3605	No			17.08	3	10	10	145	10	14	14	14	5	5	10	11	4	7	8	10	679	73.6988	6.16357
Clathrin heavy chain	F1M779	74.5	8.40833	69.8333	8.61201	0.93736	0.36464	No			45.13	2	53	53	1195	85	84	71	74	69	64	76	84	65	62	63	69	1675	191.438	5.69385
Barrier-to-autointegration factor	Q9R1T1	9.16667	1.16905	7.83333	3.25064	0.854545	0.366718	No			44.94	1	3	3	120	10	9	10	10	9	7	7	9	5	4	13	9	89	10.038	6.0874
ATP synthase subunit e, mitochondrial	P29419	7.5	4.13521	5.66667	2.33809	0.755556	0.366771	No			60.56	1	4	4	123	9	8	12	11	2	3	6	8	2	4	8	6	71	8.24948	9.34912
Beta-crystallin A3	P14881	24.1667	25.7481	14	5.6921	0.57931	0.367233	No			85.58	1	2	16	271	4	3	12	12	59	55	8	8	14	13	19	22	215	25.2538	6.62451
Septin-7	D4A0F5	15.8333	1.7224	16.8333	1.94079	1.06316	0.36743	No			27.29	4	7	8	243	18	17	13	15	16	16	15	16	20	18	15	17	436	50.5759	8.57275
Dipeptidyl peptidase 2	Q9EPB1	6.66667	2.94392	5.33333	1.8619	0.8	0.370535	No			17	1	5	5	85	5	6	8	12	4	5	4	5	7	8	3	5	500	55.079	5.04639
Beta-crystallin B1	P02523	22	24.6881	9.16667	4.11906	0.416667	0.375185	No			75.2	2	13	13	194	2	0	5	5	48	50	4	6	9	8	14	14	250	28.0748	7.29834
14-3-3 protein zeta/delta	P63102	39.6667	5.78504	44	9.87927	1.10924	0.375682	No			75.51	1	13	20	667	47	47	35	35	38	36	36	33	57	55	41	42	245	27.7537	4.79248
Guanine nucleotide-binding protein subunit alpha-13	Q6Q7Y5	6.83333	1.94079	6	1.09545	0.878049	0.381261	No			11.67	6	1	3	123	9	8	7	8	4	5	7	7	6	6	6	4	377	43.9838	8.20654
Isoform 3 of Septin-11	B3GNI6-3	10	1.78885	11.1667	2.56255	1.11667	0.382012	No			22.82	8	6	7	162	12	12	8	8	10	10	8	12	14	14	9	10	425	48.934	6.81494
Transmembrane glycoprotein NMB	Q6P7C7	20.6667	4.50185	18.6667	3.07679	0.903226	0.390076	No			6.47	1	2	2	260	19	20	27	25	18	15	22	21	16	14	19	20	572	63.6909	7.10791
Prohibitin	P67779	6.83333	1.7224	8	2.68328	1.17073	0.39118	No			51.47	4	9	9	114	9	5	6	6	9	6	11	10	5	10	5	7	272	29.8019	5.75732
Spliceosome RNA helicase Ddx39b	Q63413	6.16667	1.7224	7.16667	2.13698	1.16216	0.393123	No			26.87	2	7	7	117	7	6	6	9	4	5	4	5	9	8	8	9	428	49.004	5.66846
Protein Atp6v1a	D4A133	10	5.09902	12.3333	3.93277	1.23333	0.395618	No			38.09	2	17	17	242	18	14	7	10	6	5	13	9	17	17	9	9	617	68.2216	5.57959
Acid ceramidase	Q6P7S1	14.6667	5.42832	12.6667	1.0328	0.863636	0.396125	No			32.49	1	8	8	199	20	18	17	17	10	6	13	14	13	13	11	12	394	44.4148	8.30908
Rhodopsin	P51489	5.66667	1.0328	5	1.54919	0.882353	0.401034	No			8.33	1	2	2	139	7	6	4	5	6	6	3	3	6	6	6	6	348	39.0155	6.65381
60S acidic ribosomal protein P1	P19944	6.16667	0.752773	6.5	0.547723	1.05405	0.401034	No			79.82	1	3	3	100	6	7	6	7	6	5	6	6	6	7	7	7	114	11.4907	4.32275
Protein Col6a1	D3ZUL3	34	3.4641	29.1667	13.2275	0.857843	0.406868	No			33.27	2	22	22	462	30	31	34	39	37	33	33	41	13	12	36	40	1025	108.738	5.36377
Isoform 2 of Gelsolin	Q68FP1-2	11.5	3.27109	9.83333	3.43026	0.855072	0.409249	No			32.01	3	16	16	165	13	17	12	9	10	8	6	7	14	14	9	9	731	80.8784	5.69385
Protein Zdbf2	D4A582	6.5	3.14643	9.16667	6.91134	1.41026	0.409846	No			0.31	1	1	1	108	11	10	5	5	4	4	16	17	2	1	12	7	2223	245.247	4.93213
Nidogen-1	F1LM84	45.1667	5.30723	40.5	12.2434	0.896679	0.411709	No			35.79	2	30	31	627	40	41	42	46	48	54	51	52	26	28	51	35	1246	136.952	5.46533
Malate dehydrogenase, cytoplasmic	O88989	19.6667	4.17931	17.8333	3.18852	0.90678	0.412947	No			35.93	1	9	9	339	25	24	19	19	17	14	16	17	20	23	17	14	334	36.46	6.58057
Myosin-11	E9PTU4	42.1667	11.5138	50.8333	22.6929	1.20553	0.42362	No			28.14	4	31	41	615	54	52	46	45	29	27	69	72	23	22	64	55	1972	227.156	5.49072
Hydroxyacyl-coenzyme A dehydrogenase, mitochondrial	Q9WVK7	19.5	4.59347	17.5	3.67423	0.897436	0.424373	No			61.15	1	10	10	268	25	20	22	22	15	13	20	21	14	12	18	20	314	34.4259	8.76318
L-lactate dehydrogenase B chain	P42123	11	3.40588	9.66667	1.96638	0.878788	0.425664	No			42.81	1	11	14	197	15	11	6	8	13	13	9	9	12	12	7	9	334	36.5891	6.04932
ADP-ribosylation factor 1	P84079	9	0.894427	8.33333	1.75119	0.925926	0.425664	No			64.64	2	1	6	122	9	10	8	9	8	10	8	7	9	9	11	6	181	20.6837	6.80029
Tropomyosin alpha-3 chain	Q63610	17.5	2.81069	15.8333	4.07022	0.904762	0.428424	No			41.53	4	5	12	237	15	17	21	21	15	16	16	17	20	20	11	11	248	28.9887	4.77979
Phosphatidylethanolamine-binding protein 1	P31044	13.6667	1.0328	15.1667	4.35507	1.10976	0.430838	No			88.24	1	9	9	262	13	14	12	14	14	15	11	11	21	20	14	14	187	20.7884	5.79541
Desmin	P48675	17.1667	3.48807	18.8333	3.65605	1.09709	0.437931	No			20.04	2	3	10	264	16	16	22	21	14	14	23	19	22	20	14	15	469	53.424	5.2749
14-3-3 protein beta/alpha	P35213	18	3.2249	21	8.5557	1.16667	0.440257	No			60.98	2	5	13	303	21	23	15	16	17	16	13	13	33	30	19	18	246	28.0368	4.88135
Heterogeneous nuclear ribonucleoprotein M	F1LV13	7.33333	1.8619	6.66667	0.816497	0.909091	0.440522	No			19.57	4	10	10	130	6	7	10	9	7	5	6	7	6	6	8	7	690	73.6734	8.74854
Heat shock protein HSP 90-beta	P34058	27.8333	6.14546	31.5	9.39681	1.13174	0.442344	No			39.92	9	19	27	500	38	30	24	20	29	26	23	22	42	44	29	29	724	83.2291	5.03369
Protein LOC100363782	G3V6H0	15.1667	1.47196	13.5	4.9295	0.89011	0.445878	No			40.3	16	1	6	216	16	17	16	15	14	13	18	17	6	9	17	14	201	22.1632	5.73193
Protein Slc25a12 (Fragment)	F1LX07	10.1667	5.34478	8	4.09878	0.786885	0.449	No			24.59	1	9	12	157	14	12	15	13	2	5	9	10	3	3	10	13	675	74.1807	8.74854
Protein Tmem63b	D4A105	6.5	3.14643	9	7.12741	1.38462	0.450092	No			0.96	1	1	1	105	11	10	5	5	4	4	16	17	1	1	12	7	832	94.683	7.48877
Thy-1 membrane glycoprotein	P01830	6.33333	1.21106	5.83333	0.983192	0.921053	0.450574	No			22.36	1	3	3	95	8	6	7	7	5	5	5	5	6	5	7	7	161	18.1607	9.27588
40S ribosomal protein SA	P38983	6.33333	2.25093	7.5	2.88097	1.18421	0.452531	No			42.03	2	9	9	116	8	10	6	5	5	4	4	5	6	9	10	11	295	32.8034	4.86865
Annexin A2	Q07936	39.8333	6.11283	42	2.96648	1.05439	0.452842	No			69.91	2	20	20	601	43	40	46	45	34	31	43	43	37	40	45	44	339	38.6538	7.69385
Condensin complex subunit 1	D3ZHP6	19.8333	2.13698	18	5.36656	0.907563	0.454904	No			1.37	5	2	3	296	18	17	21	20	23	20	26	20	19	19	13	11	1390	155.491	6.37939
Peripherin	P21807	13.3333	1.21106	16	8.31865	1.2	0.45513	No			23.29	2	7	12	210	13	11	14	14	14	14	15	16	26	25	8	6	468	53.5173	5.46533
Nucleoside diphosphate kinase B	P19804	8.83333	0.752773	10.3333	4.67618	1.16981	0.455853	No			49.34	2	2	6	148	8	9	8	9	9	10	8	10	15	17	6	6	152	17.2719	7.44482
Peptidyl-prolyl cis-trans isomerase B	P24368	12	2.44949	11	2	0.916667	0.456502	No			39.35	1	7	7	173	16	13	10	13	10	10	10	11	14	12	8	11	216	23.7875	9.49561
Macrophage migration inhibitory factor	P30904	9.16667	0.752773	8.83333	0.752773	0.963636	0.460826	No			41.74	4	5	5	189	9	10	9	10	8	9	8	10	9	9	9	8	115	12.4692	7.34229
Ras-related protein Rab-8A	P35280	9.33333	1.0328	8.5	2.50998	0.910714	0.46934	No			21.26	16	1	4	148	11	9	10	8	9	9	12	11	6	6	8	8	207	23.6532	9.0708
Ras-related protein Rab-8B	P70550	9.33333	1.0328	8.5	2.50998	0.910714	0.46934	No			21.26	16	1	4	148	11	9	10	8	9	9	12	11	6	6	8	8	207	23.5881	9.0708
Protein Tln2	D4A3B0	6	1.26491	5.5	1.04881	0.916667	0.473212	No			5.44	4	2	5	87	8	6	5	5	7	5	6	7	5	6	4	5	2132	228.009	5.87158
Mitochondrial 2-oxoglutarate/malate carrier protein	G3V6H5	10.1667	5.19294	8.16667	4.35507	0.803279	0.486341	No			20.38	2	6	6	152	14	13	13	14	3	4	14	10	2	5	7	11	314	34.1149	9.96436
Prolargin	Q9EQP5	18.1667	4.44597	16.8333	0.983192	0.926606	0.489625	No			40.58	1	13	13	254	20	18	24	21	13	13	16	16	18	17	16	18	377	43.1519	9.45166
Complement C3	M0RBJ7	13.3333	5.24087	11	6.26099	0.825	0.499888	No			16.13	4	18	18	162	11	10	9	10	21	19	3	6	16	20	10	11	1662	186.118	6.46826
Endoplasmin	Q66HD0	12.3333	3.01109	13.5	2.81069	1.09459	0.503614	No			18.91	2	10	12	194	18	10	13	11	12	10	11	13	17	17	11	12	804	92.7134	4.80518
Apolipoprotein H	Q5I0M1	8.16667	3.86868	7	1.41421	0.857143	0.503614	No			20.87	2	6	6	108	11	14	8	6	3	7	9	7	7	5	6	8	345	38.4317	8.20654
3-hydroxyacyl-CoA dehydrogenase type-2	B0BMW2	13	2.52982	11.8333	3.37145	0.910256	0.513163	No			32.57	2	7	7	171	16	13	14	15	10	10	14	14	7	8	14	14	261	27.2325	8.5874
Protein LOC100360057 (Fragment)	F7FLF2	5.33333	1.0328	5	0.632456	0.9375	0.515466	No			39.37	2	3	3	79	5	5	7	6	4	5	5	5	4	6	5	5	127	14.6487	9.18799
Enoyl-CoA delta isomerase 1, mitochondrial	P23965	10.5	2.81069	9.5	2.34521	0.904762	0.51855	No			32.87	2	6	6	152	11	13	12	13	7	7	13	11	7	7	9	10	289	32.234	9.53955
Isoform 4 of Heterogeneous nuclear ribonucleoprotein D0	Q9JJ54-4	7.66667	1.21106	8.33333	2.16025	1.08696	0.524545	No			23.16	10	6	6	143	9	8	9	6	7	7	11	7	8	10	9	5	285	30.451	8.41162
Dihydropyrimidinase-related protein 2	P47942	38.6667	5.35413	41.5	9.1815	1.07328	0.528497	No			58.04	1	19	23	694	46	44	32	35	38	37	35	35	50	56	38	35	572	62.2386	6.37939
Protein Pmel	D3ZED8	33.6667	5.71548	36.3333	8.21381	1.07921	0.52863	No			11	1	6	6	494	41	41	31	30	29	30	35	35	46	46	30	26	418	45.2403	8.35303
Protein Tubb6	Q4QQV0	79.6667	6.50128	85	19.0263	1.06695	0.530501	No			29.08	3	1	14	1449	85	85	83	82	73	70	67	71	110	108	75	79	447	50.0271	4.89404
Polymerase I and transcript release factor	G3V8L9	17.1667	5.11534	15.5	3.78153	0.902913	0.535459	No			26.53	6	7	8	233	24	23	15	16	12	13	17	19	9	13	17	18	392	43.882	5.51611
Protein DJ-1	O88767	10	3.57771	11.5	4.76445	1.15	0.551233	No			65.08	2	9	9	192	11	12	5	6	13	13	10	7	17	18	9	8	189	19.9614	6.771
Collagen alpha-2(I) chain	F1LS40	19.5	2.66458	21.6667	8.21381	1.11111	0.552543	No			10.71	2	13	13	328	24	20	18	20	19	16	19	18	14	15	32	32	1372	129.759	9.21729
3-ketoacyl-CoA thiolase, mitochondrial	G3V9U2	14.6667	5.46504	12.8333	4.87511	0.875	0.553437	No			42.93	2	13	13	185	11	9	24	18	13	13	15	13	6	9	14	20	396	41.7575	8.14795
Methyltransferase like 7A	Q3KRE2	7.16667	1.47196	6.33333	3.01109	0.883721	0.556086	No			40.57	1	7	7	101	8	8	6	5	7	9	8	9	3	2	8	8	244	28.1234	8.45557
Ras-related protein Rap-1b	Q62636	15.5	1.76068	14.5	3.67423	0.935484	0.561084	No			28.8	1	1	5	238	18	16	14	17	14	14	17	17	9	11	15	18	184	20.7846	5.78271
Cytochrome c oxidase subunit 5A, mitochondrial	P11240	6	0.894427	6.33333	1.0328	1.05556	0.563385	No			33.56	1	5	5	107	7	6	7	6	5	5	8	6	5	6	6	7	146	16.1193	6.53662
Peroxiredoxin-6	O35244	6.16667	1.16905	7	3.28634	1.13514	0.571378	No			44.64	1	6	6	97	5	5	6	6	7	8	5	4	11	11	4	7	224	24.803	5.93506
Isoform SCP2 of Non-specific lipid-transfer protein	P11915-2	7.66667	3.32666	6.66667	2.58199	0.869565	0.573663	No			40.56	3	5	5	107	11	10	9	9	3	4	8	7	3	4	9	9	143	15.2879	8.57275
Guanine nucleotide-binding protein G(I)/G(S)/G(T) subunit beta-1	P54311	36.5	4.72229	34.1667	8.84119	0.936073	0.581114	No			68.82	1	9	17	793	43	41	31	33	37	34	30	28	46	45	27	29	340	37.353	5.99854
Glutamate dehydrogenase 1, mitochondrial	P10860	8.33333	2.73252	9.33333	3.32666	1.12	0.581921	No			30.47	2	12	13	133	13	10	6	6	8	7	12	13	4	7	10	10	558	61.3773	8.00146
Creatine kinase B-type	P07335	22.8333	1.7224	24.8333	8.51861	1.08759	0.585387	No			59.58	1	14	15	487	25	24	21	21	24	22	19	22	35	36	21	16	381	42.6983	5.66846
Retinol-binding protein 1	P02696	8.66667	2.73252	9.5	2.42899	1.09615	0.588908	No			62.96	1	6	6	137	8	8	6	6	12	12	10	11	6	7	11	12	135	15.8238	5.24951
Profilin-1	P62963	18.3333	6.0553	20	4.09878	1.09091	0.588908	No			71.43	2	8	8	276	19	15	13	12	25	26	15	15	24	23	20	23	140	14.9475	8.27979
Protein Abca8a (Fragment)	D3ZXD2	9.66667	4.08248	8.16667	5.19294	0.844828	0.590279	No			11.9	3	13	13	121	14	15	9	9	5	6	7	6	2	5	15	14	1588	180.344	6.82959
Protein LOC679816	G3V9A3	15.5	2.81069	16.8333	5.23132	1.08602	0.594415	No			21.77	2	1	6	245	19	19	14	15	13	13	12	11	17	15	23	23	248	27.7297	4.77979
Myosin, heavy polypeptide 9, non-muscle	G3V6P7	74.8333	9.15241	70.1667	18.8299	0.937639	0.597046	No			34.18	2	42	56	1008	88	83	74	70	71	63	91	91	51	47	71	70	1960	226.273	5.65576
Isoform 6 of Agrin	P25304-6	7.66667	1.75119	9	5.72713	1.17391	0.597471	No			10.74	10	12	12	112	8	5	7	9	10	7	14	13	2	2	9	14	1955	208.01	6.06201
Elastin microfibril interfacer 1 (Predicted), isoform CRA_b	D3Z9E1	10.1667	1.94079	12.75	3.86221	1.2541	0.597552	No			17.89	1	11	11	129	10	12	9	7	11	12	18	13	0	0	9	11	900	94.4468	4.98291
Laminin subunit beta-2	M0R6K0	80.1667	8.56543	72.3333	34.2384	0.902287	0.598586	No			41.42	4	51	52	1082	84	83	68	71	86	89	105	107	33	29	85	75	1801	196.406	6.80029
CArG-binding factor A	Q9QX80	8.83333	1.32916	8.33333	1.8619	0.943396	0.604093	No			22.46	2	5	5	156	10	8	10	10	8	7	6	7	8	8	11	10	285	30.8343	7.91357
Glyceraldehyde-3-phosphate dehydrogenase	P04797	54.3333	2.80476	57.6667	15.1085	1.06135	0.60678	No			70.57	41	16	16	1197	53	50	53	56	57	57	46	46	78	76	51	49	333	35.8052	8.03076
Gamma-crystallin C	P02529	18.5	0.707107	8.5	5.00999	0.459459	0.607943	No			58.05	3	3	8	94	0	0	0	0	18	19	6	7	5	5	10	18	174	20.9368	7.63525
ATP synthase subunit f, mitochondrial	D3ZAF6	9.33333	2.33809	8.66667	2.06559	0.928571	0.612081	No			36.36	1	5	5	162	9	9	13	11	7	7	11	11	8	6	9	7	88	10.4456	10.0376
Protein Tardbp	I6L9G6	15.1667	1.47196	15.5	0.547723	1.02198	0.614463	No			49.12	1	8	8	241	18	15	14	15	15	14	15	15	16	15	16	16	285	32.1271	6.99072
Peroxiredoxin-4	Q9Z0V5	6	2.89828	6.66667	1.21106	1.11111	0.614463	No			16.12	1	1	3	97	10	9	4	6	3	4	6	7	5	6	8	8	273	30.9881	6.65381
Protein Hnrnpl	F2Z3R2	10.8333	1.47196	9.5	6.2849	0.876923	0.623848	No			45.73	4	16	16	205	10	9	13	11	12	10	4	7	18	17	5	6	586	63.9233	8.104
Peptidyl-prolyl cis-trans isomerase A	P10111	50.5	3.61939	52.3333	8.11583	1.0363	0.624262	No			70.73	4	11	11	807	57	52	48	50	47	49	44	48	62	63	47	50	164	17.8628	8.1626
Catenin beta-1	Q9WU82	6	1.41421	6.33333	0.816497	1.05556	0.627894	No			23.56	1	9	11	102	6	6	5	4	7	8	6	7	6	7	7	5	781	85.4002	5.85889
Uncharacterized protein (Fragment)	D4A5P1	34.5	4.27785	32.8333	6.96898	0.951691	0.628402	No			8.18	1	1	2	513	33	35	42	35	29	33	31	30	32	35	45	24	330	36.777	5.03369
Aldehyde dehydrogenase, mitochondrial	F1LN88	25.6667	7.50111	23.6667	6.40833	0.922078	0.63023	No			37.38	6	14	15	358	26	23	34	35	18	18	28	34	17	18	22	23	519	56.4807	7.32764
Thiosulfate sulfurtransferase	P24329	7.83333	3.12517	7	2.75681	0.893617	0.634829	No			29.29	1	6	6	105	11	10	10	8	4	4	10	10	4	6	8	4	297	33.3858	7.85498
Serine/threonine-protein phosphatase PP1-alpha catalytic subunit	P62138	9.5	1.51658	9.16667	0.752773	0.964912	0.640015	No			30.3	3	1	7	132	11	11	9	10	7	9	10	9	9	8	10	9	330	37.4878	6.32861
Protein Dct	D4A7D5	9.83333	7.19491	8.33333	2.58199	0.847458	0.641102	No			26.88	1	9	9	121	20	18	5	5	4	7	6	8	6	7	12	11	465	52.6197	6.03662
Biglycan	P47853	8.66667	0.816497	8.33333	1.50555	0.961538	0.6438	No			19.51	15	5	6	108	9	9	9	9	7	9	9	11	8	8	7	7	369	41.6797	7.51807
Fructose-bisphosphate aldolase A	P05065	27.6667	4.80278	30.6667	14.6924	1.10843	0.644716	No			64.56	4	16	18	527	27	25	22	25	33	34	22	22	52	47	21	20	364	39.3273	8.08936
Ras-related protein Rab-6A	Q9WVB1	5.33333	0.816497	5	1.54919	0.9375	0.651026	No			16.83	13	2	3	83	6	6	6	4	5	5	7	7	4	4	4	4	208	23.5749	5.5415
14-3-3 protein eta	P68511	16.1667	2.99444	17	3.2249	1.05155	0.652696	No			24.8	1	3	8	256	20	20	14	15	14	14	12	14	20	19	18	19	246	28.194	4.89404
Protein Gnat1	D3ZSS5	8.5	2.42899	7.83333	2.56255	0.921569	0.653624	No			47.71	6	12	14	212	12	11	7	8	6	7	8	8	11	10	6	4	350	39.927	5.61768
Protein Srsf3	Q0ZFS8	5.83333	1.16905	6.16667	1.32916	1.05714	0.654478	No			18.29	1	2	2	114	7	7	6	6	4	5	6	7	8	6	6	4	164	19.3179	11.6489
Phosphoglycerate kinase 1	P16617	24.1667	4.07022	26	8.85438	1.07586	0.654787	No			56.35	4	19	19	543	24	27	21	18	26	29	19	21	40	34	23	19	417	44.51	7.89893
Glutathione S-transferase Mu 2	P08010	15.3333	5.81951	16.8333	5.49242	1.09783	0.655938	No			41.28	6	3	8	254	11	15	22	23	10	11	11	10	23	22	19	16	218	25.686	7.38623
Acetyl-CoA acetyltransferase, mitochondrial	P17764	13.1667	5.81091	11.8333	4.30891	0.898734	0.661287	No			24.76	1	6	6	202	16	14	19	18	6	6	17	16	7	7	13	11	424	44.6664	8.76318
60 kDa heat shock protein, mitochondrial	P63039	20	5.36656	18.8333	3.71035	0.941667	0.670686	No			31.06	3	14	15	292	25	23	25	20	13	14	22	24	19	18	16	14	573	60.9174	6.17627
Procollagen, type XVIII, alpha 1, isoform CRA_a	F1LR02	30.1667	6.49359	31.8333	6.88234	1.05525	0.675293	No			16.32	1	15	15	437	29	26	27	23	36	40	41	40	30	26	26	28	1311	134.563	6.29053
Moesin (Fragment)	F1LP60	42	3.84708	43.6667	9.11409	1.03968	0.688554	No			42.19	2	15	23	623	48	45	40	42	39	38	40	37	50	59	35	41	576	67.6098	6.46826
Isoform Kidney of Band 3 anion transport protein	P23562-2	6.5	2.94958	5.83333	2.63944	0.897436	0.688629	No			11.32	3	6	6	85	6	6	4	3	10	10	8	7	7	8	3	2	848	94.0928	6.63916
Fibulin-5	Q9WVH8	16.5	5.12835	15.6667	1.0328	0.949495	0.704574	No			25.22	1	7	7	244	19	21	11	9	19	20	15	17	14	16	16	16	448	50.1267	4.66553
Ras-related protein Rap-1A	P62836	14	1.41421	13.5	2.81069	0.964286	0.705252	No			28.8	1	1	5	219	15	14	14	16	12	13	15	15	9	11	15	16	184	20.9737	6.66846
Serine/threonine-protein phosphatase PP1-beta catalytic subunit	P62142	9.5	1.97484	9.83333	0.752773	1.03509	0.707342	No			33.03	6	2	8	138	11	11	9	11	6	9	10	9	10	11	10	9	327	37.1626	6.18896
Aspartate aminotransferase, mitochondrial	P00507	40.8333	10.0482	39	6.81175	0.955102	0.71915	No			58.14	3	20	20	664	50	46	47	46	28	28	43	44	44	42	33	28	430	47.2841	8.99756
EH domain-containing protein 2	Q4V8H8	16.3333	3.07679	17.1667	4.62241	1.05102	0.720827	No			31.68	1	14	14	231	17	19	12	13	19	18	13	12	21	22	14	21	543	61.1988	6.55127
Tubulin alpha-1A chain	P68370	125.833	10.8151	130.667	31.1748	1.03841	0.727211	No			63.64	4	10	23	2417	137	140	124	124	118	112	100	103	171	166	130	114	451	50.1036	5.05908
Adenylyl cyclase-associated protein 1	Q08163	5.5	2.07364	5.83333	0.983192	1.06061	0.729393	No			28.06	1	7	7	81	7	8	4	3	4	7	6	6	6	7	6	4	474	51.5565	7.51807
RAB14, member RAS oncogene family	B0BMW0	6.5	1.3784	6.16667	1.94079	0.948718	0.738702	No			12.09	13	1	2	101	7	6	8	4	7	7	9	8	6	4	5	5	215	23.8819	6.21436
Vimentin	G3V8C3	194.833	50.7993	203.667	39.2921	1.04534	0.743146	No			86.91	30	38	48	2889	180	185	264	249	145	146	232	233	231	219	158	149	466	53.6681	5.12256
Peroxiredoxin-2	P35704	18.5	4.13521	19.8333	8.77306	1.07207	0.743272	No			39.9	1	8	8	323	20	17	14	14	23	23	19	19	29	31	11	10	198	21.7701	5.59229
Thioredoxin	P11232	7.16667	5.07609	8.33333	7.11805	1.16279	0.750502	No			43.81	2	4	4	112	5	5	3	3	12	15	4	3	17	18	4	4	105	11.6657	4.91943
Beta-crystallin A4	P56374	18.25	15.3487	10	7.04273	0.547945	0.757542	No			58.16	1	7	7	155	0	0	5	5	33	30	3	3	8	9	18	19	196	22.3676	6.3667
Tubulin alpha-4A chain	Q5XIF6	73.1667	8.81854	71.6667	7.86554	0.979499	0.762233	No			58.04	2	6	21	1492	80	81	76	78	62	62	62	65	78	82	75	68	448	49.8924	5.05908
Guanine nucleotide-binding protein G(I)/G(S)/G(T) subunit beta-2	P54313	26.5	4.46094	25.8333	2.99444	0.974843	0.767405	No			55.59	1	7	15	495	31	28	30	28	20	22	28	28	27	28	22	22	340	37.3071	5.99854
Retinoid-inducible serine carboxypeptidase	Q920A6	5.66667	1.96638	6	1.89737	1.05882	0.771204	No			12.61	1	4	4	82	9	7	4	5	4	5	6	8	8	6	5	3	452	51.1418	5.52881
Protein Tubb4a	B4F7C2	140.667	15.9583	145.167	33.7011	1.03199	0.773578	No			70.5	1	5	28	2603	159	153	150	137	126	119	113	115	188	186	136	133	444	49.5539	4.88135
Tubulin beta-2A chain	P85108	144.667	17.2704	149.667	37.7023	1.03456	0.773779	No			75.73	3	2	32	2653	169	156	150	142	125	126	111	115	200	191	141	140	445	49.875	4.89404
Nucleophosmin	P13084	6.83333	1.32916	6.66667	0.516398	0.97561	0.780493	No			25	2	4	4	117	6	5	8	6	8	8	7	6	6	7	7	7	292	32.5398	4.76709
Membrane primary amine oxidase	O08590	10.1667	4.53505	9.5	3.67423	0.934426	0.785347	No			20.18	2	11	11	129	18	13	8	6	7	9	13	13	5	5	10	11	763	84.9275	6.49365
Cytoplasmic dynein 1 heavy chain 1	F1LRT9	9.66667	3.6697	9.16667	2.40139	0.948276	0.785731	No			8.18	3	21	21	171	16	10	6	6	10	10	11	7	11	12	7	7	4643	531.345	6.48096
Calmodulin	P62161	14	2	13.6667	2.16025	0.97619	0.78716	No			83.89	4	5	7	212	17	16	13	13	12	13	13	14	11	12	17	15	149	16.8268	4.22119
Protein disulfide-isomerase A6	Q63081	7.16667	2.31661	7.5	1.87083	1.04651	0.789509	No			23.41	1	7	7	105	9	10	8	7	4	5	7	8	6	5	10	9	440	48.1433	5.13525
N(G),N(G)-dimethylarginine dimethylaminohydrolase 2	Q6MG60	5	3.2249	7	6.96419	1.4	0.793022	No			70.53	1	10	11	127	6	4	2	1	8	9	0	1	14	15	4	1	285	29.6694	6.01123
Protein Hbb-b1	Q62669	100.333	38.8364	105.5	26.7787	1.0515	0.793938	No			85.03	2	9	13	1543	86	82	69	66	151	148	108	110	135	132	75	73	147	16.0123	8.19189
Guanine nucleotide-binding protein subunit beta-4	O35353	16.8333	2.78687	16.5	1.22474	0.980198	0.793981	No			24.71	2	1	5	293	20	19	17	18	14	13	17	17	18	17	15	15	340	37.339	6.16357
Tubulin beta-2B chain	Q3KRE8	144.333	17.2124	148.667	36.2473	1.03002	0.796747	No			75.73	3	1	31	2628	168	156	150	142	125	125	111	115	197	188	141	140	445	49.9209	4.89404
Hemopexin	P20059	7.16667	3.0605	7.8	4.86826	1.08837	0.797669	No			23.04	1	9	10	91	6	5	6	5	8	13	0	1	12	13	6	7	460	51.3183	7.6499
Protein S100-B	P04631	6.16667	0.752773	6.33333	1.36626	1.02703	0.798855	No			40.22	1	2	2	93	6	7	7	5	6	6	4	6	8	7	7	6	92	10.737	4.55127
Phosphate carrier protein, mitochondrial	G3V741	15.6667	2.50333	16	1.89737	1.02128	0.800185	No			41.01	2	9	9	265	15	18	19	16	13	13	18	17	14	15	14	18	356	39.5054	9.26123
Succinate dehydrogenase [ubiquinone] flavoprotein subunit, mitochondrial	Q920L2	5.83333	3.65605	5.33333	3.01109	0.914286	0.801202	No			21.34	1	6	6	76	5	5	12	8	3	2	5	9	3	1	6	8	656	71.5697	7.1665
RCG45400	G3V7C6	157.5	16.4165	161.5	34.9042	1.0254	0.804629	No			74.83	4	1	31	2843	179	170	163	155	141	137	126	129	207	201	153	153	445	49.799	4.89404
Peroxiredoxin-1	Q63716	23.3333	6.08824	24.1667	5.34478	1.03571	0.806174	No			55.78	1	11	13	363	31	31	19	22	19	18	21	20	31	31	20	22	199	22.0953	8.1333
Electron transfer flavoprotein subunit alpha, mitochondrial	P13803	10.6667	5.24087	10	3.84708	0.9375	0.806761	No			42.34	1	10	10	151	13	14	14	15	3	5	14	15	6	6	9	10	333	34.9295	8.38232
Lamin A, isoform CRA_b	G3V8L3	89.5	3.14643	91	15.4919	1.01676	0.820895	No			57.44	2	38	39	1313	90	85	94	87	91	90	103	104	100	94	80	65	665	74.2667	6.97607
Chloride intracellular channel protein 6 (Fragment)	F1M9X4	10.8333	4.70815	10.1667	5.6006	0.938462	0.827882	No			23.36	4	9	11	167	5	5	13	12	16	14	14	12	4	4	9	18	608	64.2455	4.36084
Gamma-crystallin E	P02528	13.5	0.707107	6.4	5.94138	0.474074	0.828004	No			43.68	5	3	6	59	0	0	0	0	13	14	2	4	0	1	10	15	174	21.2498	7.50342
Protein Myh14	F1LNF0	8.5	1.22474	8.33333	1.36626	0.980392	0.828406	No			3.15	1	1	6	124	9	9	10	9	7	7	8	10	7	7	8	10	2000	228.775	5.5542
60S acidic ribosomal protein P0	P19945	6	1.89737	5.83333	0.752773	0.972222	0.845489	No			22.08	4	5	5	89	6	6	8	8	3	5	6	7	6	5	6	5	317	34.1938	6.25244
Protein S100-A11	Q6B345	5.33333	0.816497	5.5	1.97484	1.03125	0.852317	No			64.29	2	3	3	89	6	4	6	6	5	5	3	3	7	7	7	6	98	11.0575	5.89697
Protein Fbn2 (Fragment)	F1M5Q4	5	2.09762	6.4	3.04959	1.28	0.853887	No			3.99	1	6	9	72	7	7	2	3	6	5	8	8	1	0	8	7	2633	283.988	4.71631
Serum albumin	P02770	216.5	43.6658	223.5	81.5199	1.03233	0.856614	No			66.61	3	42	43	3322	204	200	179	175	279	262	128	132	308	315	220	238	608	68.6861	6.48096
Heterogeneous nuclear ribonucleoprotein K	P61980	25	4.04969	25.3333	2.42212	1.01333	0.866078	No			37.8	4	11	11	438	26	23	28	31	21	21	24	26	27	27	21	27	463	50.9444	5.5415
Actin-related protein 2	Q5M7U6	7.33333	1.21106	7.16667	2.13698	0.977273	0.871308	No			10.41	2	2	3	99	8	5	7	8	8	8	8	5	10	9	6	5	394	44.7052	6.7417
S-arrestin	P15887	55	27.0259	52.3333	29.0011	0.951515	0.872404	No			81.64	3	25	25	1232	52	50	27	27	88	86	56	60	81	82	19	16	403	44.9213	6.06201
Prohibitin-2	Q5XIH7	11	3.89872	11.3333	3.38625	1.0303	0.877514	No			31.1	1	7	7	185	12	11	10	18	7	8	16	13	7	8	11	13	299	33.2919	9.83252
14-3-3 protein gamma	P61983	23.6667	3.01109	23.1667	7.30525	0.978873	0.879904	No			63.97	1	8	14	388	28	27	22	21	22	22	16	16	33	31	22	21	247	28.2849	4.89404
Triosephosphate isomerase	P48500	24.3333	2.06559	24.8333	7.9854	1.02055	0.884911	No			84.74	3	17	17	516	28	25	23	22	24	24	18	20	35	35	22	19	249	26.8318	7.23975
4-trimethylaminobutyraldehyde dehydrogenase	Q9JLJ3	5	1.67332	5.16667	2.31661	1.03333	0.88924	No			28.14	1	7	7	78	5	6	3	3	6	7	4	3	8	8	3	5	494	53.618	6.91748
Ras-related protein Rab-1A	E9PU16	17.5	1.3784	17.3333	2.73252	0.990476	0.896529	No			33.67	16	4	8	265	19	19	18	16	17	16	20	19	13	15	19	18	300	33.6747	9.65674
Phosphoglycerate mutase 1	P25113	6	2.36643	6.33333	5.68038	1.05556	0.897074	No			66.54	4	13	13	175	3	7	4	5	8	9	2	2	15	12	3	4	254	28.8139	7.18115
IQ motif containing GTPase activating protein 1 (Predicted), isoform CRA_b	G3V7Q7	7.5	2.88097	7.33333	1.50555	0.977778	0.902545	No			14.91	2	13	14	95	9	12	4	8	5	7	5	9	7	7	9	7	1657	188.714	6.43018
Tubulin beta-3 chain	Q4QRB4	116.667	12.2583	115.333	23.4492	0.988571	0.904211	No			56.89	1	6	22	1962	133	126	119	116	106	100	90	96	146	142	110	108	450	50.3862	4.93213
Isocitrate dehydrogenase [NADP], mitochondrial	P56574	25	8.5557	24.5	6.2849	0.98	0.910438	No			46.46	1	18	19	378	24	21	36	35	17	17	33	32	20	22	19	21	452	50.9349	8.68994
Myosin, heavy polypeptide 10, non-muscle, isoform CRA_b	G3V9Y1	11.5	5.82237	11.8333	6.27429	1.02899	0.92589	No			11.18	2	5	17	146	15	15	15	16	4	4	19	19	5	5	12	11	1976	228.857	5.5415
Myosin light polypeptide 6	Q64119	32.5	1.3784	32.3333	4.54606	0.994872	0.933211	No			66.23	5	7	8	487	33	31	32	32	35	32	37	39	28	29	31	30	151	16.9641	4.55127
Elongation factor 2	P05197	23.3333	2.33809	23.1667	4.30891	0.992857	0.935276	No			22.96	1	13	14	346	22	23	20	24	27	24	17	19	26	27	23	27	858	95.2229	6.82959
Elongation factor 1-alpha	M0R757	39.6667	2.65832	39.8333	4.83391	1.0042	0.942467	No			49.35	7	9	17	639	36	41	37	41	43	40	37	40	42	48	38	34	462	50.0761	9.01221
Transitional endoplasmic reticulum ATPase	P46462	15.1667	2.31661	15	5.51362	0.989011	0.946922	No			34.74	4	19	19	257	18	15	17	16	12	13	8	8	19	18	17	20	806	89.2927	5.26221
Periostin, osteoblast specific factor (Predicted), isoform CRA_a	D3ZAF5	15	12.49	10.75	1.5	0.716667	0.950125	No			23.33	1	11	11	96	0	1	25	19	0	0	10	10	0	0	13	10	810	89.9992	7.53271
C-reactive protein	P48199	6.16667	1.16905	6.33333	6.3456	1.02703	0.950798	No			13.91	1	3	3	93	8	7	5	6	6	5	2	2	15	14	3	2	230	25.4517	4.99561
Transketolase	P50137	21.5	6.02495	21.1667	13.1365	0.984496	0.956059	No			48.8	3	25	25	389	19	22	30	27	16	15	11	15	38	38	11	14	623	67.6006	7.48877
Aldose reductase	P07943	13.1667	6.58534	13.3333	6.97615	1.01266	0.966894	No			44.3	18	11	12	210	6	6	14	12	19	22	10	14	21	22	8	5	316	35.7743	6.7124
Tubulin beta-5 chain	P69897	157.667	16.7053	158.333	38.4794	1.00423	0.969714	No			75	4	5	31	2806	181	171	160	155	139	140	121	125	209	203	150	142	444	49.639	4.89404
Filamin alpha	C0JPT7	87.1667	5.84523	87	18.7936	0.998088	0.983859	No			33.72	1	55	58	1215	87	90	91	94	78	83	111	111	73	72	80	75	2639	280.32	6.03662
Collagen alpha-1(I) chain	P02454	45.1667	11.9569	45	19.9499	0.99631	0.986341	No			9.43	1	12	12	678	61	57	44	44	32	33	45	46	23	22	65	69	1453	137.869	5.92236
Isoform 2 of Glial fibrillary acidic protein	P47819-2	28	34.739	27.8333	6.6458	0.994048	0.991018	No			55.34	4	21	22	421	12	8	75	70	2	1	24	27	37	35	21	23	421	48.7522	5.96045
Protein Tgfbi	D4A8G5	19.5	2.73861	19.5	7.23187	1	1	No			34.16	1	15	15	278	20	19	16	17	22	23	27	24	12	9	22	23	685	74.7058	7.50342
Guanine nucleotide-binding protein subunit beta-2-like 1	P63245	6.5	1.64317	6.5	3.50714	1	1	No			23.97	1	6	6	106	7	7	8	8	4	5	3	3	6	6	9	12	317	35.0546	7.69385
10 kDa heat shock protein, mitochondrial	P26772	6.16667	1.16905	6.16667	2.31661	1	1	No			58.82	2	7	7	115	6	8	6	7	5	5	7	4	9	8	3	6	102	10.8949	8.92432
ATP-dependent 6-phosphofructokinase, liver type	P30835	5.66667	1.8619	5.66667	1.21106	1	1	No			19.49	3	9	9	102	7	8	3	4	6	6	4	5	7	5	7	6	780	85.2844	7.40088
